# Supplementary material for: Crystal structure and Hirshfeld surface analysis of 3-(3,5-di­meth­oxy­phen­yl)-5-[6-(1H-pyrazol-1-yl)pyridin-2-yl]-1H-1,2,4-triazole
Source: Acta Crystallogr E Crystallogr Commun. 2026 Jan 1;82(Pt 1):67–71. doi: 10.1107/S2056989025010977 (PMC12810308; doi:10.1107/S2056989025010977)
Supplement: Supplementary file 1 [file e-82-00067-sup1.cif]

##############################################################################
#                                                                            #
# This CIF contains the data in a paper accepted for publication in          #
# Acta Crystallographica Section E. It conforms to the requirements of       #
# Notes for Authors for Acta Crystallographica Section E, and has been       #
# peer reviewed under the auspices of the IUCr Commission on Journals.       #
#                                                                            #
# Full details of the Crystallographic Information File format               #
# are given in the paper "The Crystallographic Information File (CIF):       #
# a New Standard Archive File for Crystallography" by S. R. Hall, F. H.      #
# Allen and I. D. Brown [Acta Cryst. (1991), A47, 655-685].                  #
#                                                                            #
# The current version of the core CIF dictionary is obtainable from          #
# ftp://ftp.iucr.org/pub/cif_core.dic.                                       #
#                                                                            #
# Software is freely available for graphical display of the structure(s)     #
# in this CIF. For information consult the CIF software page                 #
# http://www.iucr.org/resources/cif/software.                                #
#                                                                            #
# This file may be used for bona fide research purposes within the           #
# scientific community so long as proper attribution is given to the journal # 
# article from which it was obtained.                                        #
#                                                                            #
##############################################################################
data_I
_audit_creation_method
;
Olex2 1.5
(compiled 2025.07.13 svn.rb7424aed for OlexSys, GUI svn.r7314)
;
_journal_date_recd_electronic     2025-09-23
_journal_date_accepted     2025-12-04
_journal_name_full     'Acta Crystallographica, Section E'
_journal_year     2026
_journal_volume     82
_journal_issue      1
_journal_page_first     0
_journal_page_last     0
_journal_paper_category     GO
_journal_paper_doi     10.1107/S2056989025010977
_journal_coeditor_code     DJ2085
_publ_contact_author_name     'Maksym Seredyuk'
_publ_contact_author_address
;
Department of Chemistry, Taras Shevchenko National University of Kyiv,
Volodymyrska Street 64, Kyiv, 01601,
Ukraine
;
_publ_contact_author_email     'mlseredyuk@gmail.com'
_publ_contact_author_fax     ?
_publ_contact_author_phone     '00380979912033'
_publ_section_title
;\
Crystal structure and Hirshfeld surface analysis of
3-(3,5-dimethoxyphenyl)-5-[6-(1<i>H</i>-pyrazol-1-yl)pyridin-2-yl]-1<i>H</i>-\
1,2,4-triazole
;
loop_
    _publ_author_name
    _publ_author_footnote
    _publ_author_address
    'Seredyuk, Maksym' .
;
Department of Chemistry, Taras Shevchenko National University of Kyiv,
Volodymyrska Street 64, Kyiv, 01601,
Ukraine
;
    'Shova, Sergiu' .
;
Department of Inorganic Polymers,
"Petru Poni" Institute of Macromolecular  Chemistry,
Romanian Academy of Science, Aleea Grigore Ghica Voda 41-A, Iasi
700487,
Romania
;
    'Kariaka, Nataliia S.' .
;
Department of Chemistry, Taras Shevchenko National University of Kyiv,
Volodymyrska Street 64, Kyiv, 01601,
Ukraine
;
    'Moroz, Yurii S.' .
;
Department of Chemistry, Taras Shevchenko National University of Kyiv,
Volodymyrska Street 64, Kyiv, 01601,
Ukraine
;
    'Panov, Dmitriy M.' .
;
ChemBioCenter, Kyiv National Taras Shevchenko University, Kyiv 02094,
61 Winston Churchill Street,
Ukraine
;
    'Tananaiko, Oksana' .
;
Department of Chemistry, Taras Shevchenko National University of Kyiv,
Volodymyrska Street 64, Kyiv, 01601,
Ukraine
;
    'Znovjyak, Kateryna' .
;
Department of Chemistry, Taras Shevchenko National University of Kyiv,
Volodymyrska Street 64, Kyiv, 01601,
Ukraine
;
_publ_section_synopsis
;
The title asymmetric biazolpyridine crystallizes in the triclinic space group
<i>P</i>\=1 with two independent mol\\u000173ecules in the asymmetric unit.
Structural and Hirshfeld surface analysis revealed key non-covalent
inter\\u000173actions such as C---H...N/C/O and \p--\p stacking, which
consolidate the crystal structure.
;
_chemical_name_systematic
;\
3-(3,5-Dimethoxyphenyl)-5-[6-(1<i>H</i>-pyrazol-1-yl)pyridin-2-yl]-1<i>H</i>-\
1,2,4-triazole
;
_chemical_name_common     ?
_chemical_formula_moiety     'C18 H16 N6 O2'
_chemical_formula_sum     'C18 H16 N6 O2'
_chemical_formula_iupac     'C18 H16 N6 O2'
_chemical_formula_weight     348.37
_chemical_melting_point     ?
_space_group_crystal_system     triclinic
_space_group_name_H-M_alt     'P -1'
_space_group_name_Hall     '-P 1'
loop_
    _space_group_symop_operation_xyz
    'x, y, z'
    '-x, -y, -z'
_cell_length_a     11.4607(7)
_cell_length_b     12.0769(7)
_cell_length_c     14.6724(6)
_cell_angle_alpha     114.104(5)
_cell_angle_beta     98.689(4)
_cell_angle_gamma     104.469(5)
_cell_volume     1719.76(18)
_cell_formula_units_Z     4
_cell_measurement_reflns_used     4514
_cell_measurement_theta_min     1.8710
_cell_measurement_theta_max     25.8580
_cell_measurement_temperature     293(2)
_exptl_crystal_description     prism
_exptl_crystal_colour     'clear colourless'
_exptl_crystal_size_max     0.2
_exptl_crystal_size_mid     0.1
_exptl_crystal_size_min     0.05
_exptl_crystal_density_diffrn     1.345
_exptl_crystal_density_meas     ?
_exptl_crystal_density_method     ?
_exptl_crystal_F_000     728
_exptl_absorpt_coefficient_mu     0.093
_exptl_absorpt_correction_type     multi-scan
_exptl_absorpt_process_details
;
(CrysAlisPro; Rigaku OD, 2024)
;
_exptl_absorpt_correction_T_min     0.89761
_exptl_absorpt_correction_T_max     1.00000
_diffrn_ambient_temperature     293(2)
_diffrn_source     'fine-focus sealed X-ray tube'
_diffrn_radiation_type     'Mo K\a'
_diffrn_radiation_wavelength     0.71073
_diffrn_radiation_monochromator     graphite
_diffrn_measurement_device_type     'Xcalibur, Eos'
_diffrn_measurement_device     'four-circle diffractometer'
_diffrn_measurement_method     '\w scans'
_diffrn_detector     'CCD plate'
_diffrn_detector_area_resol_mean     16.1593
_diffrn_reflns_number     16576
_diffrn_reflns_av_R_equivalents     0.0355
_diffrn_reflns_av_unetI/netI     0.0557
_diffrn_reflns_theta_min     1.866
_diffrn_reflns_theta_max     25.027
_diffrn_reflns_theta_full     25.027
_diffrn_measured_fraction_theta_max     1.000
_diffrn_measured_fraction_theta_full     1.000
_diffrn_reflns_limit_h_min     -12
_diffrn_reflns_limit_h_max     13
_diffrn_reflns_limit_k_min     -14
_diffrn_reflns_limit_k_max     14
_diffrn_reflns_limit_l_min     -17
_diffrn_reflns_limit_l_max     16
_diffrn_radiation_probe     x-ray
_refine_special_details     ?
_reflns_number_total     6091
_reflns_number_gt     4491
_reflns_threshold_expression     'I > 2\s(I)'
_refine_ls_structure_factor_coef     Fsqd
_refine_ls_matrix_type     full
_refine_ls_R_factor_all     0.0734
_refine_ls_R_factor_gt     0.0493
_refine_ls_wR_factor_gt     0.1024
_refine_ls_wR_factor_ref     0.1151
_refine_ls_goodness_of_fit_ref     1.024
_refine_ls_restrained_S_all     1.024
_refine_ls_number_reflns     6091
_refine_ls_number_parameters     486
_refine_ls_number_restraints     0
_refine_ls_hydrogen_treatment     mixed
_refine_ls_weighting_scheme     calc
_refine_ls_weighting_details
              'w=1/[\s^2^(Fo^2^)+(0.0486P)^2^+0.1128P] where P=(Fo^2^+2Fc^2^)/3'
_atom_sites_solution_hydrogens     mixed
_atom_sites_solution_primary     dual
_atom_sites_solution_secondary     ?
_refine_ls_shift/su_max     0.000
_refine_ls_shift/su_mean     0.000
_refine_diff_density_max     0.198
_refine_diff_density_min     -0.190
_refine_ls_extinction_method
;
SHELXL-2018/3 (Sheldrick, 2015b)
;
_refine_ls_extinction_coef     0.0110(11)
_refine_ls_extinction_expression
                                  'Fc^*^=kFc[1+0.001xFc^2^\l^3^/sin(2\q)]^-1/4^'
loop_
    _atom_type_symbol
    _atom_type_description
    _atom_type_scat_dispersion_real
    _atom_type_scat_dispersion_imag
    _atom_type_scat_source
    'C' 'C' 0.0033 0.0016
                         'International Tables Vol C Tables 4.2.6.8 and 6.1.1.4'
    'H' 'H' 0.0000 0.0000
                         'International Tables Vol C Tables 4.2.6.8 and 6.1.1.4'
    'N' 'N' 0.0061 0.0033
                         'International Tables Vol C Tables 4.2.6.8 and 6.1.1.4'
    'O' 'O' 0.0106 0.0060
                         'International Tables Vol C Tables 4.2.6.8 and 6.1.1.4'
_computing_data_collection
;
CrysAlisPro 1.171.41.122a (Rigaku OD, 2024)
;
_computing_cell_refinement
;
CrysAlisPro 1.171.41.122a (Rigaku OD, 2024)
;
_computing_data_reduction
;
CrysAlisPro 1.171.41.122a (Rigaku OD, 2024)
;
_computing_structure_solution
;
<i>SHELXT2018/2</i> (Sheldrick, 2015a)
;
_computing_structure_refinement
;
<i>SHELXL2018/3</i> (Sheldrick, 2015b)
;
_computing_molecular_graphics
;
Olex2 1.5 (Dolomanov <i>et al.</i>,  2009)
;
_computing_publication_material
;
Olex2 1.5 (Dolomanov <i>et al.</i>,  2009)
;
loop_
    _atom_site_type_symbol
    _atom_site_label
    _atom_site_fract_x
    _atom_site_fract_y
    _atom_site_fract_z
    _atom_site_U_iso_or_equiv
    _atom_site_adp_type
    _atom_site_calc_flag
    _atom_site_occupancy
    _atom_site_disorder_assembly
    _atom_site_disorder_group
    O O1B 0.1147(2) 0.4019(2) 0.05223(12) 0.0876(6) Uani d 1 . .
    O O2B 0.16741(19) 0.02591(16) 0.03701(12) 0.0839(6) Uani d 1 . .
    N N1B 0.4802(2) 0.81432(17) 0.99412(12) 0.0626(6) Uani d 1 . .
    N N2B 0.48491(16) 0.73258(15) 0.89884(11) 0.0410(4) Uani d 1 . .
    N N3B 0.42372(14) 0.65010(13) 0.72014(10) 0.0317(4) Uani d 1 . .
    N N4B 0.31820(14) 0.53416(13) 0.44042(10) 0.0299(4) Uani d 1 . .
    N N5B 0.33490(15) 0.34712(14) 0.42911(11) 0.0327(4) Uani d 1 . .
    N N6B 0.37109(15) 0.43949(14) 0.53020(11) 0.0296(4) Uani d 1 . .
    C C1B 0.5221(3) 0.7683(2) 1.05491(17) 0.0702(8) Uani d 1 . .
    H H1B 0.529704 0.804356 1.125876 0.084 Uiso calc 1 . .
    C C2B 0.5536(2) 0.6608(2) 1.00199(17) 0.0633(7) Uani d 1 . .
    H H2B 0.585488 0.613603 1.029255 0.076 Uiso calc 1 . .
    C C3B 0.5281(2) 0.6395(2) 0.90235(16) 0.0481(6) Uani d 1 . .
    C C4B 0.44583(18) 0.75091(17) 0.81179(13) 0.0339(5) Uani d 1 . .
    C C5B 0.4332(2) 0.86710(18) 0.82482(14) 0.0434(5) Uani d 1 . .
    H H5B 0.449034 0.934871 0.890762 0.052 Uiso calc 1 . .
    C C6B 0.3963(2) 0.87811(18) 0.73608(14) 0.0441(5) Uani d 1 . .
    H H6BA 0.387234 0.954708 0.741347 0.053 Uiso calc 1 . .
    C C7B 0.37285(19) 0.77551(17) 0.63930(14) 0.0371(5) Uani d 1 . .
    H H7B 0.347924 0.781626 0.578705 0.045 Uiso calc 1 . .
    C C8B 0.38729(17) 0.66440(17) 0.63500(13) 0.0288(4) Uani d 1 . .
    C C9B 0.36058(17) 0.54910(16) 0.53603(13) 0.0264(4) Uani d 1 . .
    C C10B 0.30287(17) 0.40805(17) 0.37766(13) 0.0295(4) Uani d 1 . .
    C C11B 0.25053(18) 0.34309(18) 0.26363(13) 0.0355(5) Uani d 1 . .
    C C12B 0.2098(2) 0.4096(2) 0.21513(14) 0.0445(5) Uani d 1 . .
    H H12B 0.217610 0.495589 0.253788 0.053 Uiso calc 1 . .
    C C13B 0.1569(2) 0.3453(2) 0.10762(16) 0.0554(6) Uani d 1 . .
    C C14B 0.1431(2) 0.2171(2) 0.05117(17) 0.0630(7) Uani d 1 . .
    H H14B 0.106114 0.174400 -0.020526 0.076 Uiso calc 1 . .
    C C15B 0.1836(2) 0.1516(2) 0.10019(16) 0.0547(6) Uani d 1 . .
    C C16B 0.2384(2) 0.21444(18) 0.20684(14) 0.0431(5) Uani d 1 . .
    H H16B 0.266878 0.171052 0.240084 0.052 Uiso calc 1 . .
    C C17B 0.1646(3) 0.5366(3) 0.0948(2) 0.0842(9) Uani d 1 . .
    H H17A 0.132522 0.562432 0.045319 0.126 Uiso calc 1 . .
    H H17B 0.254655 0.563892 0.111143 0.126 Uiso calc 1 . .
    H H17C 0.140921 0.575891 0.157215 0.126 Uiso calc 1 . .
    C C18B 0.2030(3) -0.0481(2) 0.0822(2) 0.0863(9) Uani d 1 . .
    H H18A 0.182870 -0.135033 0.028885 0.130 Uiso calc 1 . .
    H H18B 0.158482 -0.048627 0.132528 0.130 Uiso calc 1 . .
    H H18C 0.291857 -0.010911 0.115975 0.130 Uiso calc 1 . .
    H H6B 0.395(2) 0.4149(19) 0.5855(15) 0.061(6) Uiso d 1 . .
    O O1A 0.03689(14) 0.02853(15) 0.77513(11) 0.0559(4) Uani d 1 . .
    O O2A 0.08246(15) 0.43797(15) 0.80954(13) 0.0641(5) Uani d 1 . .
    N N1A 0.99881(17) 0.16289(17) 0.50128(13) 0.0488(5) Uani d 1 . .
    N N2A 0.91260(15) 0.21320(15) 0.53939(12) 0.0370(4) Uani d 1 . .
    N N3A 0.73110(14) 0.19317(14) 0.59038(11) 0.0324(4) Uani d 1 . .
    N N4A 0.44916(15) 0.15161(15) 0.67608(11) 0.0340(4) Uani d 1 . .
    N N5A 0.44406(15) 0.32577(14) 0.65448(11) 0.0337(4) Uani d 1 . .
    N N6A 0.54281(16) 0.29073(15) 0.62779(11) 0.0330(4) Uani d 1 . .
    C C1A 1.0711(2) 0.2539(2) 0.48690(19) 0.0608(7) Uani d 1 . .
    H H1A 1.139375 0.246934 0.460693 0.073 Uiso calc 1 . .
    C C2A 1.0346(2) 0.3612(2) 0.51495(19) 0.0612(7) Uani d 1 . .
    H H2A 1.072018 0.436654 0.511611 0.073 Uiso calc 1 . .
    C C3A 0.9329(2) 0.3327(2) 0.54827(17) 0.0511(6) Uani d 1 . .
    H H3A 0.885887 0.385297 0.572625 0.061 Uiso calc 1 . .
    C C4A 0.81869(18) 0.14176(17) 0.56613(13) 0.0312(4) Uani d 1 . .
    C C5A 0.82266(19) 0.02839(18) 0.56628(14) 0.0372(5) Uani d 1 . .
    H H5A 0.885761 -0.004117 0.547796 0.045 Uiso calc 1 . .
    C C6A 0.7294(2) -0.03389(19) 0.59488(15) 0.0441(5) Uani d 1 . .
    H H6AA 0.728504 -0.110383 0.596316 0.053 Uiso calc 1 . .
    C C7A 0.6366(2) 0.01680(18) 0.62167(15) 0.0409(5) Uani d 1 . .
    H H7A 0.573135 -0.024349 0.641693 0.049 Uiso calc 1 . .
    C C8A 0.64055(18) 0.12961(17) 0.61790(13) 0.0321(4) Uani d 1 . .
    C C9A 0.54420(17) 0.18829(17) 0.64107(13) 0.0299(4) Uani d 1 . .
    C C10A 0.39036(18) 0.23937(17) 0.68339(13) 0.0303(4) Uani d 1 . .
    C C11A 0.27718(18) 0.23807(18) 0.72001(13) 0.0329(5) Uani d 1 . .
    C C12A 0.21221(19) 0.13060(19) 0.72727(13) 0.0370(5) Uani d 1 . .
    H H12A 0.238919 0.059782 0.708326 0.044 Uiso calc 1 . .
    C C13A 0.10663(19) 0.12898(19) 0.76308(14) 0.0396(5) Uani d 1 . .
    C C14A 0.0666(2) 0.2336(2) 0.78920(15) 0.0457(5) Uani d 1 . .
    H H14A -0.004613 0.232059 0.812416 0.055 Uiso calc 1 . .
    C C15A 0.1314(2) 0.3404(2) 0.78118(15) 0.0428(5) Uani d 1 . .
    C C16A 0.23827(19) 0.34472(19) 0.74742(14) 0.0394(5) Uani d 1 . .
    H H16A 0.283019 0.417301 0.743175 0.047 Uiso calc 1 . .
    C C17A 0.0922(3) -0.0640(2) 0.77716(19) 0.0647(7) Uani d 1 . .
    H H17D 0.102934 -0.110880 0.710027 0.097 Uiso calc 1 . .
    H H17E 0.038350 -0.123174 0.793991 0.097 Uiso calc 1 . .
    H H17F 0.172604 -0.020493 0.828837 0.097 Uiso calc 1 . .
    C C18A 0.1532(3) 0.5582(2) 0.8185(2) 0.0809(9) Uani d 1 . .
    H H18D 0.164849 0.546260 0.752116 0.121 Uiso calc 1 . .
    H H18E 0.233705 0.592066 0.868743 0.121 Uiso calc 1 . .
    H H18F 0.108984 0.617809 0.840737 0.121 Uiso calc 1 . .
    H H6A 0.598(2) 0.3392(19) 0.6086(14) 0.049(6) Uiso d 1 . .
    H H3B 0.5344(19) 0.5742(19) 0.8403(15) 0.056(6) Uiso d 1 . .
loop_
    _atom_site_aniso_label
    _atom_site_aniso_U_11
    _atom_site_aniso_U_22
    _atom_site_aniso_U_33
    _atom_site_aniso_U_12
    _atom_site_aniso_U_13
    _atom_site_aniso_U_23
    O1B 0.1199(18) 0.0981(15) 0.0450(10) 0.0487(14) -0.0009(10) 0.0354(10)
    O2B 0.1142(17) 0.0526(11) 0.0466(10) 0.0201(11) 0.0101(10) -0.0028(8)
    N1B 0.1075(18) 0.0449(11) 0.0275(10) 0.0269(12) 0.0149(10) 0.0107(9)
    N2B 0.0568(12) 0.0340(9) 0.0261(9) 0.0133(9) 0.0070(8) 0.0114(7)
    N3B 0.0375(10) 0.0280(8) 0.0288(8) 0.0112(8) 0.0085(7) 0.0130(7)
    N4B 0.0353(10) 0.0305(8) 0.0277(8) 0.0123(8) 0.0100(7) 0.0163(7)
    N5B 0.0381(10) 0.0281(8) 0.0309(8) 0.0099(8) 0.0110(7) 0.0135(7)
    N6B 0.0364(10) 0.0266(8) 0.0277(8) 0.0115(7) 0.0094(7) 0.0140(7)
    C1B 0.112(2) 0.0558(15) 0.0302(12) 0.0194(16) 0.0058(13) 0.0191(11)
    C2B 0.086(2) 0.0533(15) 0.0462(13) 0.0188(14) 0.0000(13) 0.0282(12)
    C3B 0.0594(16) 0.0453(13) 0.0384(12) 0.0191(12) 0.0056(11) 0.0207(11)
    C4B 0.0397(12) 0.0313(10) 0.0295(10) 0.0112(9) 0.0096(9) 0.0138(9)
    C5B 0.0595(15) 0.0328(11) 0.0336(11) 0.0179(11) 0.0131(10) 0.0106(9)
    C6B 0.0584(15) 0.0308(11) 0.0476(12) 0.0225(11) 0.0163(11) 0.0181(10)
    C7B 0.0459(13) 0.0359(11) 0.0358(10) 0.0170(10) 0.0116(9) 0.0207(9)
    C8B 0.0288(11) 0.0304(10) 0.0295(10) 0.0103(9) 0.0092(8) 0.0159(8)
    C9B 0.0271(11) 0.0264(9) 0.0299(10) 0.0093(8) 0.0103(8) 0.0162(8)
    C10B 0.0274(11) 0.0313(10) 0.0307(10) 0.0085(9) 0.0104(8) 0.0155(8)
    C11B 0.0313(12) 0.0401(11) 0.0292(10) 0.0080(10) 0.0079(8) 0.0136(9)
    C12B 0.0496(14) 0.0500(13) 0.0311(11) 0.0177(11) 0.0083(10) 0.0171(10)
    C13B 0.0565(16) 0.0734(17) 0.0371(12) 0.0248(14) 0.0075(11) 0.0270(12)
    C14B 0.0656(18) 0.0712(17) 0.0305(12) 0.0165(15) 0.0050(11) 0.0108(12)
    C15B 0.0560(16) 0.0461(13) 0.0388(13) 0.0086(12) 0.0112(11) 0.0046(11)
    C16B 0.0475(14) 0.0387(11) 0.0363(11) 0.0117(11) 0.0125(10) 0.0127(10)
    C17B 0.095(2) 0.114(3) 0.0806(19) 0.052(2) 0.0272(17) 0.0696(19)
    C18B 0.095(2) 0.0458(15) 0.0837(19) 0.0199(16) 0.0171(17) 0.0042(14)
    O1A 0.0510(10) 0.0606(10) 0.0693(10) 0.0177(9) 0.0311(8) 0.0387(8)
    O2A 0.0587(11) 0.0578(10) 0.0918(12) 0.0338(9) 0.0443(10) 0.0339(9)
    N1A 0.0402(11) 0.0499(11) 0.0694(12) 0.0243(10) 0.0304(9) 0.0299(10)
    N2A 0.0329(10) 0.0375(9) 0.0518(10) 0.0178(8) 0.0192(8) 0.0255(8)
    N3A 0.0322(10) 0.0343(9) 0.0408(9) 0.0154(8) 0.0160(7) 0.0226(7)
    N4A 0.0359(10) 0.0400(9) 0.0397(9) 0.0186(8) 0.0186(8) 0.0251(8)
    N5A 0.0378(10) 0.0381(9) 0.0395(9) 0.0208(8) 0.0190(8) 0.0242(8)
    N6A 0.0361(10) 0.0356(9) 0.0417(9) 0.0179(8) 0.0199(8) 0.0252(8)
    C1A 0.0424(15) 0.0655(16) 0.0958(18) 0.0223(13) 0.0405(14) 0.0481(15)
    C2A 0.0481(16) 0.0561(15) 0.1067(19) 0.0204(13) 0.0396(14) 0.0556(15)
    C3A 0.0449(15) 0.0448(13) 0.0844(16) 0.0237(12) 0.0311(12) 0.0403(12)
    C4A 0.0306(12) 0.0332(10) 0.0326(10) 0.0134(9) 0.0103(8) 0.0160(8)
    C5A 0.0384(13) 0.0354(11) 0.0472(11) 0.0214(10) 0.0162(10) 0.0218(9)
    C6A 0.0504(15) 0.0371(11) 0.0619(13) 0.0241(11) 0.0231(11) 0.0310(10)
    C7A 0.0430(13) 0.0382(11) 0.0580(13) 0.0186(10) 0.0236(10) 0.0317(10)
    C8A 0.0338(12) 0.0331(10) 0.0357(10) 0.0146(9) 0.0118(9) 0.0195(9)
    C9A 0.0343(12) 0.0318(10) 0.0328(10) 0.0153(9) 0.0140(9) 0.0198(8)
    C10A 0.0331(11) 0.0355(10) 0.0299(10) 0.0151(9) 0.0116(8) 0.0195(8)
    C11A 0.0304(12) 0.0426(11) 0.0298(10) 0.0137(10) 0.0107(8) 0.0193(9)
    C12A 0.0380(13) 0.0443(12) 0.0377(11) 0.0193(10) 0.0169(9) 0.0223(9)
    C13A 0.0385(13) 0.0451(12) 0.0353(11) 0.0101(11) 0.0126(9) 0.0206(10)
    C14A 0.0357(13) 0.0598(14) 0.0455(12) 0.0194(12) 0.0210(10) 0.0232(11)
    C15A 0.0408(13) 0.0472(12) 0.0429(12) 0.0214(11) 0.0182(10) 0.0178(10)
    C16A 0.0399(13) 0.0433(12) 0.0410(11) 0.0171(10) 0.0167(10) 0.0219(9)
    C17A 0.0735(19) 0.0612(16) 0.0781(17) 0.0233(15) 0.0376(14) 0.0441(14)
    C18A 0.078(2) 0.0544(16) 0.122(2) 0.0366(16) 0.0506(18) 0.0363(16)
_geom_special_details
;
 All esds (except the esd in the dihedral angle between two l.s. planes)
 are estimated using the full covariance matrix.  The cell esds are taken
 into account individually in the estimation of esds in distances, angles
 and torsion angles; correlations between esds in cell parameters are only
 used when they are defined by crystal symmetry.  An approximate (isotropic)
 treatment of cell esds is used for estimating esds involving l.s. planes.
;
loop_
    _geom_bond_atom_site_label_1
    _geom_bond_atom_site_label_2
    _geom_bond_site_symmetry_2
    _geom_bond_distance
    _geom_bond_publ_flag
    O1B C13B . 1.365(3) ?
    O1B C17B . 1.400(3) ?
    O2B C15B . 1.362(3) ?
    O2B C18B . 1.410(3) ?
    N1B N2B . 1.362(2) ?
    N1B C1B . 1.321(3) ?
    N2B C3B . 1.352(2) ?
    N2B C4B . 1.410(2) ?
    N3B C4B . 1.327(2) ?
    N3B C8B . 1.349(2) ?
    N4B C9B . 1.334(2) ?
    N4B C10B . 1.368(2) ?
    N5B N6B . 1.3593(19) ?
    N5B C10B . 1.323(2) ?
    N6B C9B . 1.328(2) ?
    N6B H6B . 1.00(2) ?
    C1B H1B . 0.9300 ?
    C1B C2B . 1.383(3) ?
    C2B H2B . 0.9300 ?
    C2B C3B . 1.347(3) ?
    C3B H3B . 0.958(19) ?
    C4B C5B . 1.385(2) ?
    C5B H5B . 0.9300 ?
    C5B C6B . 1.377(3) ?
    C6B H6BA . 0.9300 ?
    C6B C7B . 1.380(2) ?
    C7B H7B . 0.9300 ?
    C7B C8B . 1.370(2) ?
    C8B C9B . 1.464(2) ?
    C10B C11B . 1.471(2) ?
    C11B C12B . 1.387(3) ?
    C11B C16B . 1.388(3) ?
    C12B H12B . 0.9300 ?
    C12B C13B . 1.391(3) ?
    C13B C14B . 1.377(3) ?
    C14B H14B . 0.9300 ?
    C14B C15B . 1.381(3) ?
    C15B C16B . 1.383(3) ?
    C16B H16B . 0.9300 ?
    C17B H17A . 0.9600 ?
    C17B H17B . 0.9600 ?
    C17B H17C . 0.9600 ?
    C18B H18A . 0.9600 ?
    C18B H18B . 0.9600 ?
    C18B H18C . 0.9600 ?
    O1A C13A . 1.369(2) ?
    O1A C17A . 1.424(3) ?
    O2A C15A . 1.370(2) ?
    O2A C18A . 1.417(3) ?
    N1A N2A . 1.359(2) ?
    N1A C1A . 1.314(3) ?
    N2A C3A . 1.350(2) ?
    N2A C4A . 1.413(2) ?
    N3A C4A . 1.326(2) ?
    N3A C8A . 1.346(2) ?
    N4A C9A . 1.327(2) ?
    N4A C10A . 1.369(2) ?
    N5A N6A . 1.361(2) ?
    N5A C10A . 1.329(2) ?
    N6A C9A . 1.332(2) ?
    N6A H6A . 0.91(2) ?
    C1A H1A . 0.9300 ?
    C1A C2A . 1.381(3) ?
    C2A H2A . 0.9300 ?
    C2A C3A . 1.351(3) ?
    C3A H3A . 0.9300 ?
    C4A C5A . 1.382(2) ?
    C5A H5A . 0.9300 ?
    C5A C6A . 1.369(3) ?
    C6A H6AA . 0.9300 ?
    C6A C7A . 1.385(3) ?
    C7A H7A . 0.9300 ?
    C7A C8A . 1.376(2) ?
    C8A C9A . 1.465(2) ?
    C10A C11A . 1.476(2) ?
    C11A C12A . 1.380(3) ?
    C11A C16A . 1.392(2) ?
    C12A H12A . 0.9300 ?
    C12A C13A . 1.389(3) ?
    C13A C14A . 1.378(3) ?
    C14A H14A . 0.9300 ?
    C14A C15A . 1.379(3) ?
    C15A C16A . 1.386(3) ?
    C16A H16A . 0.9300 ?
    C17A H17D . 0.9600 ?
    C17A H17E . 0.9600 ?
    C17A H17F . 0.9600 ?
    C18A H18D . 0.9600 ?
    C18A H18E . 0.9600 ?
    C18A H18F . 0.9600 ?
loop_
    _geom_angle_atom_site_label_1
    _geom_angle_atom_site_label_2
    _geom_angle_atom_site_label_3
    _geom_angle_site_symmetry_1
    _geom_angle_site_symmetry_3
    _geom_angle
    _geom_angle_publ_flag
    C13B O1B C17B . . 118.4(2) ?
    C15B O2B C18B . . 118.86(19) ?
    C1B N1B N2B . . 103.16(18) ?
    N1B N2B C4B . . 119.88(16) ?
    C3B N2B N1B . . 111.83(16) ?
    C3B N2B C4B . . 128.29(16) ?
    C4B N3B C8B . . 116.57(15) ?
    C9B N4B C10B . . 103.11(14) ?
    C10B N5B N6B . . 102.76(14) ?
    N5B N6B H6B . . 118.1(12) ?
    C9B N6B N5B . . 110.46(14) ?
    C9B N6B H6B . . 131.3(11) ?
    N1B C1B H1B . . 123.5 ?
    N1B C1B C2B . . 113.0(2) ?
    C2B C1B H1B . . 123.5 ?
    C1B C2B H2B . . 127.5 ?
    C3B C2B C1B . . 105.0(2) ?
    C3B C2B H2B . . 127.5 ?
    N2B C3B H3B . . 120.6(12) ?
    C2B C3B N2B . . 107.09(19) ?
    C2B C3B H3B . . 132.3(12) ?
    N3B C4B N2B . . 114.84(16) ?
    N3B C4B C5B . . 124.49(17) ?
    C5B C4B N2B . . 120.67(15) ?
    C4B C5B H5B . . 121.4 ?
    C6B C5B C4B . . 117.21(17) ?
    C6B C5B H5B . . 121.4 ?
    C5B C6B H6BA . . 120.0 ?
    C5B C6B C7B . . 120.02(18) ?
    C7B C6B H6BA . . 120.0 ?
    C6B C7B H7B . . 120.9 ?
    C8B C7B C6B . . 118.13(17) ?
    C8B C7B H7B . . 120.9 ?
    N3B C8B C7B . . 123.58(16) ?
    N3B C8B C9B . . 114.29(15) ?
    C7B C8B C9B . . 122.11(15) ?
    N4B C9B C8B . . 127.11(15) ?
    N6B C9B N4B . . 109.79(14) ?
    N6B C9B C8B . . 123.04(15) ?
    N4B C10B C11B . . 123.64(16) ?
    N5B C10B N4B . . 113.88(15) ?
    N5B C10B C11B . . 122.44(16) ?
    C12B C11B C10B . . 119.60(17) ?
    C12B C11B C16B . . 121.14(18) ?
    C16B C11B C10B . . 119.22(18) ?
    C11B C12B H12B . . 120.6 ?
    C11B C12B C13B . . 118.7(2) ?
    C13B C12B H12B . . 120.6 ?
    O1B C13B C12B . . 123.5(2) ?
    O1B C13B C14B . . 116.2(2) ?
    C14B C13B C12B . . 120.3(2) ?
    C13B C14B H14B . . 119.7 ?
    C13B C14B C15B . . 120.5(2) ?
    C15B C14B H14B . . 119.7 ?
    O2B C15B C14B . . 115.8(2) ?
    O2B C15B C16B . . 124.1(2) ?
    C14B C15B C16B . . 120.1(2) ?
    C11B C16B H16B . . 120.4 ?
    C15B C16B C11B . . 119.2(2) ?
    C15B C16B H16B . . 120.4 ?
    O1B C17B H17A . . 109.5 ?
    O1B C17B H17B . . 109.5 ?
    O1B C17B H17C . . 109.5 ?
    H17A C17B H17B . . 109.5 ?
    H17A C17B H17C . . 109.5 ?
    H17B C17B H17C . . 109.5 ?
    O2B C18B H18A . . 109.5 ?
    O2B C18B H18B . . 109.5 ?
    O2B C18B H18C . . 109.5 ?
    H18A C18B H18B . . 109.5 ?
    H18A C18B H18C . . 109.5 ?
    H18B C18B H18C . . 109.5 ?
    C13A O1A C17A . . 117.68(17) ?
    C15A O2A C18A . . 118.51(17) ?
    C1A N1A N2A . . 103.69(17) ?
    N1A N2A C4A . . 119.92(16) ?
    C3A N2A N1A . . 111.71(17) ?
    C3A N2A C4A . . 128.36(17) ?
    C4A N3A C8A . . 116.75(16) ?
    C9A N4A C10A . . 102.74(15) ?
    C10A N5A N6A . . 102.57(15) ?
    N5A N6A H6A . . 119.6(12) ?
    C9A N6A N5A . . 110.01(16) ?
    C9A N6A H6A . . 130.3(13) ?
    N1A C1A H1A . . 123.7 ?
    N1A C1A C2A . . 112.67(19) ?
    C2A C1A H1A . . 123.7 ?
    C1A C2A H2A . . 127.4 ?
    C3A C2A C1A . . 105.1(2) ?
    C3A C2A H2A . . 127.4 ?
    N2A C3A C2A . . 106.79(19) ?
    N2A C3A H3A . . 126.6 ?
    C2A C3A H3A . . 126.6 ?
    N3A C4A N2A . . 114.53(16) ?
    N3A C4A C5A . . 124.92(18) ?
    C5A C4A N2A . . 120.55(17) ?
    C4A C5A H5A . . 121.5 ?
    C6A C5A C4A . . 116.96(18) ?
    C6A C5A H5A . . 121.5 ?
    C5A C6A H6AA . . 119.9 ?
    C5A C6A C7A . . 120.13(18) ?
    C7A C6A H6AA . . 119.9 ?
    C6A C7A H7A . . 120.9 ?
    C8A C7A C6A . . 118.28(19) ?
    C8A C7A H7A . . 120.9 ?
    N3A C8A C7A . . 122.96(18) ?
    N3A C8A C9A . . 114.63(16) ?
    C7A C8A C9A . . 122.39(18) ?
    N4A C9A N6A . . 110.59(16) ?
    N4A C9A C8A . . 127.71(17) ?
    N6A C9A C8A . . 121.70(17) ?
    N4A C10A C11A . . 122.97(16) ?
    N5A C10A N4A . . 114.10(16) ?
    N5A C10A C11A . . 122.93(16) ?
    C12A C11A C10A . . 118.97(17) ?
    C12A C11A C16A . . 121.10(18) ?
    C16A C11A C10A . . 119.93(17) ?
    C11A C12A H12A . . 120.2 ?
    C11A C12A C13A . . 119.52(18) ?
    C13A C12A H12A . . 120.2 ?
    O1A C13A C12A . . 124.26(19) ?
    O1A C13A C14A . . 116.01(18) ?
    C14A C13A C12A . . 119.73(19) ?
    C13A C14A H14A . . 119.7 ?
    C13A C14A C15A . . 120.53(19) ?
    C15A C14A H14A . . 119.7 ?
    O2A C15A C14A . . 114.99(18) ?
    O2A C15A C16A . . 124.4(2) ?
    C14A C15A C16A . . 120.56(19) ?
    C11A C16A H16A . . 120.7 ?
    C15A C16A C11A . . 118.55(19) ?
    C15A C16A H16A . . 120.7 ?
    O1A C17A H17D . . 109.5 ?
    O1A C17A H17E . . 109.5 ?
    O1A C17A H17F . . 109.5 ?
    H17D C17A H17E . . 109.5 ?
    H17D C17A H17F . . 109.5 ?
    H17E C17A H17F . . 109.5 ?
    O2A C18A H18D . . 109.5 ?
    O2A C18A H18E . . 109.5 ?
    O2A C18A H18F . . 109.5 ?
    H18D C18A H18E . . 109.5 ?
    H18D C18A H18F . . 109.5 ?
    H18E C18A H18F . . 109.5 ?
loop_
    _geom_torsion_atom_site_label_1
    _geom_torsion_atom_site_label_2
    _geom_torsion_atom_site_label_3
    _geom_torsion_atom_site_label_4
    _geom_torsion_site_symmetry_1
    _geom_torsion_site_symmetry_2
    _geom_torsion_site_symmetry_3
    _geom_torsion_site_symmetry_4
    _geom_torsion
    _geom_torsion_publ_flag
    O1B C13B C14B C15B . . . . 179.6(2) ?
    O2B C15B C16B C11B . . . . 179.8(2) ?
    N1B N2B C3B C2B . . . . -0.6(3) ?
    N1B N2B C4B N3B . . . . -163.67(18) ?
    N1B N2B C4B C5B . . . . 16.5(3) ?
    N1B C1B C2B C3B . . . . -0.6(3) ?
    N2B N1B C1B C2B . . . . 0.2(3) ?
    N2B C4B C5B C6B . . . . 179.13(19) ?
    N3B C4B C5B C6B . . . . -0.6(3) ?
    N3B C8B C9B N4B . . . . 177.03(17) ?
    N3B C8B C9B N6B . . . . 0.1(3) ?
    N4B C10B C11B C12B . . . . -2.3(3) ?
    N4B C10B C11B C16B . . . . -179.81(18) ?
    N5B N6B C9B N4B . . . . -0.3(2) ?
    N5B N6B C9B C8B . . . . 177.14(16) ?
    N5B C10B C11B C12B . . . . 175.01(18) ?
    N5B C10B C11B C16B . . . . -2.6(3) ?
    N6B N5B C10B N4B . . . . 0.7(2) ?
    N6B N5B C10B C11B . . . . -176.76(16) ?
    C1B N1B N2B C3B . . . . 0.3(3) ?
    C1B N1B N2B C4B . . . . 179.7(2) ?
    C1B C2B C3B N2B . . . . 0.7(3) ?
    C3B N2B C4B N3B . . . . 15.6(3) ?
    C3B N2B C4B C5B . . . . -164.2(2) ?
    C4B N2B C3B C2B . . . . -180.0(2) ?
    C4B N3B C8B C7B . . . . 0.1(3) ?
    C4B N3B C8B C9B . . . . -178.27(16) ?
    C4B C5B C6B C7B . . . . 0.4(3) ?
    C5B C6B C7B C8B . . . . 0.0(3) ?
    C6B C7B C8B N3B . . . . -0.3(3) ?
    C6B C7B C8B C9B . . . . 177.93(18) ?
    C7B C8B C9B N4B . . . . -1.4(3) ?
    C7B C8B C9B N6B . . . . -178.34(18) ?
    C8B N3B C4B N2B . . . . -179.39(16) ?
    C8B N3B C4B C5B . . . . 0.4(3) ?
    C9B N4B C10B N5B . . . . -0.9(2) ?
    C9B N4B C10B C11B . . . . 176.54(17) ?
    C10B N4B C9B N6B . . . . 0.7(2) ?
    C10B N4B C9B C8B . . . . -176.60(18) ?
    C10B N5B N6B C9B . . . . -0.27(19) ?
    C10B C11B C12B C13B . . . . -177.99(19) ?
    C10B C11B C16B C15B . . . . 176.88(19) ?
    C11B C12B C13B O1B . . . . -179.5(2) ?
    C11B C12B C13B C14B . . . . 1.4(3) ?
    C12B C11B C16B C15B . . . . -0.6(3) ?
    C12B C13B C14B C15B . . . . -1.3(4) ?
    C13B C14B C15B O2B . . . . -178.9(2) ?
    C13B C14B C15B C16B . . . . 0.1(4) ?
    C14B C15B C16B C11B . . . . 0.8(3) ?
    C16B C11B C12B C13B . . . . -0.5(3) ?
    C17B O1B C13B C12B . . . . 23.7(4) ?
    C17B O1B C13B C14B . . . . -157.2(2) ?
    C18B O2B C15B C14B . . . . -178.0(2) ?
    C18B O2B C15B C16B . . . . 3.0(4) ?
    O1A C13A C14A C15A . . . . 179.13(17) ?
    O2A C15A C16A C11A . . . . -179.40(17) ?
    N1A N2A C3A C2A . . . . 0.1(3) ?
    N1A N2A C4A N3A . . . . -172.23(15) ?
    N1A N2A C4A C5A . . . . 8.1(3) ?
    N1A C1A C2A C3A . . . . -0.2(3) ?
    N2A N1A C1A C2A . . . . 0.3(3) ?
    N2A C4A C5A C6A . . . . 178.88(17) ?
    N3A C4A C5A C6A . . . . -0.8(3) ?
    N3A C8A C9A N4A . . . . -175.45(17) ?
    N3A C8A C9A N6A . . . . 4.8(2) ?
    N4A C10A C11A C12A . . . . -13.6(3) ?
    N4A C10A C11A C16A . . . . 165.87(16) ?
    N5A N6A C9A N4A . . . . 0.0(2) ?
    N5A N6A C9A C8A . . . . 179.81(15) ?
    N5A C10A C11A C12A . . . . 166.35(17) ?
    N5A C10A C11A C16A . . . . -14.2(3) ?
    N6A N5A C10A N4A . . . . -0.25(19) ?
    N6A N5A C10A C11A . . . . 179.83(16) ?
    C1A N1A N2A C3A . . . . -0.3(2) ?
    C1A N1A N2A C4A . . . . -178.99(18) ?
    C1A C2A C3A N2A . . . . 0.0(3) ?
    C3A N2A C4A N3A . . . . 9.3(3) ?
    C3A N2A C4A C5A . . . . -170.40(19) ?
    C4A N2A C3A C2A . . . . 178.73(19) ?
    C4A N3A C8A C7A . . . . 0.1(3) ?
    C4A N3A C8A C9A . . . . -178.36(14) ?
    C4A C5A C6A C7A . . . . 0.2(3) ?
    C5A C6A C7A C8A . . . . 0.5(3) ?
    C6A C7A C8A N3A . . . . -0.7(3) ?
    C6A C7A C8A C9A . . . . 177.73(17) ?
    C7A C8A C9A N4A . . . . 6.0(3) ?
    C7A C8A C9A N6A . . . . -173.67(17) ?
    C8A N3A C4A N2A . . . . -179.06(15) ?
    C8A N3A C4A C5A . . . . 0.6(3) ?
    C9A N4A C10A N5A . . . . 0.3(2) ?
    C9A N4A C10A C11A . . . . -179.80(16) ?
    C10A N4A C9A N6A . . . . -0.19(19) ?
    C10A N4A C9A C8A . . . . -179.93(17) ?
    C10A N5A N6A C9A . . . . 0.12(19) ?
    C10A C11A C12A C13A . . . . 179.06(16) ?
    C10A C11A C16A C15A . . . . 179.79(16) ?
    C11A C12A C13A O1A . . . . -178.72(17) ?
    C11A C12A C13A C14A . . . . 1.1(3) ?
    C12A C11A C16A C15A . . . . -0.8(3) ?
    C12A C13A C14A C15A . . . . -0.7(3) ?
    C13A C14A C15A O2A . . . . -179.91(17) ?
    C13A C14A C15A C16A . . . . -0.5(3) ?
    C14A C15A C16A C11A . . . . 1.2(3) ?
    C16A C11A C12A C13A . . . . -0.4(3) ?
    C17A O1A C13A C12A . . . . 16.8(3) ?
    C17A O1A C13A C14A . . . . -163.09(17) ?
    C18A O2A C15A C14A . . . . 170.7(2) ?
    C18A O2A C15A C16A . . . . -8.7(3) ?
_shelx_space_group_comment
;
The symmetry employed for this shelxl refinement is uniquely defined
by the following loop, which should always be used as a source of
symmetry information in preference to the above space-group names.
They are only intended as comments.
;
_shelx_estimated_absorpt_T_min     ?
_shelx_estimated_absorpt_T_max     ?
_shelx_hkl_file
;
   0   0   1    0.17    0.14
   0   0   2   12.25    1.06
   0   0  -2   13.93    1.10
   0   0  -2   12.07    0.79
   0   0   2   12.92    0.79
   0   0   3   25.95    1.87
   0   0  -3   21.85    1.72
   0   0   3   23.71    1.31
   0   0  -3   22.38    1.31
   0   0   4  197.75    5.93
   0   0  -4  195.06    5.83
   0   0   4  197.30    4.29
   0   0  -4  198.20    4.50
   0   0  -5  164.63    6.01
   0   0   5  160.15    4.31
   0   0  -5  159.93    4.60
   0   0  -6  196.83    7.15
   0   0   6  186.48    5.12
   0   0  -6  196.61    5.50
   0   0   7  131.20    4.65
   0   0  -7  137.99    4.94
   0   0  -8    0.76    0.40
   0   0   8    2.01    0.65
   0   0  -9   12.30    2.11
   0   0  -9   16.13    1.93
   0   0 -10    0.74    0.48
   0   0 -10    0.78    0.92
   0   0 -10    0.84    0.71
   0   0 -11   57.04    4.93
   0   0 -11   62.76    4.78
   0   0 -12   16.03    2.92
   0   0 -12   12.86    2.33
   0   0 -13    6.78    1.92
   0   0 -13    7.07    1.88
   0   0 -14   -0.29    1.01
   0   0 -14    0.06    0.99
   0   0 -15    2.05    1.24
   0   0 -15    2.80    1.40
   0   0 -16    0.29    1.15
   0   0 -16    1.22    1.57
   0   0 -17    2.14    1.50
   0   1 -18    2.87    1.90
   0   1 -17    1.34    1.11
   0   1 -17    5.09    1.99
   0   1 -16   -0.99    1.07
   0   1 -16   -0.46    0.95
   0   1 -15    1.87    1.19
   0   1 -15    1.09    1.55
   0   1 -15    1.29    0.93
   0   1 -14   -0.23    1.14
   0   1 -14   -1.71    1.23
   0   1 -14    1.25    1.20
   0   1 -13    1.36    0.72
   0   1 -13    0.54    1.17
   0   1 -12   90.21    6.24
   0   1 -11    6.38    1.36
   0   1 -11   10.07    2.01
   0   1 -10    1.61    0.75
   0   1  -9   27.81    2.50
   0   1  -8   27.73    2.34
   0   1  -7   39.78    2.63
   0   1  -6    4.60    0.82
   0   1  -6    6.45    1.35
   0   1  -5   41.58    1.28
   0   1  -5   41.43    2.89
   0   1  -5   40.91    2.20
   0  -1   4   15.63    0.80
   0   1  -4   15.87    0.80
   0   1  -4   14.84    0.82
   0   1  -4   13.89    1.52
   0   1  -4   13.85    1.17
   0  -1   3  445.96    4.43
   0  -1   3  448.85    4.38
   0   1  -3  442.85    4.34
   0   1  -3  445.57    4.50
   0   1  -3  440.60    6.66
   0  -1   2  833.71    6.04
   0   1  -2  817.94    5.98
   0   1  -2  834.17    6.01
   0   1  -2  836.94    6.08
   0  -1   2  834.03    6.10
   0   1  -2  823.99    7.50
   0  -1   2  815.89    7.44
   0   1  -2  811.56    7.38
   0   1  -1   14.68    0.81
   0   1  -1   14.24    0.79
   0  -1   1   14.13    0.83
   0   1   0    4.12    0.44
   0  -1   0    4.42    0.45
   0   1   0    2.31    0.35
   0  -1   0    5.89    0.53
   0  -1   0    2.34    0.38
   0   1   0    5.70    0.52
   0   1   0    2.46    0.31
   0   1   1   60.98    1.65
   0  -1  -1   57.40    1.61
   0   1   1   55.22    1.57
   0  -1  -1   57.40    1.60
   0   1   1   56.35    1.61
   0   1   1   60.88    2.12
   0  -1  -1   57.63    2.11
   0  -1  -1   59.99    2.13
   0  -1  -1   58.34    1.84
   0   1   1   62.04    1.87
   0  -1  -2 1647.04    8.64
   0  -1  -2 1690.80    8.50
   0   1   2 1649.74    8.75
   0   1   2 1684.27    8.47
   0  -1  -2 1641.97   13.45
   0  -1  -2 1659.26   13.72
   0   1   2 1665.13   13.80
   0  -1  -2 1664.34    9.15
   0  -1  -2 1623.88   11.08
   0   1   2 1602.93   11.33
   0  -1  -3  131.77    2.40
   0   1   3  131.71    2.31
   0   1   3  130.84    2.42
   0  -1  -3  137.50    4.61
   0   1   3  124.40    4.49
   0   1   3  128.06    3.60
   0  -1  -3  126.98    3.21
   0  -1  -3  133.20    3.61
   0  -1  -4   22.17    0.93
   0   1   4   21.28    0.90
   0  -1  -4   22.59    2.15
   0   1   4   20.49    2.16
   0   1   4   20.20    1.62
   0  -1  -4   19.34    1.54
   0  -1  -5   63.42    3.76
   0  -1  -5   66.27    4.04
   0   1   5   72.61    4.36
   0   1   5   67.79    3.13
   0  -1  -5   67.72    3.15
   0  -1  -5   72.61    3.23
   0   1   6   20.13    2.53
   0  -1  -6   23.11    2.49
   0   1   6   19.63    1.78
   0  -1  -6   21.99    2.01
   0  -1  -6   19.58    1.81
   0  -1  -7   33.14    3.17
   0   1   7   32.88    2.46
   0  -1  -7   35.37    2.60
   0  -1  -7   34.92    2.74
   0   1   8   -0.05    0.25
   0  -1  -8   -0.15    0.51
   0  -1  -8    0.00    0.39
   0  -1  -8    0.46    0.40
   0   1   9    0.89    0.62
   0  -1  -9    1.50    1.08
   0  -1  -9    0.52    0.65
   0  -1  -9    1.21    0.69
   0  -1 -10   15.10    2.65
   0   1  10   16.18    2.04
   0  -1 -10   17.76    2.39
   0  -1 -10   15.99    2.02
   0  -1 -11   49.46    4.90
   0  -1 -11   53.00    4.33
   0  -1 -12   10.95    2.63
   0  -1 -12    9.11    1.96
   0  -1 -13    1.66    1.12
   0  -1 -13    2.49    1.06
   0  -1 -14   -1.41    1.26
   0  -1 -15    0.15    1.01
   0  -1 -16    4.04    2.24
   0   2 -18    8.49    3.62
   0   2 -18    6.09    2.25
   0   2 -18   -0.72    1.04
   0   2 -17    0.19    1.11
   0   2 -17    0.38    0.97
   0   2 -17    0.12    0.89
   0   2 -17    1.24    0.98
   0   2 -16    1.49    1.41
   0   2 -16    1.93    1.22
   0   2 -16    3.93    1.78
   0   2 -15    0.06    0.76
   0   2 -15   -0.57    0.66
   0   2 -15    0.72    1.17
   0   2 -14    5.41    1.64
   0   2 -14    8.46    2.22
   0   2 -14    5.69    1.97
   0   2 -13   54.30    5.40
   0   2 -13   52.00    4.70
   0   2 -12   -0.47    0.83
   0   2 -12    0.98    0.90
   0   2 -11    9.87    1.72
   0   2 -11   13.80    2.47
   0   2 -10   18.17    2.66
   0   2 -10   14.90    1.98
   0   2  -9    7.86    1.33
   0   2  -9    8.56    0.64
   0   2  -9    9.87    0.70
   0   2  -9    6.81    1.56
   0  -2   8   74.42    2.20
   0   2  -8   75.96    2.29
   0   2  -8   70.97    4.51
   0   2  -8   74.67    3.81
   0  -2   7  169.85    3.65
   0   2  -7  175.49    3.80
   0   2  -7  180.05    6.88
   0   2  -7  170.09    6.43
   0   2  -7  178.67    5.61
   0  -2   6   51.47    2.12
   0   2  -6   50.74    2.21
   0   2  -6   51.61    2.03
   0   2  -6   55.31    3.38
   0   2  -6   53.00    3.41
   0   2  -6   50.92    2.84
   0  -2   5   32.12    1.71
   0   2  -5   32.26    1.67
   0   2  -5   32.38    1.78
   0   2  -5   33.80    2.41
   0  -2   4  121.03    3.29
   0  -2   4  123.55    3.31
   0   2  -4  117.14    3.26
   0   2  -4  112.46    3.14
   0  -2   4  125.67    4.14
   0   2  -4  116.21    4.05
   0   2  -4  122.71    4.09
   0   2  -3  817.27    8.47
   0   2  -3  813.50    8.46
   0  -2   3  824.51    8.53
   0   2  -3  818.55    8.58
   0  -2   3  813.22    8.55
   0  -2   3  802.59    9.48
   0  -2   3  819.77    9.44
   0   2  -3  818.07    9.58
   0   2  -2  277.85    4.99
   0  -2   2  276.69    5.00
   0  -2   2  279.06    4.96
   0   2  -2  269.94    4.86
   0   2  -2  282.09    5.00
   0   2  -2  277.79    5.20
   0  -2   2  276.80    5.09
   0   2  -1   97.25    2.96
   0  -2   1   90.44    2.87
   0   2  -1   94.35    2.92
   0   2  -1   96.61    2.45
   0  -2   1   99.75    2.99
   0   2  -1   95.15    2.92
   0   2   0  464.83    6.50
   0   2   0  487.43    6.60
   0  -2   0  470.65    6.54
   0  -2   0  487.34    6.61
   0   2   0  480.62    6.52
   0   2   0  482.52    5.99
   0   2   0  472.75    6.52
   0  -2   0  463.69    6.48
   0  -2  -1  381.98    5.86
   0   2   1  386.86    5.88
   0  -2  -1  364.51    5.75
   0   2   1  379.29    5.86
   0   2   1  376.11    5.78
   0   2   1  377.88    6.51
   0  -2  -1  383.31    6.82
   0  -2  -1  381.72    6.53
   0   2   1  391.89    6.86
   0  -2  -2   56.41    2.29
   0   2   2   54.22    2.18
   0   2   2   56.09    2.26
   0  -2  -2   47.06    2.12
   0  -2  -2   56.27    1.59
   0  -2  -2   56.17    2.90
   0   2   2   53.20    2.89
   0  -2  -2   58.11    3.04
   0   2   2   57.13    2.60
   0  -2  -3   11.56    1.05
   0   2   3   11.58    1.03
   0   2   3   11.01    1.01
   0  -2  -3   12.24    0.94
   0  -2  -3   16.02    1.78
   0   2   3   12.54    1.68
   0  -2  -3   12.87    1.61
   0  -2  -3   11.90    1.28
   0   2   3   11.91    1.30
   0  -2  -4   86.29    2.76
   0   2   4   93.46    2.89
   0  -2  -4   80.75    4.28
   0   2   4   83.80    4.57
   0  -2  -4   85.91    4.49
   0  -2  -4   86.15    2.94
   0   2   4   85.28    3.69
   0  -2  -4   92.43    3.69
   0  -2  -5   58.78    2.18
   0   2   5   57.29    2.15
   0  -2  -5   59.98    4.05
   0   2   5   63.19    4.34
   0  -2  -5   57.63    2.76
   0  -2  -5   57.97    3.11
   0   2   5   62.01    3.37
   0  -2  -6   74.79    2.26
   0   2   6   76.13    2.25
   0  -2  -6   74.47    4.83
   0   2   6   77.44    5.15
   0  -2  -6   76.33    3.78
   0  -2  -6   73.52    3.45
   0   2   6   73.27    3.82
   0   2   7   11.40    1.59
   0   2   7    9.93    0.69
   0   2   7   10.02    0.67
   0   2   7   13.89    2.40
   0  -2  -7   11.18    2.05
   0  -2  -7   10.51    1.52
   0  -2  -7   12.19    1.61
   0   2   8    0.51    0.47
   0  -2  -8    2.57    1.25
   0  -2  -8    1.21    0.78
   0  -2  -8    0.39    0.54
   0   2   9    3.21    0.87
   0  -2  -9    4.26    1.40
   0  -2  -9    4.23    1.09
   0  -2  -9    5.55    1.27
   0   2  10   12.06    1.83
   0  -2 -10   11.50    2.54
   0  -2 -10    9.44    1.74
   0   2  11    6.34    1.39
   0  -2 -11    5.37    1.72
   0  -2 -11    6.51    1.45
   0  -2 -12    0.17    1.20
   0  -2 -12    0.32    0.53
   0  -2 -13   -0.58    0.84
   0  -2 -14    1.00    1.17
   0  -2 -15    1.44    1.84
   0   3 -18    1.09    1.24
   0   3 -18   -0.64    1.61
   0   3 -18    0.86    1.10
   0   3 -17    8.18    2.15
   0   3 -17    6.46    2.46
   0   3 -17   10.24    2.67
   0   3 -17    7.07    2.28
   0   3 -16   -0.65    0.85
   0   3 -16    2.02    1.57
   0   3 -16    1.71    1.40
   0   3 -16    0.95    1.04
   0   3 -15    8.50    2.12
   0   3 -15    5.82    2.08
   0   3 -15    3.22    1.48
   0   3 -14   -0.53    0.62
   0   3 -14   -1.06    1.27
   0   3 -14    1.49    1.21
   0   3 -13   23.64    3.50
   0   3 -13   21.79    3.17
   0   3 -12   28.32    3.71
   0   3 -11    1.18    0.35
   0   3 -11    1.25    0.34
   0   3 -11    1.58    0.97
   0   3 -10    5.04    1.18
   0  -3  10    4.32    0.66
   0   3 -10    4.59    0.72
   0   3 -10    5.36    1.43
   0   3 -10    5.69    1.54
   0   3  -9    7.37    1.37
   0  -3   9    6.33    0.89
   0   3  -9    5.09    0.83
   0   3  -9    5.93    1.47
   0   3  -9    4.96    1.43
   0  -3   8  277.44    5.98
   0   3  -8  279.84    6.13
   0   3  -8  275.91    8.84
   0   3  -8  275.78    8.69
   0   3  -8  279.05    7.82
   0  -3   7    4.75    0.87
   0   3  -7    5.05    0.86
   0   3  -7    4.51    0.83
   0   3  -7    3.71    1.06
   0   3  -7    3.15    0.83
   0  -3   6   34.66    2.18
   0   3  -6   34.53    2.21
   0   3  -6   37.53    2.20
   0   3  -6   33.48    2.70
   0  -3   6   33.61    2.66
   0   3  -6   34.60    2.67
   0  -3   5    8.58    1.16
   0   3  -5    8.72    1.13
   0  -3   5    7.05    1.02
   0   3  -5    7.74    1.06
   0   3  -5    7.92    1.26
   0  -3   5    9.21    1.32
   0   3  -5    7.76    1.24
   0  -3   4   15.08    1.48
   0   3  -4   14.59    1.45
   0  -3   4   14.04    1.43
   0   3  -4   13.96    1.43
   0  -3   4   12.19    1.40
   0   3  -4   14.66    1.61
   0  -3   4   13.88    1.51
   0   3  -3   39.08    2.31
   0  -3   3   38.17    2.31
   0   3  -3   40.98    2.34
   0  -3   3   41.66    2.40
   0   3  -3   40.33    2.33
   0   3  -3   39.23    2.41
   0  -3   3   39.32    2.39
   0   3  -2   78.05    3.23
   0   3  -2   78.81    3.25
   0  -3   2   78.28    3.27
   0  -3   2   75.02    3.24
   0   3  -2   77.35    3.25
   0   3  -2   76.72    2.51
   0  -3   2   78.63    3.22
   0  -3   1  140.22    4.36
   0   3  -1  139.07    4.32
   0   3  -1  128.51    4.17
   0  -3   1  134.36    3.86
   0   3  -1  140.13    3.85
   0  -3   1  133.73    4.29
   0   3  -1  138.50    4.33
   0   3   0   28.23    1.96
   0  -3   0   25.65    1.88
   0   3   0   26.13    1.76
   0   3   0   27.71    1.92
   0  -3   0   29.99    2.09
   0   3   0   26.19    1.92
   0  -3   0   24.01    1.88
   0   3   0   25.33    1.89
   0  -3  -1    9.96    1.20
   0   3   1   10.08    1.22
   0   3   1   10.39    1.25
   0  -3  -1   10.05    1.20
   0  -3  -1   10.53    1.28
   0  -3  -1   11.16    1.37
   0   3   1   10.10    1.28
   0   3   1   10.87    1.35
   0  -3  -2    1.34    0.48
   0   3   2    0.89    0.47
   0  -3  -2    0.41    0.45
   0   3   2    1.47    0.56
   0   3   2    1.03    0.64
   0  -3  -2    1.19    0.66
   0  -3  -2    1.06    0.61
   0   3   2    0.86    0.18
   0   3   2    1.08    0.60
   0  -3  -3  100.50    3.74
   0   3   3  103.10    3.66
   0   3   3  108.53    3.93
   0   3   3  103.40    4.87
   0  -3  -3  103.87    4.88
   0  -3  -3  100.34    4.93
   0   3   3  101.49    4.33
   0  -3  -4   84.30    3.44
   0   3   4   86.62    3.33
   0   3   4   85.36    3.46
   0   3   4   82.73    4.82
   0  -3  -4   83.75    2.68
   0  -3  -4   80.73    4.75
   0   3   4   83.95    4.13
   0  -3  -5    1.62    0.60
   0   3   5    0.57    0.34
   0   3   5    1.09    0.40
   0   3   5    1.68    0.97
   0  -3  -5    1.06    1.04
   0  -3  -5    1.56    0.50
   0  -3  -6   97.32    3.47
   0   3   6   91.88    3.30
   0  -3  -6   94.43    3.70
   0   3   6   99.25    6.21
   0  -3  -6   89.59    5.67
   0   3   6   92.32    4.76
   0  -3  -7    2.66    0.59
   0   3   7    3.08    0.94
   0   3   7    2.96    0.58
   0  -3  -7    4.04    1.53
   0   3   7    1.90    1.14
   0  -3  -7    2.27    0.77
   0   3   8   -0.38    0.64
   0   3   8   -0.07    0.19
   0   3   8    0.14    0.17
   0  -3  -8   -1.22    1.13
   0   3   8   -0.22    0.75
   0  -3  -8    0.28    0.45
   0   3   9    0.27    0.41
   0  -3  -9    0.31    0.77
   0  -3  -9    0.16    0.47
   0   3  10    0.39    0.42
   0  -3 -10    0.68    1.04
   0  -3 -10    0.31    0.51
   0  -3 -11    0.75    0.95
   0  -3 -12   11.02    2.75
   0  -3 -13   -0.81    1.24
   0  -3 -14    1.52    1.64
   0   4 -19    4.01    1.92
   0   4 -18    7.59    2.86
   0   4 -18    5.30    2.09
   0   4 -18    6.04    2.29
   0   4 -17   -0.42    0.82
   0   4 -17    0.06    0.69
   0   4 -17    1.21    0.88
   0   4 -17   -1.00    1.40
   0   4 -16    3.03    1.23
   0   4 -16    1.79    0.99
   0   4 -16    2.54    1.52
   0   4 -15    0.67    0.77
   0   4 -15    1.29    1.08
   0   4 -15    1.60    1.18
   0   4 -14    5.85    1.77
   0   4 -14    1.82    0.82
   0   4 -13   20.38    1.46
   0   4 -13   23.29    3.46
   0   4 -13   20.33    3.09
   0  -4  12    7.45    1.03
   0   4 -12    6.01    0.96
   0   4 -12    3.57    1.40
   0   4 -12    5.69    1.52
   0  -4  11    2.77    0.69
   0   4 -11    1.83    0.63
   0   4 -11    2.63    1.26
   0   4 -11    2.18    1.14
   0  -4  10    5.99    0.97
   0   4 -10    4.53    0.95
   0   4 -10    9.10    1.98
   0   4 -10    3.59    1.45
   0  -4   9   11.08    1.44
   0   4  -9   11.03    1.47
   0   4  -9   11.19    1.97
   0   4  -9    7.12    1.52
   0  -4   8   31.48    2.42
   0   4  -8   32.46    2.35
   0   4  -8   32.01    2.46
   0   4  -8   32.12    3.06
   0   4  -8   36.02    3.21
   0  -4   7   86.13    3.99
   0   4  -7   89.32    4.10
   0   4  -7   85.65    3.86
   0  -4   7   95.00    4.88
   0   4  -7   88.69    4.83
   0  -4   6  127.18    4.81
   0   4  -6  116.42    4.51
   0   4  -6  132.50    4.97
   0  -4   6  114.99    5.12
   0   4  -6  114.16    5.20
   0  -4   6  119.84    5.18
   0  -4   5  134.63    4.95
   0   4  -5  139.18    5.02
   0   4  -5  147.53    5.21
   0  -4   5  136.56    5.02
   0  -4   5  136.77    5.29
   0  -4   5  140.19    5.33
   0   4  -5  143.24    5.55
   0  -4   4   74.43    3.72
   0   4  -4   79.20    3.81
   0   4  -4   77.80    3.72
   0  -4   4   75.37    3.67
   0  -4   4   84.85    3.99
   0   4  -4   76.56    3.91
   0   4  -3   20.17    1.96
   0  -4   3   17.56    1.84
   0   4  -3   17.90    1.78
   0   4  -3   17.05    1.77
   0  -4   3   18.63    1.93
   0   4  -3   18.07    1.36
   0  -4   3   19.76    1.95
   0   4  -2   13.07    1.66
   0  -4   2   13.99    1.65
   0  -4   2   12.59    1.60
   0   4  -2   14.14    1.66
   0   4  -2   14.19    1.64
   0   4  -2   11.70    1.25
   0  -4   2   12.13    1.48
   0   4  -1   29.00    2.30
   0  -4   1   30.11    2.39
   0   4  -1   29.15    2.10
   0  -4   1   30.59    2.25
   0  -4   1   30.53    2.41
   0   4  -1   30.70    2.42
   0   4  -1   27.68    2.25
   0  -4   0   40.85    2.73
   0   4   0   39.54    2.71
   0   4   0   39.15    2.45
   0  -4   0   37.51    2.70
   0   4   0   38.37    2.63
   0  -4   0   37.94    2.64
   0   4   0   42.51    2.83
   0  -4  -1    4.43    0.96
   0   4   1    3.20    0.81
   0  -4  -1    4.18    0.96
   0   4   1    6.33    1.22
   0  -4  -1    4.92    1.19
   0   4   1    2.99    0.79
   0   4   1    3.02    0.76
   0  -4  -2  177.41    5.78
   0   4   2  184.45    5.95
   0   4   2  171.86    5.52
   0   4   2  182.09    6.41
   0  -4  -2  178.37    6.76
   0  -4  -2  181.25    6.41
   0   4   2  178.37    3.02
   0   4   2  170.84    6.02
   0  -4  -3   46.57    2.99
   0   4   3   46.53    3.02
   0   4   3   45.25    2.85
   0   4   3   44.30    3.50
   0  -4  -3   45.07    3.63
   0  -4  -3   46.10    3.51
   0   4   3   47.43    3.30
   0  -4  -4    4.04    0.93
   0   4   4    3.48    0.90
   0   4   4    4.64    0.97
   0  -4  -4    4.69    1.39
   0   4   4    4.74    1.40
   0   4   4    3.12    0.98
   0   4   5   -0.53    0.45
   0  -4  -5   -0.06    0.38
   0   4   5    0.40    0.35
   0  -4  -5    1.51    1.22
   0   4   5   -1.48    0.99
   0  -4  -6  105.60    4.27
   0   4   6  108.61    4.32
   0  -4  -6  102.10    6.50
   0   4   6  107.14    6.80
   0   4   6  103.18    5.46
   0  -4  -7   14.47    1.52
   0   4   7   14.12    2.11
   0   4   7   11.64    1.38
   0   4   7   14.87    2.65
   0  -4  -7   10.70    2.35
   0   4   8   66.72    6.06
   0  -4  -8   68.00    5.90
   0  -4  -8   74.21    3.59
   0   4   8   64.77    4.58
   0   4   9    3.99    1.38
   0  -4  -9    0.83    1.45
   0  -4  -9    2.48    0.77
   0  -4 -10    2.23    1.42
   0  -4 -11    1.92    1.23
   0  -4 -12   21.90    4.16
   0  -4 -13    0.43    1.09
   0   5 -19   -0.02    0.93
   0   5 -19   -0.09    1.20
   0   5 -18    5.85    2.39
   0   5 -18    4.34    1.95
   0   5 -17    5.83    2.27
   0   5 -17    4.95    2.25
   0   5 -16   -0.60    1.17
   0   5 -16    1.71    1.06
   0   5 -16    0.86    0.83
   0   5 -15   -0.01    0.89
   0   5 -15    2.28    1.46
   0   5 -14    1.36    1.17
   0   5 -14    0.40    1.03
   0  -5  13    5.39    1.02
   0   5 -13    8.46    2.11
   0   5 -13    5.62    1.56
   0  -5  12   97.54    4.49
   0   5 -12  102.50    4.71
   0   5 -12   98.91    6.74
   0   5 -12  100.68    6.73
   0  -5  11   41.41    3.01
   0   5 -11   45.00    3.22
   0   5 -11   46.60    4.46
   0   5 -11   47.88    4.44
   0  -5  10   38.43    3.01
   0   5 -10   38.08    2.99
   0   5 -10   36.26    3.69
   0   5 -10   37.99    3.84
   0   5  -9   22.14    2.30
   0   5  -9   24.61    2.32
   0  -5   9   24.48    2.42
   0   5  -9   20.28    2.67
   0   5  -8   79.78    4.37
   0   5  -8   73.89    4.05
   0  -5   8   68.85    4.00
   0   5  -8   75.08    4.92
   0   5  -7    2.54    0.84
   0   5  -7    2.57    0.91
   0  -5   7    1.39    0.78
   0   5  -7    2.56    1.12
   0  -5   6  266.01    7.81
   0   5  -6  272.56    7.83
   0   5  -6  283.53    8.13
   0  -5   6  276.84    7.98
   0  -5   6  284.87    8.46
   0   5  -6  269.34    8.58
   0   5  -5   48.68    3.36
   0   5  -5   48.41    3.33
   0  -5   5   44.95    3.25
   0  -5   5   47.79    3.32
   0  -5   5   46.94    3.34
   0   5  -5   47.14    3.48
   0  -5   4    3.34    1.10
   0  -5   4    5.08    1.23
   0   5  -4    2.84    0.87
   0   5  -4    3.71    1.08
   0   5  -4    3.91    0.77
   0  -5   4    4.68    1.12
   0  -5   3   11.79    1.73
   0   5  -3   13.32    1.72
   0   5  -3   12.59    1.75
   0  -5   3   13.72    1.87
   0   5  -3   11.65    1.33
   0  -5   3   10.75    1.57
   0  -5   2   10.62    1.68
   0   5  -2   13.44    1.51
   0   5  -2   12.34    1.72
   0  -5   2   11.55    1.65
   0   5  -2   11.36    1.65
   0  -5   1    2.83    1.10
   0   5  -1    0.23    0.39
   0   5  -1    0.87    0.54
   0  -5   1    1.77    0.81
   0  -5   1    2.84    0.99
   0   5  -1    1.46    0.78
   0   5  -1    2.05    0.75
   0  -5   0  389.21    9.53
   0   5   0  391.26    8.70
   0   5   0  393.20    9.49
   0  -5   0  391.94    9.64
   0   5   0  394.39    9.37
   0  -5   0  391.73    9.56
   0   5   0  409.62    9.83
   0  -5  -1   29.59    2.64
   0   5   1   24.60    2.45
   0   5   1   25.48    2.40
   0   5   1   26.87    2.49
   0  -5  -1   26.97    2.69
   0  -5  -2  174.57    6.46
   0   5   2  177.05    6.28
   0   5   2  176.71    6.56
   0  -5  -2  169.13    7.19
   0   5   2  171.44    6.76
   0   5   2  171.53    3.09
   0   5   2  164.97    6.58
   0  -5  -3    5.48    1.15
   0   5   3    5.57    1.21
   0   5   3    5.24    1.19
   0   5   3    4.01    1.21
   0  -5  -3    3.79    1.15
   0   5   3    5.32    1.27
   0  -5  -4   20.30    2.23
   0   5   4   18.42    2.14
   0   5   4   16.40    1.94
   0   5   4   24.30    3.00
   0  -5  -4   18.09    2.66
   0   5   4   19.06    2.42
   0  -5  -5   57.17    3.67
   0   5   5   58.90    3.71
   0   5   5   58.91    5.00
   0  -5  -5   57.91    4.99
   0   5   5   63.76    4.56
   0  -5  -6   30.75    2.62
   0   5   6   29.60    2.57
   0   5   6   25.63    3.60
   0  -5  -6   28.55    3.66
   0   5   6   32.41    3.36
   0  -5  -7   22.39    2.17
   0   5   7   20.51    3.39
   0  -5  -7   23.39    3.59
   0   5   7   25.94    3.07
   0  -5  -8    0.86    0.60
   0   5   8    1.42    0.95
   0   5   8    0.76    0.89
   0   5   9   13.96    2.33
   0  -5  -9   11.99    2.75
   0  -5 -10    3.16    1.80
   0  -5 -11    7.75    2.60
   0  -5 -12    0.74    0.95
   0   6 -19    4.45    2.41
   0   6 -18    5.06    2.37
   0   6 -18    2.24    1.74
   0   6 -17   -0.65    0.88
   0   6 -17    0.87    1.37
   0   6 -16    1.46    1.65
   0   6 -16    2.04    1.66
   0   6 -15    8.65    2.61
   0   6 -15    6.93    2.14
   0   6 -14   21.92    3.54
   0   6 -14   18.36    3.24
   0  -6  13   31.67    2.86
   0   6 -13   25.67    3.65
   0  -6  12  114.08    5.57
   0   6 -12  125.76    7.74
   0  -6  11   18.04    2.30
   0   6 -11   21.25    3.07
   0   6 -10    1.91    0.98
   0  -6  10    0.94    0.92
   0   6 -10    0.88    0.90
   0   6  -9   71.08    4.39
   0  -6   9   72.22    4.59
   0   6  -9   74.25    5.30
   0   6  -8  167.02    6.75
   0  -6   8  166.43    6.87
   0   6  -8  169.72    7.78
   0   6  -7   51.12    3.77
   0  -6   7   52.21    3.85
   0   6  -7   48.07    4.00
   0   6  -6   10.20    1.78
   0  -6   6   11.01    1.82
   0  -6   6    9.94    1.64
   0   6  -6   10.49    1.84
   0  -6   5    1.93    0.72
   0   6  -5    1.09    0.53
   0   6  -5    1.46    0.86
   0  -6   5    1.43    0.76
   0  -6   4   19.67    2.44
   0   6  -4   19.23    1.78
   0  -6   4   19.38    2.37
   0   6  -4   17.91    2.26
   0  -6   3  271.97    8.76
   0   6  -3  280.62    7.26
   0   6  -3  289.77    8.91
   0  -6   3  275.40    8.76
   0  -6   2   -0.80    0.78
   0   6  -2   -0.51    0.52
   0  -6   2    0.41    0.79
   0   6  -2   -0.04    0.56
   0  -6   1   10.58    1.85
   0   6  -1   10.66    1.46
   0  -6   1   11.68    1.79
   0   6  -1   13.26    1.89
   0  -6   1   11.51    1.84
   0   6  -1   11.24    1.79
   0  -6   0  109.86    5.66
   0  -6   0  111.09    5.68
   0   6   0  111.14    5.11
   0   6   0  106.22    5.46
   0  -6  -1  111.96    5.71
   0   6   1  117.77    5.68
   0  -6  -1  107.75    5.92
   0   6   1  116.55    5.61
   0  -6  -2   70.18    4.51
   0   6   2   68.54    4.29
   0   6   2   68.92    1.95
   0   6   2   71.08    4.70
   0  -6  -2   67.70    4.93
   0   6   2   65.93    4.56
   0  -6  -3   16.84    2.26
   0   6   3   18.33    2.28
   0   6   3   17.94    2.64
   0  -6  -3   15.86    2.53
   0   6   3   15.09    2.31
   0  -6  -4    3.19    1.11
   0   6   4    4.00    1.33
   0  -6  -4    2.50    1.16
   0   6   4    3.12    1.03
   0  -6  -5    0.85    0.73
   0  -6  -5    0.88    0.87
   0   6   5    0.22    0.93
   0   6   5    1.25    0.83
   0  -6  -6   29.97    2.89
   0  -6  -6   30.67    4.07
   0   6   6   27.61    3.96
   0   6   6   27.83    3.34
   0  -6  -7   18.67    2.24
   0   6   7   17.29    2.68
   0   6   7   18.02    3.41
   0  -6  -7   21.10    3.65
   0   6   8    1.56    0.92
   0   6   8    2.61    1.63
   0  -6  -8    3.19    1.55
   0  -6  -9    4.11    2.06
   0  -6 -10    5.50    2.37
   0  -6 -11    1.57    1.76
   0   7 -18    0.89    1.20
   0   7 -17   10.54    3.01
   0   7 -16    8.48    2.73
   0   7 -15    4.89    2.22
   0  -7  14   36.44    3.39
   0   7 -14   38.33    4.71
   0  -7  13   12.05    1.93
   0   7 -13   17.01    3.06
   0  -7  12    7.31    1.57
   0   7 -12    9.53    2.22
   0   7 -11    7.57    1.59
   0  -7  11    7.98    1.59
   0   7 -11    6.77    1.79
   0   7 -10    0.26    0.95
   0  -7  10    0.27    0.59
   0   7 -10    0.24    0.72
   0   7  -9   17.76    2.44
   0  -7   9   22.01    2.78
   0   7  -9   19.05    2.93
   0   7  -8  124.18    6.33
   0  -7   8  120.49    6.37
   0   7  -8  130.13    7.14
   0   7  -7   14.79    2.25
   0  -7   7   18.90    2.56
   0   7  -7   15.27    2.48
   0  -7   6    2.34    1.09
   0   7  -6    3.61    0.81
   0   7  -6    2.74    0.97
   0  -7   5   11.55    2.05
   0   7  -5   13.08    1.58
   0   7  -5   17.53    2.46
   0  -7   4    0.84    0.72
   0   7  -4    2.73    0.90
   0   7  -4    1.71    0.83
   0  -7   3  110.40    6.09
   0   7  -3  125.65    5.42
   0   7  -3  126.46    6.40
   0  -7   2    0.54    0.68
   0   7  -2    1.44    0.69
   0   7  -2    0.42    0.70
   0  -7   1   86.82    5.41
   0  -7   1   79.69    4.99
   0   7  -1   76.54    4.32
   0   7  -1   75.22    4.91
   0  -7   0    0.36    0.86
   0   7   0    1.78    1.11
   0  -7   0    0.65    0.94
   0   7   0    0.39    0.42
   0  -7  -1   16.19    2.38
   0   7   1   13.91    2.13
   0   7   1   15.05    2.19
   0  -7  -1   12.17    2.21
   0   7   1   14.31    2.30
   0  -7  -2    2.08    1.07
   0   7   2    0.22    0.74
   0  -7  -2    2.14    0.97
   0   7   2    0.68    0.73
   0   7   2    0.22    0.60
   0  -7  -3    2.22    1.20
   0   7   3    1.68    1.00
   0  -7  -3    1.30    0.99
   0   7   3    1.28    1.12
   0   7   3    0.08    0.54
   0  -7  -4   46.98    4.03
   0  -7  -4   49.30    5.03
   0   7   4   43.02    4.50
   0   7   4   49.86    4.50
   0  -7  -5   -0.26    0.68
   0   7   5    0.04    0.92
   0  -7  -5    0.79    0.89
   0   7   5   -1.06    1.04
   0  -7  -6   11.38    2.00
   0   7   6    9.08    2.04
   0   7   6   10.20    2.59
   0  -7  -6    7.68    2.15
   0   7   7    1.40    1.22
   0   7   7    0.51    0.94
   0  -7  -7    1.36    1.09
   0  -7  -8    7.23    2.52
   0   7   8    6.66    2.18
   0  -7  -9    3.39    2.05
   0  -7 -10   -1.48    1.49
   0   8 -18   25.30    4.59
   0   8 -17   45.01    5.91
   0   8 -16   11.43    2.87
   0   8 -15   10.75    2.92
   0  -8  14    8.03    1.89
   0   8 -14   12.16    2.90
   0  -8  13    0.14    0.60
   0   8 -13   -0.85    1.05
   0  -8  12   11.17    2.14
   0   8 -12    8.28    2.20
   0   8 -11    1.67    0.85
   0  -8  11    1.12    0.89
   0   8 -11    0.86    0.76
   0   8 -10   10.34    2.04
   0  -8  10    8.54    1.78
   0   8 -10    5.99    1.82
   0   8  -9   40.62    3.92
   0  -8   9   42.69    4.11
   0   8  -9   50.22    4.84
   0  -8   8    5.41    1.55
   0   8  -8    5.28    1.01
   0   8  -8    3.91    1.38
   0  -8   7   48.72    4.43
   0   8  -7   47.39    3.01
   0   8  -7   57.80    4.68
   0  -8   6   32.75    3.59
   0   8  -6   35.77    2.75
   0   8  -6   36.26    3.71
   0  -8   5    2.67    1.31
   0   8  -5    2.39    0.81
   0   8  -5    3.81    1.46
   0  -8   4    1.99    1.31
   0   8  -4    1.05    0.98
   0  -8   3   14.81    2.53
   0   8  -3   17.61    2.62
   0  -8   2    0.11    0.69
   0   8  -2    1.04    0.62
   0   8  -2    1.58    0.99
   0  -8   1    1.38    1.12
   0  -8   1    1.04    0.89
   0   8  -1   -0.38    0.43
   0   8  -1   -0.81    0.62
   0  -8   0    2.58    1.33
   0   8   0    0.92    0.69
   0   8   0    3.05    1.03
   0  -8   0    1.54    0.98
   0  -8  -1   15.44    2.50
   0   8   1   15.46    2.41
   0  -8  -1   17.89    2.86
   0   8   1   15.80    2.41
   0   8   1   12.83    2.32
   0  -8  -2   74.83    5.48
   0   8   2   72.38    5.22
   0   8   2   66.02    5.22
   0  -8  -2   64.37    5.61
   0   8   2   76.12    5.77
   0  -8  -3    1.99    1.06
   0   8   3    0.85    0.63
   0  -8  -3    0.54    1.03
   0   8   3    1.09    1.03
   0  -8  -4    1.00    0.98
   0  -8  -4    2.86    1.63
   0   8   4    1.46    1.38
   0   8   4    1.39    0.75
   0  -8  -5   15.76    2.54
   0   8   5   11.75    2.71
   0  -8  -5   14.60    3.18
   0   8   5   18.46    3.19
   0  -8  -6    9.12    1.90
   0   8   6   15.90    2.98
   0  -8  -6   10.89    2.90
   0   8   6    9.90    2.55
   0   8   7    1.54    1.59
   0  -8  -7    1.88    1.76
   0   8   8    0.62    1.30
   0  -8  -8    2.44    1.77
   0   9 -18    8.48    2.84
   0   9 -17    3.27    1.89
   0   9 -16   16.67    3.71
   0  -9  15   28.04    3.58
   0   9 -15   32.19    4.81
   0  -9  14   19.09    3.00
   0   9 -14   33.27    4.79
   0  -9  13   21.93    3.20
   0   9 -13   26.80    4.20
   0  -9  12    1.60    0.76
   0   9 -12    1.17    1.62
   0   9 -11   81.27    5.96
   0  -9  11   84.75    6.22
   0   9 -11   79.74    6.63
   0   9 -10  140.80    7.77
   0  -9  10  135.32    7.89
   0   9 -10  139.20    8.55
   0  -9   9   -0.18    0.75
   0   9  -9    1.03    0.70
   0   9  -9    0.30    0.65
   0  -9   8    0.13    0.74
   0   9  -8    0.08    0.40
   0   9  -8    1.76    1.26
   0  -9   7    1.07    0.95
   0   9  -7    0.87    0.59
   0   9  -7    0.60    0.76
   0  -9   6    6.14    1.59
   0   9  -6    7.12    1.38
   0   9  -6    5.37    1.62
   0  -9   5    2.81    1.46
   0   9  -5    2.29    1.01
   0  -9   4   30.06    3.72
   0   9  -4   37.82    4.08
   0  -9   3    9.31    2.36
   0   9  -3    8.81    1.62
   0   9  -3    6.85    1.80
   0  -9   2    2.76    1.44
   0   9  -2    2.53    0.83
   0   9  -2    2.07    1.11
   0  -9   1   30.88    3.82
   0   9  -1   33.18    3.87
   0   9  -1   33.27    3.34
   0  -9   0  119.96    7.49
   0   9   0  127.42    7.39
   0  -9   0  127.03    7.76
   0   9   0  121.76    6.67
   0   9   0  133.53    7.87
   0  -9  -1   11.17    2.31
   0   9   1   10.72    2.32
   0   9   1    7.08    1.74
   0  -9  -1    9.52    2.45
   0   9   1   10.41    2.33
   0  -9  -2   14.59    2.66
   0   9   2   18.06    2.96
   0  -9  -2   18.33    3.28
   0   9   2   21.33    3.31
   0  -9  -3   15.37    2.72
   0   9   3   10.46    2.53
   0  -9  -3   12.99    2.71
   0   9   3   10.58    2.35
   0  -9  -4   13.98    2.72
   0  -9  -4    9.69    2.64
   0   9   4   11.43    2.57
   0   9   4   15.86    2.91
   0  -9  -5   14.27    2.68
   0   9   5   12.20    3.12
   0  -9  -5   19.17    3.68
   0   9   5    8.17    2.14
   0   9   6    1.49    1.13
   0   9   6    0.32    0.89
   0  -9  -6   -0.62    1.07
   0   9   7   -1.50    1.12
   0  -9  -7    0.50    1.05
   0  10 -17   18.55    4.11
   0  10 -16    0.54    1.19
   0 -10  15    0.92    0.69
   0  10 -15    0.09    0.88
   0 -10  14    1.35    1.42
   0  10 -14    0.17    1.12
   0 -10  13    3.89    1.50
   0  10 -13    2.83    1.68
   0 -10  12    3.54    1.66
   0  10 -12    4.08    1.98
   0 -10  11   22.58    3.48
   0  10 -11   16.81    2.94
   0 -10  10   24.65    3.75
   0  10 -10   25.45    3.59
   0 -10   9    7.49    2.10
   0  10  -9   13.34    2.69
   0 -10   8   78.09    6.36
   0  10  -8   78.25    6.17
   0 -10   7    4.46    1.58
   0  10  -7    4.79    1.74
   0 -10   6   14.93    2.84
   0  10  -6   20.16    3.31
   0 -10   5    3.38    1.55
   0  10  -5    3.31    1.30
   0 -10   4   23.74    3.52
   0  10  -4   27.49    2.81
   0  10  -4   22.03    3.28
   0 -10   3   49.93    5.07
   0  10  -3   47.29    3.88
   0  10  -3   44.77    4.65
   0 -10   2    2.00    1.42
   0  10  -2   -0.85    0.72
   0  10  -2    0.91    1.17
   0 -10   1    3.65    1.98
   0  10  -1    1.13    1.28
   0  10  -1    0.74    0.82
   0 -10   0  123.50    8.04
   0  10   0  131.57    7.99
   0  10   0  124.76    7.19
   0  10   0  127.08    8.20
   0 -10  -1    6.73    1.73
   0 -10  -1    6.32    2.02
   0  10   1    5.28    1.56
   0  10   1    8.12    2.19
   0 -10  -2    2.18    1.29
   0 -10  -2   -0.21    0.87
   0  10   2    1.40    1.05
   0 -10  -3    7.08    2.01
   0  10   3    9.37    2.45
   0 -10  -3    8.42    2.49
   0  10   3    8.29    2.36
   0 -10  -4    5.67    1.89
   0 -10  -4    3.14    1.81
   0  10   4    4.85    1.99
   0  10   4    5.10    1.92
   0  10   5   22.69    4.20
   0 -10  -5   22.78    4.28
   0  10   5   22.14    3.86
   0 -10  -6    3.37    1.98
   0  10   6   -2.02    1.76
   0  11 -17   -0.02    1.50
   0 -11  16    1.09    1.40
   0  11 -16    1.58    1.49
   0 -11  15    0.10    1.15
   0  11 -15    1.02    1.53
   0 -11  14   25.89    3.95
   0  11 -14   14.72    3.37
   0 -11  13    5.85    2.01
   0 -11  12    2.61    1.36
   0 -11  11    4.81    1.77
   0  11 -11    5.16    1.69
   0 -11  10   25.86    4.04
   0  11 -10   29.40    4.06
   0 -11   9   -0.18    0.94
   0  11  -9   -0.32    0.83
   0 -11   8   14.47    3.15
   0  11  -8   11.70    2.66
   0 -11   7   59.89    5.93
   0  11  -7   62.65    5.85
   0 -11   6    1.38    1.22
   0  11  -6    1.26    0.77
   0 -11   5   14.84    2.99
   0  11  -5    9.06    1.65
   0  11  -5   10.85    2.65
   0 -11   4   12.34    2.75
   0  11  -4   12.42    1.98
   0  11  -4   13.68    2.77
   0 -11   3   39.69    4.83
   0  11  -3   45.22    3.99
   0  11  -3   45.92    5.07
   0 -11   2   39.00    4.88
   0  11  -2   43.90    4.96
   0  11  -2   36.01    3.73
   0 -11   1    5.68    2.08
   0  11  -1    2.47    1.04
   0  11  -1    5.44    1.99
   0 -11   0    4.24    1.65
   0  11   0   11.05    2.38
   0  11   0   13.49    2.97
   0 -11  -1    3.25    1.88
   0  11   1   -0.29    0.67
   0  11   1    2.87    1.51
   0 -11  -2    3.06    1.58
   0  11   2    2.55    1.42
   0  11   2    1.37    0.95
   0 -11  -3    0.06    0.88
   0 -11  -3    0.42    1.19
   0  11   3   -1.35    1.42
   0  11   3    1.70    0.91
   0  11   4    1.71    1.37
   0 -11  -4    0.46    1.02
   0  11   4   -1.15    1.41
   0  11   5    0.17    1.37
   0  11   6    0.03    1.22
   0 -12  16   13.91    3.13
   0 -12  15    2.26    1.41
   0 -12  14    2.33    1.32
   0 -12  13   -0.01    0.96
   0 -12  12   20.04    3.82
   0  12 -11    9.09    2.40
   0 -12  11   10.99    2.86
   0  12 -10    9.20    2.39
   0 -12  10   11.22    2.70
   0  12  -9    8.30    2.51
   0 -12   9    6.86    2.47
   0  12  -8    8.69    2.38
   0 -12   8   10.11    2.84
   0  12  -7   -0.35    0.92
   0 -12   7    0.61    0.97
   0  12  -6    2.13    1.49
   0 -12   6    4.39    2.03
   0  12  -5    0.90    0.90
   0 -12   5    1.70    0.88
   0  12  -4   19.06    3.42
   0 -12   4   15.30    3.22
   0  12  -3    5.51    2.06
   0 -12   3    6.02    2.06
   0 -12   2    1.74    1.07
   0  12  -2    2.61    1.73
   0 -12   1    1.39    1.36
   0  12  -1    4.11    1.80
   0 -12   0    2.63    1.41
   0  12   0    0.27    0.81
   0 -12  -1    3.34    1.54
   0  12   1    0.68    1.45
   0 -12  -2    1.93    1.31
   0  12   2    1.71    0.75
   0 -12  -3    3.94    1.71
   0  12   3    1.77    0.99
   0 -13  16    3.92    1.84
   0 -13  15    3.06    2.04
   0 -13  14    3.14    1.62
   0 -13  13    7.01    2.59
   0 -13  12   18.71    3.75
   0 -13  11    4.38    2.21
   0 -13  10   19.90    3.86
   0  13  -9    9.12    2.58
   0 -13   9    9.46    2.81
   0  13  -8   11.40    2.75
   0 -13   8    8.99    2.58
   0  13  -7   11.66    2.87
   0 -13   7    8.03    2.64
   0  13  -6   26.52    4.23
   0 -13   6   28.14    4.62
   0 -13   5    5.59    2.35
   0 -13   4    2.59    1.80
   0 -13   3   -1.44    1.47
   0 -13   2    3.01    1.81
   0  13  -2   -0.14    0.80
   0 -13   1    0.25    1.11
   0  13  -1    1.07    1.29
   0 -13   0    9.77    2.82
   0  13   0   13.03    3.20
   0 -13  -1    0.51    0.96
   0  13   1    2.20    1.50
   0 -13  -2    0.29    1.16
   0  13   2    1.18    0.97
   0 -14  16    0.26    1.16
   0 -14  15    0.26    1.41
   0 -14  14    0.66    0.91
   0 -14  13    2.12    1.61
   0 -14  12    1.75    1.54
   0 -14  11   -0.21    1.39
   0 -14  10    0.20    1.17
   0 -14   9    1.98    1.78
   0 -14   8    2.60    2.01
   0 -14   7   -1.52    1.25
   0 -14   6    1.14    1.46
   0 -14   5    1.07    1.17
   0 -14   4    3.03    2.16
   0 -14   3    2.12    2.10
   0  14  -3   -1.43    1.17
   0 -14   2   -0.51    0.90
   0  14  -2   -1.52    1.73
   0  14  -1    1.99    1.44
  -1  14   1    3.56    1.75
   1 -14   0   -1.22    1.72
  -1  14   0   -0.45    1.03
   1 -14   1   10.64    3.04
  -1  14  -1    6.76    2.47
   1 -14   2    0.87    0.98
  -1  14  -2    0.07    1.35
  -1  14  -3    1.60    1.61
   1 -14   3    0.18    1.04
  -1  14  -4    2.57    1.70
   1 -14   4    1.84    1.75
  -1  14  -5    1.48    1.17
   1 -14   5    1.07    1.66
  -1  14  -6   -1.11    1.51
   1 -14   6   -0.34    0.96
  -1  14  -7   -0.65    1.22
   1 -14   7    0.56    1.70
  -1  14  -8   -0.71    0.82
   1 -14   8   -0.34    1.07
  -1  14  -9    0.14    1.08
   1 -14   9    0.09    1.06
  -1  14 -10   -2.06    1.88
   1 -14  10   -0.81    1.27
  -1  14 -11    2.45    1.41
   1 -14  11    2.47    1.72
  -1  14 -12   -0.45    1.10
   1 -14  12    0.57    1.24
   1 -14  13    0.66    1.26
   1 -14  14    0.48    1.58
   1 -14  15   -0.98    1.72
   1 -14  16    2.83    1.91
   1 -13  -2    3.00    1.98
  -1  13   2    3.57    1.59
   1 -13  -1   -1.88    1.35
  -1  13   1    0.25    0.60
   1 -13   0    7.76    2.48
  -1  13   0    6.61    2.20
  -1  13  -1    2.77    1.92
   1 -13   1    3.82    1.66
  -1  13  -1    0.97    0.92
   1 -13   2    2.93    1.85
  -1  13  -2    3.25    1.64
   1 -13   3    8.14    2.63
  -1  13  -3   11.10    3.01
   1 -13   4    0.86    0.90
  -1  13  -4    0.09    0.74
   1 -13   5    0.56    1.10
  -1  13  -5    0.50    0.97
   1 -13   6    4.38    2.03
  -1  13  -6    2.47    1.37
   1 -13   7    6.87    2.38
  -1  13  -7    4.80    1.94
   1 -13   8   23.34    4.18
  -1  13  -8   28.39    4.32
   1 -13   9   10.18    2.78
  -1  13  -9    8.30    2.43
   1 -13  10    7.89    2.35
  -1  13 -10    6.96    2.18
   1 -13  11    4.98    2.12
  -1  13 -11    9.49    2.72
   1 -13  12   -1.40    1.40
  -1  13 -12    0.94    1.27
   1 -13  13    0.81    1.21
  -1  13 -13    1.24    1.26
   1 -13  14   -0.17    1.34
   1 -13  15    0.70    0.83
   1 -13  16    2.66    1.34
  -1  12   5    4.20    2.09
  -1  12   4    3.80    2.12
   1 -12  -3   17.77    3.49
  -1  12   3   16.62    3.55
  -1  12   3   13.53    3.11
   1 -12  -2   14.44    3.14
  -1  12   2   13.47    2.92
  -1  12   2   13.18    3.07
   1 -12  -1   -0.54    1.03
  -1  12   1    1.67    1.67
  -1  12   1   -0.54    1.07
   1 -12   0    1.38    1.47
  -1  12   0    1.72    1.37
  -1  12   0   -1.18    0.91
  -1  12   0   -0.85    1.14
   1 -12   1   12.29    3.01
  -1  12  -1    6.05    1.98
  -1  12  -1    5.58    1.89
   1 -12   2    0.40    0.95
  -1  12  -2    1.26    0.85
  -1  12  -2   -0.66    1.71
   1 -12   3    2.24    1.15
  -1  12  -3    1.30    0.94
  -1  12  -3    2.09    1.03
   1 -12   4    1.77    1.74
  -1  12  -4    1.78    0.91
  -1  12  -4    1.65    1.41
   1 -12   5    7.55    2.08
  -1  12  -5    7.24    1.69
  -1  12  -5    9.30    2.64
   1 -12   6   -0.85    1.16
  -1  12  -6    2.10    1.90
   1 -12   7    1.04    1.45
  -1  12  -7    0.74    1.28
   1 -12   8    8.97    2.61
  -1  12  -8    6.86    2.24
   1 -12   9    2.60    1.82
  -1  12  -9    1.19    1.75
   1 -12  10    6.14    1.77
  -1  12 -10    7.01    2.15
   1 -12  11    1.68    1.31
  -1  12 -11    1.32    1.32
   1 -12  12   -0.73    1.03
  -1  12 -12    3.36    1.84
   1 -12  13    0.03    1.22
  -1  12 -13    1.96    1.22
   1 -12  14    1.83    1.46
  -1  12 -14   -0.49    1.38
   1 -12  15    2.44    1.70
   1 -12  16   -0.98    1.39
  -1  11   6    2.28    2.15
  -1  11   5    2.07    1.82
   1 -11  -4    0.70    0.92
  -1  11   4   -0.02    1.21
  -1  11   4   -0.46    0.86
   1 -11  -3    1.07    1.23
  -1  11   3    4.52    1.73
  -1  11   3    2.51    1.35
   1 -11  -2    7.14    2.16
  -1  11   2    6.62    2.07
  -1  11   2    6.90    2.20
  -1  11   2    6.30    2.13
   1 -11  -1    2.71    1.65
  -1  11   1    2.92    1.03
  -1  11   1    3.30    1.50
  -1  11   1    3.57    1.48
   1 -11   0   34.16    4.53
  -1  11   0   34.57    4.32
  -1  11   0   28.54    3.75
  -1  11   0   36.53    4.59
   1 -11   1    6.18    2.08
  -1  11  -1    4.49    1.55
  -1  11  -1    8.02    2.13
   1 -11   2    4.33    1.82
  -1  11  -2    3.04    1.03
  -1  11  -2    2.29    1.67
   1 -11   3   36.21    4.59
  -1  11  -3   38.05    3.78
  -1  11  -3   49.61    5.18
   1 -11   4   29.05    4.25
  -1  11  -4   27.34    3.10
  -1  11  -4   34.61    4.28
  -1  11  -5    4.56    1.64
   1 -11   5    0.43    0.94
  -1  11  -6  122.09    8.14
   1 -11   6  125.91    8.50
  -1  11  -7   20.49    3.32
   1 -11   7   16.91    3.18
  -1  11  -8   -0.24    0.92
   1 -11   8    1.50    1.31
  -1  11  -9   38.19    4.56
   1 -11   9   42.07    4.98
  -1  11 -10   19.37    3.30
   1 -11  10   14.86    3.00
  -1  11 -11    0.16    0.94
   1 -11  11    0.94    0.94
  -1  11 -12    3.56    1.69
   1 -11  12    1.43    1.35
  -1  11 -13   30.41    4.13
   1 -11  13   40.98    4.79
  -1  11 -14    0.16    0.96
   1 -11  14    2.69    1.60
   1 -11  15    1.82    1.50
  -1  11 -15    0.94    1.08
  -1  11 -16    0.82    1.64
  -1  11 -17    2.11    1.68
  -1  10   7    4.16    1.79
  -1  10   6    3.80    2.33
   1 -10  -6    4.64    2.24
   1 -10  -5    4.52    1.75
  -1  10   5    2.05    1.72
   1 -10  -5    6.98    2.30
  -1  10   5    3.56    1.52
   1 -10  -4    0.46    0.98
   1 -10  -4    1.84    1.18
  -1  10   4   -0.67    0.81
  -1  10   4    2.77    1.52
   1 -10  -3   19.43    3.26
  -1  10   3   27.71    3.70
  -1  10   3   24.35    3.73
  -1  10   3   20.37    3.39
   1 -10  -2   16.83    2.98
  -1  10   2   16.59    2.86
  -1  10   2   13.82    2.73
  -1  10   2   15.74    2.94
   1 -10  -1   62.59    5.66
  -1  10   1   78.87    6.19
  -1  10   1   53.74    5.03
  -1  10   1   65.46    5.79
   1 -10   0   27.66    3.77
  -1  10   0   25.74    3.43
  -1  10   0   23.98    3.49
   1 -10   1   36.29    4.38
  -1  10  -1   34.14    3.69
  -1  10  -1   36.61    4.34
   1 -10   2    6.67    2.17
  -1  10  -2    1.53    1.21
  -1  10  -2    3.74    1.67
   1 -10   3  117.69    7.69
  -1  10  -3   93.34    5.56
  -1  10  -3  105.39    7.12
  -1  10  -4  135.43    8.09
   1 -10   4  130.68    8.16
   1 -10   4  137.41    8.33
  -1  10  -5    7.81    2.14
   1 -10   5   12.76    2.76
   1 -10   5   11.78    2.49
  -1  10  -6   73.35    5.95
   1 -10   6   85.03    6.56
   1 -10   6   76.17    6.17
   1 -10   7    4.23    1.75
  -1  10  -7    3.50    1.40
   1 -10   7    3.08    1.47
  -1  10  -8   23.24    3.39
   1 -10   8   20.58    3.23
  -1  10  -9    5.76    1.81
   1 -10   9    6.56    2.06
  -1  10 -10   15.54    2.82
   1 -10  10   19.85    3.26
  -1  10 -11    9.13    2.21
   1 -10  11   11.16    2.38
  -1  10 -12    5.17    1.64
   1 -10  12    5.78    1.96
  -1  10 -12    6.92    2.16
  -1  10 -13   17.53    3.12
   1 -10  13   17.32    3.03
  -1  10 -13   18.71    3.86
  -1  10 -14   14.51    2.68
   1 -10  14   10.94    2.43
  -1  10 -14   19.85    3.88
   1 -10  15   15.76    2.79
  -1  10 -15   14.51    3.49
  -1  10 -16   11.40    3.04
  -1  10 -17   -0.46    0.87
   1  -9  -8   -0.02    1.28
  -1   9   8   -1.14    1.40
  -1   9   7    3.40    2.05
   1  -9  -7    2.04    1.94
   1  -9  -6    0.58    1.16
  -1   9   6    1.31    1.32
   1  -9  -5   -0.76    0.63
  -1   9   5    0.33    0.85
   1  -9  -5    0.58    1.05
  -1   9   5    0.40    0.74
   1  -9  -4    3.53    1.27
  -1   9   4    3.98    1.29
  -1   9   4    3.10    1.75
   1  -9  -4    6.39    2.35
  -1   9   4    5.54    1.74
   1  -9  -3   -0.32    0.71
  -1   9   3    0.63    0.87
   1  -9  -3    0.12    0.97
  -1   9   3   -0.11    0.76
  -1   9   3    1.09    0.96
   1  -9  -2    0.94    0.83
  -1   9   2    0.13    0.68
   1  -9  -2   -0.04    1.00
  -1   9   2    0.11    0.75
  -1   9   2    0.95    2.78
   1  -9  -1   32.13    3.83
  -1   9   1   28.68    3.51
  -1   9   1   31.80    3.79
   1  -9   0    1.79    1.28
  -1   9   0    3.71    1.30
  -1   9   0    2.89    1.33
   1  -9   1    9.43    2.23
  -1   9  -1    7.50    1.75
  -1   9  -1   10.63    2.28
   1  -9   1   12.51    2.54
   1  -9   2   39.90    4.28
  -1   9  -2   34.85    3.39
  -1   9  -2   37.24    4.04
   1  -9   2   33.09    3.92
  -1   9  -3    0.64    1.12
   1  -9   3    1.26    0.94
   1  -9   3    2.10    1.32
  -1   9  -4   30.16    3.61
   1  -9   4   31.52    3.76
   1  -9   4   27.13    3.42
   1  -9   5   11.69    2.46
  -1   9  -5   12.17    2.33
   1  -9   5   11.58    2.27
  -1   9  -6   10.14    2.09
   1  -9   6   15.36    2.68
   1  -9   6   12.50    2.42
   1  -9   7   43.31    4.40
  -1   9  -7   43.18    4.32
   1  -9   7   40.87    4.23
   1  -9   8    8.18    1.99
  -1   9  -8    5.46    1.65
   1  -9   8    8.86    2.10
   1  -9   9   49.04    4.65
  -1   9  -9   39.01    4.14
   1  -9   9   33.55    3.94
  -1   9 -10    3.63    1.61
   1  -9  10    2.72    1.30
  -1   9 -11    6.54    1.76
   1  -9  11    3.52    1.31
  -1   9 -11    7.14    2.19
  -1   9 -12    0.65    0.55
   1  -9  12    0.82    0.64
  -1   9 -13   -0.23    1.05
   1  -9  13    0.42    0.56
  -1   9 -13    0.45    0.97
   1  -9  14   19.07    2.87
  -1   9 -14   18.07    3.52
   1  -9  15   -0.27    0.90
  -1   9 -15    1.73    1.68
  -1   9 -16    0.15    1.21
  -1   9 -17    2.50    1.85
  -1   9 -18   -1.71    1.12
   1  -8  -9    2.87    1.74
  -1   8   9    3.44    1.99
  -1   8   8    5.06    2.06
   1  -8  -8   10.06    2.89
  -1   8   7   -0.15    0.99
   1  -8  -7   -0.13    0.96
   1  -8  -6    8.70    1.86
  -1   8   6    7.41    2.21
   1  -8  -6    7.01    2.28
  -1   8   6    8.30    1.96
   1  -8  -5    1.43    1.09
  -1   8   5    1.82    1.44
   1  -8  -5    1.07    0.83
  -1   8   5    1.24    0.88
   1  -8  -4    3.11    1.19
  -1   8   4    5.11    1.43
  -1   8   4    3.25    1.31
   1  -8  -4    3.61    1.67
  -1   8   4    5.48    1.70
   1  -8  -3   41.32    4.04
  -1   8   3   45.75    4.17
   1  -8  -3   39.54    4.49
  -1   8   3   39.98    4.33
  -1   8   3   47.14    4.40
   1  -8  -2  125.32    6.95
  -1   8   2  115.18    6.51
  -1   8   2  116.80    6.89
   1  -8  -2  110.42    7.27
  -1   8   2  115.17    6.68
   1  -8  -1  108.90    6.51
  -1   8   1  106.13    6.22
   1  -8  -1  110.49    7.00
   1  -8  -1  104.99    6.39
  -1   8   1  112.86    6.49
   1  -8   0    1.52    0.89
  -1   8   0    0.51    0.56
  -1   8   0    1.42    1.13
   1  -8   0    0.37    0.56
   1  -8   1    0.56    0.62
  -1   8  -1    2.07    0.92
  -1   8  -1    1.58    0.99
   1  -8   1    1.03    0.88
   1  -8   2   31.04    3.52
  -1   8  -2   28.71    3.29
   1  -8   2   26.44    3.26
   1  -8   3   14.86    2.46
  -1   8  -3   14.78    2.43
   1  -8   3   16.21    2.55
   1  -8   4   28.23    3.33
   1  -8   4   28.85    3.39
  -1   8  -4   25.12    3.04
   1  -8   5    3.25    1.31
  -1   8  -5    2.06    0.80
   1  -8   5    3.98    1.45
  -1   8  -5    4.63    1.34
   1  -8   6    7.04    1.79
  -1   8  -6    7.29    1.31
  -1   8  -6    9.34    1.96
   1  -8   6    7.65    1.84
  -1   8  -7   24.92    3.06
   1  -8   7   29.26    3.42
   1  -8   7   25.79    3.12
   1  -8   8   91.91    5.94
  -1   8  -8   86.27    5.65
   1  -8   8  100.42    6.16
   1  -8   9    6.47    1.70
  -1   8  -9    7.07    1.64
   1  -8   9    6.70    1.71
  -1   8  -9    7.86    1.97
  -1   8 -10   76.68    5.36
   1  -8  10   72.52    5.29
  -1   8 -10   73.96    5.96
  -1   8 -11    1.64    1.01
   1  -8  11    1.83    1.10
  -1   8 -11    2.68    1.58
  -1   8 -12    1.31    0.93
   1  -8  12    1.46    0.95
  -1   8 -12    2.22    1.40
  -1   8 -13    4.62    1.46
   1  -8  13    5.02    1.52
  -1   8 -13    6.27    2.11
   1  -8  14    2.61    1.11
  -1   8 -14    1.48    1.18
  -1   8 -15    2.21    1.10
  -1   8 -16    2.94    1.54
  -1   8 -17    5.90    2.31
  -1   8 -18    5.84    2.18
  -1   7  10   -0.54    1.21
   1  -7 -10    1.80    1.60
   1  -7  -9    0.56    1.04
  -1   7   9   -1.19    1.47
  -1   7   8    3.99    1.77
   1  -7  -8    7.47    2.49
  -1   7   7   -0.62    0.87
   1  -7  -7    1.05    0.71
  -1   7   7   -0.48    1.12
   1  -7  -7   -0.37    0.86
   1  -7  -6    5.47    1.50
   1  -7  -6    3.99    1.82
  -1   7   6    3.96    1.56
  -1   7   6    6.99    1.83
   1  -7  -5    2.50    1.05
  -1   7   5    3.78    1.21
   1  -7  -5    2.61    1.55
  -1   7   5    1.51    1.01
  -1   7   5    2.45    1.06
   1  -7  -4   21.15    2.69
  -1   7   4   26.01    2.91
   1  -7  -4   24.60    3.56
  -1   7   4   23.49    3.21
  -1   7   4   20.76    2.77
   1  -7  -3   15.43    2.31
  -1   7   3   12.40    2.02
  -1   7   3   15.57    2.47
   1  -7  -3   11.65    2.50
  -1   7   3   16.19    2.38
   1  -7  -2   26.02    2.98
   1  -7  -2   33.31    3.38
  -1   7   2   25.37    2.94
  -1   7   2   29.85    3.30
   1  -7  -2   31.44    3.62
  -1   7   2   32.24    3.29
   1  -7  -1   38.20    3.58
  -1   7   1   45.99    3.83
   1  -7  -1   42.07    3.78
   1  -7  -1   42.46    4.00
  -1   7   1   40.66    3.62
  -1   7   1   37.97    1.33
   1  -7   0   33.25    3.40
  -1   7   0   35.69    3.20
   1  -7   0   30.84    3.27
  -1   7   0   38.36    3.60
  -1   7  -1  205.97    8.10
   1  -7   1  192.38    8.00
   1  -7   1  203.64    8.18
   1  -7   2    1.32    1.10
   1  -7   2   -0.29    0.55
  -1   7  -2    1.31    1.18
   1  -7   3   14.75    2.26
  -1   7  -3   13.78    1.83
  -1   7  -3   17.86    2.43
   1  -7   3   18.79    2.58
   1  -7   4    0.06    0.58
  -1   7  -4    0.82    0.61
  -1   7  -4    0.80    0.82
   1  -7   4    1.12    0.66
   1  -7   5    2.57    1.08
  -1   7  -5    2.81    1.20
   1  -7   5    2.87    1.06
   1  -7   6   14.21    2.27
  -1   7  -6   15.00    2.33
   1  -7   6   11.62    1.98
   1  -7   7   31.02    3.25
  -1   7  -7   37.51    3.57
   1  -7   7   33.97    3.34
   1  -7   8    0.31    0.77
  -1   7  -8   -0.11    0.66
   1  -7   8   -0.15    0.61
  -1   7  -8   -0.19    0.85
   1  -7   9    3.38    1.06
  -1   7  -9    2.66    1.17
   1  -7   9    7.39    1.73
  -1   7  -9    7.63    2.01
  -1   7 -10    1.29    0.88
   1  -7  10    0.61    0.94
  -1   7 -10   -0.38    0.75
  -1   7 -11   18.53    2.46
   1  -7  11   12.07    1.98
  -1   7 -11   17.60    3.06
  -1   7 -12  155.91    6.91
   1  -7  12  147.07    6.77
  -1   7 -12  139.94    8.44
  -1   7 -13    1.05    0.78
   1  -7  13    0.19    0.43
  -1   7 -13    1.85    1.58
   1  -7  14    3.51    1.04
  -1   7 -14    2.14    1.54
  -1   7 -15    0.08    0.92
  -1   7 -16    1.21    1.11
  -1   7 -17    4.21    1.79
  -1   7 -18   -0.11    1.39
  -1   7 -18    0.53    1.03
   1  -6 -11    5.27    2.51
  -1   6  10   -1.36    1.29
   1  -6 -10   -0.05    0.77
  -1   6   9    3.79    1.78
   1  -6  -9    5.37    2.35
  -1   6   8   10.24    1.99
  -1   6   8   12.78    2.93
   1  -6  -8   14.43    3.07
   1  -6  -7    1.12    0.71
  -1   6   7    2.04    0.95
  -1   6   7    1.16    1.19
   1  -6  -7    0.46    1.35
   1  -6  -6   91.76    4.92
  -1   6   6   90.09    4.78
  -1   6   6   87.96    6.72
   1  -6  -6   85.30    6.67
  -1   6   6   91.26    5.57
   1  -6  -5    0.68    0.69
  -1   6   5    1.19    0.55
   1  -6  -5   -0.08    1.07
  -1   6   5    1.21    0.98
  -1   6   5    0.08    0.43
   1  -6  -4    4.72    1.21
  -1   6   4    6.18    1.45
  -1   6   4    4.76    1.45
   1  -6  -4    5.05    1.72
  -1   6   4    6.30    1.45
   1  -6  -3    0.47    0.71
   1  -6  -3    1.60    0.90
  -1   6   3   -0.09    0.47
   1  -6  -3    0.37    0.80
  -1   6   3    1.19    0.91
  -1   6   3   -0.09    0.39
   1  -6  -2   31.74    2.98
  -1   6   2   27.52    2.97
   1  -6  -2   29.61    3.33
  -1   6   2   32.57    3.00
   1  -6  -2   30.71    2.97
  -1   6   1   45.61    3.64
   1  -6  -1   45.76    3.65
   1  -6  -1   50.42    4.08
  -1   6   1   47.18    3.62
   1  -6  -1   44.00    3.56
   1  -6   0   17.95    2.30
  -1   6   0   17.69    2.12
   1  -6   0   16.60    2.22
  -1   6   0   18.45    2.24
   1  -6   0   16.73    2.22
   1  -6   1   31.38    3.06
  -1   6  -1   31.63    2.92
  -1   6  -1   29.47    2.69
   1  -6   1   30.33    2.96
  -1   6  -2  411.22   10.53
   1  -6   2  404.81   10.56
  -1   6  -2  418.52    9.61
   1  -6   2  414.19   10.74
   1  -6   3  586.07   12.70
  -1   6  -3  613.52   12.84
  -1   6  -3  588.82   10.81
   1  -6   3  572.64   12.67
   1  -6   4  288.46    8.97
   1  -6   4  262.08    8.51
  -1   6  -4  271.21    8.49
   1  -6   5   57.48    4.04
   1  -6   5   56.68    4.03
  -1   6  -5   53.92    3.78
  -1   6  -6    5.86    1.41
   1  -6   6    7.86    1.50
   1  -6   6    6.70    1.31
  -1   6  -6    6.20    1.55
   1  -6   7    1.04    0.72
  -1   6  -7    0.42    0.60
   1  -6   7    0.44    0.47
  -1   6  -7    0.83    0.62
   1  -6   8    3.25    1.15
  -1   6  -8    1.81    0.83
   1  -6   8    6.25    1.35
  -1   6  -8    1.84    0.97
   1  -6   9    5.05    1.36
  -1   6  -9    5.75    1.32
   1  -6   9    2.57    0.84
  -1   6  -9    4.24    1.41
  -1   6 -10    0.67    0.75
   1  -6  10   -0.07    0.43
  -1   6 -10    0.19    0.89
  -1   6 -11   35.40    3.02
   1  -6  11   34.40    3.02
  -1   6 -11   33.55    3.86
  -1   6 -12   62.77    3.98
   1  -6  12   56.05    3.76
  -1   6 -12   66.62    5.63
   1  -6  13    3.06    0.96
  -1   6 -13    0.14    0.93
  -1   6 -14   44.87    3.19
  -1   6 -14   41.26    4.76
  -1   6 -14   47.63    5.10
  -1   6 -15   13.16    2.96
  -1   6 -15   13.39    2.87
  -1   6 -16    1.09    1.03
  -1   6 -16    0.36    0.68
  -1   6 -17   20.63    3.88
  -1   6 -17   19.62    3.74
  -1   6 -17   24.51    4.40
  -1   6 -18    1.99    1.72
  -1   6 -18    2.58    1.92
  -1   6 -18    4.99    2.37
  -1   6 -19    0.71    0.78
   1  -5 -12    9.46    2.81
   1  -5 -11   -0.21    0.82
  -1   5  10    3.40    1.97
   1  -5 -10    3.55    2.04
   1  -5  -9   51.27    5.59
  -1   5   9   36.00    4.90
  -1   5   8   31.36    4.30
   1  -5  -8   32.36    4.35
  -1   5   8   32.73    3.21
  -1   5   7   17.79    3.10
   1  -5  -7   17.99    3.13
  -1   5   7   18.87    2.44
   1  -5  -6  134.78    5.33
  -1   5   6  131.69    5.19
  -1   5   6  135.47    5.30
   1  -5  -6  128.26    7.63
  -1   5   6  125.03    7.60
  -1   5   6  139.36    6.32
   1  -5  -5    1.54    0.67
  -1   5   5    1.28    0.70
  -1   5   5    2.47    0.83
  -1   5   5    0.95    0.92
   1  -5  -5    0.48    0.77
  -1   5   5    1.76    0.76
   1  -5  -4    2.39    0.81
   1  -5  -4    2.88    0.86
  -1   5   4    3.62    1.05
  -1   5   4    2.25    0.77
   1  -5  -4    3.11    1.35
  -1   5   4    4.47    1.34
  -1   5   4    2.02    0.79
   1  -5  -3   10.18    1.55
  -1   5   3   11.50    1.63
   1  -5  -3   11.26    1.72
  -1   5   3   11.29    1.64
  -1   5   3   12.19    1.69
  -1   5   3   11.74    1.99
   1  -5  -3    8.96    1.85
  -1   5   3   11.46    1.65
  -1   5   2   25.05    2.41
  -1   5   2   24.35    2.37
   1  -5  -2   23.48    2.34
   1  -5  -2   24.50    2.77
  -1   5   2   18.68    2.31
   1  -5  -2   22.37    2.31
  -1   5   2   28.56    2.60
  -1   5   1   19.13    2.10
  -1   5   1   23.27    2.31
   1  -5  -1   19.62    2.11
   1  -5  -1   25.82    2.67
  -1   5   1   18.53    2.12
  -1   5   1   19.53    2.26
   1  -5  -1   21.88    2.26
  -1   5   1   23.46    2.36
  -1   5   0    1.94    0.66
   1  -5   0    1.50    0.83
   1  -5   0    2.23    0.91
  -1   5   0    2.41    0.76
  -1   5   0    1.94    0.73
   1  -5   0    1.97    0.69
   1  -5   1  247.99    7.49
  -1   5  -1  256.77    7.61
  -1   5  -1  254.32    7.11
  -1   5  -1  254.75    7.67
   1  -5   1  244.76    7.50
  -1   5  -2    0.88    0.49
   1  -5   2    2.55    1.04
   1  -5   2    2.29    0.87
  -1   5  -2    1.40    0.70
  -1   5  -2    1.61    0.71
   1  -5   3   19.63    2.18
  -1   5  -3   18.98    2.12
   1  -5   3   22.31    2.29
  -1   5  -3   18.13    2.06
   1  -5   3   19.44    2.10
  -1   5  -4   15.89    1.98
   1  -5   4   17.09    2.02
   1  -5   4   17.26    2.05
  -1   5  -4   16.67    1.92
   1  -5   4   17.09    2.01
  -1   5  -5  283.47    8.01
   1  -5   5  261.95    7.79
  -1   5  -5  277.72    7.90
   1  -5   5  278.93    7.91
   1  -5   5  277.89    8.07
  -1   5  -5  260.29    8.09
  -1   5  -6   39.64    2.99
   1  -5   6   36.64    2.91
  -1   5  -6   40.08    3.00
   1  -5   6   37.13    2.93
  -1   5  -6   37.66    2.97
   1  -5   6   41.43    3.10
   1  -5   6   36.24    2.99
  -1   5  -6   40.29    3.31
  -1   5  -7    2.75    0.87
   1  -5   7    2.11    0.88
  -1   5  -7    1.76    0.75
  -1   5  -7    1.99    0.81
   1  -5   7    1.34    0.67
   1  -5   7    2.16    0.87
  -1   5  -7    1.03    0.58
   1  -5   8   -0.13    0.42
  -1   5  -8    0.07    0.64
  -1   5  -8    0.15    0.57
  -1   5  -8   -0.28    0.48
   1  -5   8   -0.32    0.38
  -1   5  -8   -0.05    0.76
   1  -5   9   66.99    3.87
  -1   5  -9   62.82    3.72
  -1   5  -9   71.17    3.96
   1  -5   9   62.41    3.65
  -1   5  -9   69.65    4.95
   1  -5  10    8.32    1.38
  -1   5 -10   10.89    1.58
  -1   5 -10    6.24    1.24
  -1   5 -10    7.76    1.81
  -1   5 -10   11.07    2.15
   1  -5  11   53.82    3.27
  -1   5 -11   55.53    3.38
  -1   5 -11   55.94    3.36
  -1   5 -11   54.85    4.63
  -1   5 -11   53.10    4.69
  -1   5 -12   45.01    2.97
  -1   5 -12   44.39    4.47
  -1   5 -12   48.00    4.62
  -1   5 -13    3.16    0.82
  -1   5 -13    3.55    1.55
  -1   5 -13    2.19    1.23
  -1   5 -14    8.52    2.26
  -1   5 -14    3.69    1.43
  -1   5 -15    2.35    1.41
  -1   5 -15    2.75    1.53
  -1   5 -16    6.83    2.30
  -1   5 -16    5.20    1.86
  -1   5 -16   11.04    2.75
  -1   5 -17    3.90    1.97
  -1   5 -17    4.11    1.55
  -1   5 -17    6.81    2.35
  -1   5 -17    0.75    1.16
  -1   5 -18    1.65    1.51
  -1   5 -18    2.26    1.60
  -1   5 -18   -0.33    0.91
  -1   5 -19    5.96    2.64
   1  -4 -13    6.95    2.46
   1  -4 -12    5.15    2.19
   1  -4 -11    3.05    1.65
   1  -4 -10    1.27    1.18
  -1   4  10    1.93    1.34
  -1   4   9    0.92    0.60
   1  -4  -9    2.83    1.47
  -1   4   9    1.29    0.94
   1  -4  -9    1.08    0.62
  -1   4   8    1.78    0.64
  -1   4   8    1.57    0.47
   1  -4  -8    1.27    1.09
  -1   4   8    1.26    1.08
   1  -4  -8    1.13    0.40
  -1   4   7   70.76    3.27
  -1   4   7   74.12    3.32
   1  -4  -7   75.51    2.85
   1  -4  -7   79.09    5.91
  -1   4   7   70.19    5.75
  -1   4   7   77.45    4.40
  -1   4   6    9.17    1.48
   1  -4  -6    8.03    1.16
  -1   4   6    7.87    1.16
  -1   4   6    7.31    1.10
   1  -4  -6    8.75    0.81
  -1   4   6   10.54    2.15
   1  -4  -6    4.38    1.53
   1  -4  -5  207.87    5.96
  -1   4   5  204.08    5.85
   1  -4  -5  208.39    5.97
  -1   4   5  206.84    5.92
   1  -4  -5  209.87    8.63
  -1   4   5  198.39    8.49
  -1   4   5  213.44    6.83
  -1   4   4   33.67    2.43
  -1   4   4   33.66    2.42
   1  -4  -4   30.51    2.33
  -1   4   4   34.20    2.44
   1  -4  -4   36.82    2.58
  -1   4   4   28.94    2.98
   1  -4  -4   30.87    3.14
  -1   4   4   34.50    2.62
  -1   4   3    5.42    1.04
   1  -4  -3    3.55    0.86
   1  -4  -3    3.94    0.89
  -1   4   3    3.71    0.84
  -1   4   3    3.74    0.87
   1  -4  -3    2.98    1.18
  -1   4   3    3.57    1.08
  -1   4   3    3.16    0.85
  -1   4   2    2.17    0.62
   1  -4  -2    3.50    0.91
   1  -4  -2    1.22    0.60
  -1   4   2    2.54    0.87
  -1   4   2    4.10    1.03
  -1   4   2    3.38    0.87
   1  -4  -2    2.62    0.81
  -1   4   1    0.82    0.62
   1  -4  -1    0.71    0.54
  -1   4   1    1.24    0.70
  -1   4   1    0.27    0.48
   1  -4  -1    0.48    0.64
  -1   4   1    1.50    0.72
   1  -4  -1    0.20    0.45
  -1   4   0   24.70    2.12
   1  -4   0   23.46    2.10
  -1   4   0   28.69    2.27
  -1   4   0   22.23    2.04
   1  -4   0   24.04    2.11
  -1   4  -1  193.32    5.83
   1  -4   1  185.02    5.74
  -1   4  -1  185.07    5.38
   1  -4   1  185.20    5.83
  -1   4  -1  195.47    5.97
   1  -4   2    1.72    0.72
  -1   4  -2    1.83    0.72
   1  -4   2    2.10    0.74
  -1   4  -2    0.82    0.49
  -1   4  -3   28.50    2.30
   1  -4   3   25.44    2.21
   1  -4   3   23.47    2.08
  -1   4  -3   25.54    2.15
   1  -4   3   23.23    2.06
  -1   4  -4    7.18    1.21
   1  -4   4    6.19    1.15
  -1   4  -4    7.27    1.18
   1  -4   4    5.51    1.00
  -1   4  -4    5.70    1.12
   1  -4   4    7.43    1.19
   1  -4   5   69.58    3.50
  -1   4  -5   65.04    3.44
  -1   4  -5   76.14    3.69
   1  -4   5   66.28    3.45
   1  -4   5   70.70    3.57
   1  -4   5   68.76    3.72
  -1   4  -5   64.67    3.73
  -1   4  -6    9.32    1.38
   1  -4   6    9.63    1.36
  -1   4  -6   12.33    1.58
   1  -4   6   10.90    1.45
   1  -4   6    9.88    1.45
   1  -4   6    9.80    1.53
  -1   4  -6    9.76    1.57
  -1   4  -7  283.28    7.00
   1  -4   7  302.01    7.20
  -1   4  -7  288.61    7.13
  -1   4  -7  295.83    7.24
   1  -4   7  289.66    7.22
   1  -4   7  296.14    8.24
  -1   4  -7  280.14    8.20
  -1   4  -7  290.80    8.70
  -1   4  -8    0.71    0.49
   1  -4   8    0.32    0.41
  -1   4  -8   -0.72    0.52
   1  -4   8   -0.07    0.34
  -1   4  -8   -0.52    0.49
  -1   4  -8    0.32    0.66
  -1   4  -8    0.48    0.46
   1  -4   9   12.52    1.43
  -1   4  -9   13.15    1.50
   1  -4   9   11.76    1.46
  -1   4  -9   12.99    1.49
  -1   4  -9   11.44    1.98
  -1   4  -9   13.62    2.10
  -1   4 -10    2.63    0.70
  -1   4 -10    2.28    0.69
  -1   4 -10    3.67    1.14
  -1   4 -10    4.27    1.35
  -1   4 -11   43.17    2.46
  -1   4 -11   40.31    2.44
  -1   4 -11   44.92    4.21
  -1   4 -11   44.80    4.19
  -1   4 -12   70.50    2.89
  -1   4 -12   77.23    3.08
  -1   4 -12   75.00    5.72
  -1   4 -12   64.36    5.24
  -1   4 -13    2.25    1.30
  -1   4 -13    3.07    1.25
  -1   4 -14    1.29    0.51
  -1   4 -14    2.09    1.12
  -1   4 -15   -0.15    1.14
  -1   4 -15   -0.90    1.30
  -1   4 -15    2.02    1.38
  -1   4 -16    0.74    1.09
  -1   4 -16    0.79    0.85
  -1   4 -16    0.16    0.94
  -1   4 -16   -0.60    1.11
  -1   4 -17   -0.55    0.87
  -1   4 -17    0.54    1.24
  -1   4 -17   -2.00    1.32
  -1   4 -17   -1.96    1.63
  -1   4 -18    0.17    1.00
  -1   4 -18   -2.60    1.64
   1  -3 -15   -0.20    1.31
   1  -3 -14   10.08    2.95
   1  -3 -13    7.32    2.60
   1  -3 -12    2.87    1.60
   1  -3 -11   19.27    3.45
  -1   3  10   20.84    3.69
   1  -3 -10   17.74    3.18
   1  -3 -10   19.37    2.20
  -1   3  10   16.46    1.99
   1  -3  -9   12.80    2.52
  -1   3   9    7.85    2.14
   1  -3  -9    7.59    1.24
  -1   3   9   14.13    1.81
  -1   3   8   44.76    1.90
   1  -3  -8   42.75    4.26
  -1   3   8   48.88    4.89
   1  -3  -8   45.46    2.91
  -1   3   8   43.83    3.06
  -1   3   7    0.34    0.26
  -1   3   7    0.55    0.46
  -1   3   7    0.39    0.22
   1  -3  -7    1.50    1.17
  -1   3   7   -0.51    1.09
   1  -3  -7    1.02    0.54
  -1   3   6    0.46    0.29
  -1   3   6    0.17    0.28
  -1   3   6    0.28    0.25
  -1   3   6   -0.05    0.35
  -1   3   6    0.15    0.59
   1  -3  -6    0.24    0.94
   1  -3  -6    0.27    0.33
   1  -3  -5  132.88    4.01
  -1   3   5  128.85    4.06
  -1   3   5  122.14    3.96
  -1   3   5  130.55    3.98
   1  -3  -5  126.32    4.05
  -1   3   5  119.40    6.14
   1  -3  -5  130.08    6.24
  -1   3   5  133.18    4.74
   1  -3  -5  130.44    3.33
   1  -3  -4  105.75    3.65
  -1   3   4  110.63    3.81
  -1   3   4  105.43    3.65
   1  -3  -4  104.43    3.72
  -1   3   4  108.38    5.41
   1  -3  -4  101.96    5.15
   1  -3  -4  109.36    2.39
   1  -3  -4  108.50    5.34
  -1   3   4  106.01    4.02
  -1   3   3    2.91    0.70
   1  -3  -3    2.02    0.62
  -1   3   3    2.87    0.68
   1  -3  -3    2.85    0.69
   1  -3  -3    1.38    0.64
   1  -3  -3    2.64    0.86
  -1   3   3    3.17    0.94
  -1   3   3    3.30    0.91
  -1   3   3    1.95    0.54
   1  -3  -2    6.04    0.95
  -1   3   2    3.60    0.81
  -1   3   2    5.38    1.16
   1  -3  -2    5.80    1.19
  -1   3   2    3.19    0.79
  -1   3   2    5.55    0.90
   1  -3  -2    4.80    0.91
  -1   3   1   32.13    2.09
   1  -3  -1   32.15    2.07
  -1   3   1   30.36    2.22
   1  -3  -1   31.47    2.27
  -1   3   1   33.77    2.34
  -1   3   1   31.29    2.08
   1  -3  -1   31.52    2.14
  -1   3   0    0.15    0.46
   1  -3   0   -0.06    0.48
  -1   3   0    0.13    0.35
  -1   3   0   -0.44    0.48
   1  -3   0    0.57    0.40
   1  -3   1  126.27    4.22
  -1   3  -1  129.95    4.20
  -1   3  -1  122.64    4.04
   1  -3   1  126.77    4.12
  -1   3  -2   76.37    3.21
   1  -3   2   78.26    3.29
  -1   3  -2   78.56    3.25
   1  -3   2   83.75    3.36
   1  -3   2   80.50    3.24
   1  -3   3    0.36    0.35
  -1   3  -3    0.71    0.38
   1  -3   3    1.45    0.57
  -1   3  -3    0.08    0.30
   1  -3   3    1.18    0.57
  -1   3  -3    0.28    0.41
  -1   3  -4    2.18    0.61
   1  -3   4    1.39    0.57
   1  -3   4    0.76    0.38
  -1   3  -4    1.70    0.57
   1  -3   4    1.62    0.55
  -1   3  -4    2.27    0.82
   1  -3   4    1.52    0.52
   1  -3   5  105.26    3.68
  -1   3  -5  101.63    3.67
   1  -3   5   97.63    3.67
  -1   3  -5  100.54    3.72
  -1   3  -5  108.83    4.20
   1  -3   5  109.96    4.16
  -1   3  -5  103.06    4.28
   1  -3   5  106.37    4.25
   1  -3   6   67.52    2.93
  -1   3  -6   67.67    2.99
  -1   3  -6   69.50    3.01
   1  -3   6   71.62    3.10
  -1   3  -6   70.83    3.72
  -1   3  -6   68.00    3.73
  -1   3  -7   17.06    1.55
   1  -3   7   16.22    1.42
  -1   3  -7   16.62    1.48
  -1   3  -7   17.00    1.47
   1  -3   7   14.16    1.43
  -1   3  -7   17.56    2.02
  -1   3  -7   17.48    2.03
  -1   3  -7   17.51    2.07
  -1   3  -8   76.73    3.08
   1  -3   8   76.24    3.10
  -1   3  -8   77.25    3.03
  -1   3  -8   73.76    4.43
  -1   3  -8   75.47    4.50
  -1   3  -8   71.50    4.27
  -1   3  -9    0.36    0.24
  -1   3  -9    1.19    0.40
  -1   3  -9    0.38    0.41
  -1   3  -9    0.95    0.63
  -1   3  -9    0.89    0.67
  -1   3 -10    0.07    0.16
  -1   3 -10   -0.02    0.24
  -1   3 -10    0.16    0.60
  -1   3 -10    0.81    0.63
  -1   3 -11    6.10    0.65
  -1   3 -11    3.98    1.22
  -1   3 -11    6.33    1.60
  -1   3 -12    0.12    0.61
  -1   3 -12   -0.91    0.83
  -1   3 -13    1.56    0.79
  -1   3 -13   -0.08    0.96
  -1   3 -13    2.42    1.32
  -1   3 -14    4.14    1.57
  -1   3 -14    3.81    1.39
  -1   3 -14    2.84    1.68
  -1   3 -15   10.32    2.42
  -1   3 -15   11.01    2.73
  -1   3 -15    8.43    2.36
  -1   3 -15    9.34    2.26
  -1   3 -16   -0.68    0.89
  -1   3 -16   -0.84    0.97
  -1   3 -16    0.47    0.83
  -1   3 -17    1.51    0.97
  -1   3 -17    2.58    1.28
  -1   3 -17    0.82    0.99
  -1   3 -17   -0.21    0.99
  -1   3 -18    0.23    1.04
  -1   3 -18    0.59    0.84
  -1   3 -18    2.41    1.77
   1  -2 -16    1.30    1.79
   1  -2 -15    3.21    1.98
   1  -2 -14    4.59    2.17
   1  -2 -13    1.87    1.51
   1  -2 -12    4.52    1.73
   1  -2 -12    4.96    1.47
  -1   2  11    0.77    0.39
   1  -2 -11    1.01    0.86
   1  -2 -11    2.46    1.01
   1  -2 -10    8.65    2.10
  -1   2  10   12.06    1.61
   1  -2 -10    9.20    1.63
  -1   2   9   10.37    1.40
  -1   2   9    5.99    1.73
   1  -2  -9    8.47    2.02
   1  -2  -9    9.20    1.56
   1  -2  -9    9.68    1.42
  -1   2   8    9.66    1.30
  -1   2   8    9.74    2.28
   1  -2  -8    9.56    1.94
   1  -2  -8   10.54    1.39
   1  -2  -8    9.29    1.50
  -1   2   7    5.48    0.95
  -1   2   7    2.84    0.41
  -1   2   7    4.50    1.42
   1  -2  -7    2.36    1.02
   1  -2  -7    4.31    0.88
  -1   2   6  146.48    3.20
  -1   2   6  151.06    3.28
   1  -2  -6  152.14    3.35
  -1   2   6  148.82    3.32
   1  -2  -6  148.02    6.48
  -1   2   6  153.08    7.11
  -1   2   6  152.52    4.62
  -1   2   5    1.44    0.40
  -1   2   5    2.12    0.57
  -1   2   5    0.93    0.39
   1  -2  -5    0.81    0.75
   1  -2  -5    1.09    0.82
  -1   2   5    0.74    0.67
   1  -2  -5    1.04    0.38
  -1   2   5    1.35    0.39
  -1   2   4    2.91    0.57
  -1   2   4    2.94    0.58
  -1   2   4    2.56    0.51
   1  -2  -4    2.00    0.54
  -1   2   4    2.47    0.90
   1  -2  -4    2.17    0.83
   1  -2  -4    2.30    0.76
   1  -2  -3  478.66    6.39
  -1   2   3  465.31    6.56
   1  -2  -3  431.82    6.70
  -1   2   3  481.18    6.41
   1  -2  -3  472.07    9.18
  -1   2   3  477.19    9.40
  -1   2   3  495.88    9.35
   1  -2  -3  492.24    9.56
  -1   2   3  482.73    6.59
  -1   2   2  342.57    5.58
   1  -2  -2  327.76    5.37
  -1   2   2  335.47    7.15
   1  -2  -2  341.41    7.05
   1  -2  -2  344.36    7.13
  -1   2   2  351.11    7.04
  -1   2   2  338.63    5.45
   1  -2  -2  329.40    5.66
   1  -2  -1 1152.59   10.10
  -1   2   1 1164.50   10.24
   1  -2  -1 1161.81   10.43
  -1   2   1 1186.43   10.23
   1  -2  -1 1149.35   11.62
  -1   2   1 1155.73   11.57
   1  -2   0   34.22    1.78
  -1   2   0   32.92    1.75
   1  -2   0   29.86    1.65
  -1   2   0   32.07    1.70
  -1   2   0   31.30    1.19
   1  -2   1  762.16    8.40
  -1   2  -1  760.85    8.32
  -1   2  -1  758.68    8.25
   1  -2   1  776.30    8.22
  -1   2  -2  363.18    5.71
   1  -2   2  363.66    5.79
  -1   2  -2  372.52    5.75
   1  -2   2  363.85    5.64
   1  -2   2  366.49    5.78
  -1   2  -2  367.95    5.92
  -1   2  -3  483.00    6.62
   1  -2   3  473.46    6.42
  -1   2  -3  493.25    6.57
   1  -2   3  487.09    6.68
   1  -2   3  492.31    6.68
  -1   2  -3  483.09    6.65
  -1   2  -3  494.16    7.28
   1  -2   3  494.52    7.15
  -1   2  -4  597.14    7.33
   1  -2   4  600.28    7.13
  -1   2  -4  599.24    7.18
   1  -2   4  584.77    7.42
  -1   2  -4  592.21    8.47
  -1   2  -4  593.33    9.17
  -1   2  -4  578.70    8.72
   1  -2   5   21.44    1.33
  -1   2  -5   18.60    1.35
   1  -2   5   17.26    1.29
  -1   2  -5   19.06    1.35
  -1   2  -5   19.09    1.75
  -1   2  -5   22.49    1.95
  -1   2  -5   18.72    1.73
  -1   2  -6    0.54    0.35
  -1   2  -6    0.19    0.34
  -1   2  -6    0.41    0.33
  -1   2  -6    1.03    0.71
  -1   2  -6    0.54    0.34
   1  -2   6    0.53    0.36
  -1   2  -7    3.90    0.94
  -1   2  -7    4.26    0.61
  -1   2  -7    3.23    0.54
  -1   2  -7    3.45    0.54
  -1   2  -7    3.33    0.52
   1  -2   7    3.93    0.57
  -1   2  -7    3.00    0.93
  -1   2  -8   76.52    2.24
  -1   2  -8   75.88    2.21
  -1   2  -8   72.98    4.48
  -1   2  -8   78.74    4.39
  -1   2  -9    1.75    0.69
  -1   2  -9    2.33    0.95
  -1   2 -10   -0.14    0.81
  -1   2 -11   37.29    3.93
  -1   2 -11   44.42    4.32
  -1   2 -12    4.55    1.51
  -1   2 -12    1.02    0.64
  -1   2 -13    0.00    0.55
  -1   2 -13    1.78    0.89
  -1   2 -14    0.93    0.88
  -1   2 -14   -0.40    0.84
  -1   2 -14   -1.20    0.88
  -1   2 -15    1.42    0.97
  -1   2 -15    2.36    1.45
  -1   2 -15    0.44    0.68
  -1   2 -16   -1.71    1.23
  -1   2 -16   -0.99    1.42
  -1   2 -16   -0.67    1.00
  -1   2 -16    0.03    0.87
  -1   2 -17    0.69    1.22
  -1   2 -17   -0.42    0.87
  -1   2 -17    1.39    1.06
  -1   2 -17   -0.49    1.28
  -1   2 -18    0.68    0.82
  -1   2 -18    0.69    0.75
   1  -1 -16    7.15    2.38
   1  -1 -15    7.30    2.50
   1  -1 -14    4.92    1.91
   1  -1 -14    5.26    1.68
   1  -1 -13    2.72    1.61
   1  -1 -13    1.55    0.99
   1  -1 -12    5.69    1.72
   1  -1 -12    7.12    1.70
   1  -1 -11    1.65    1.11
   1  -1 -11    0.79    0.73
   1  -1 -11    0.67    0.46
   1  -1 -10   11.40    2.17
   1  -1 -10   14.52    1.66
   1  -1  -9   16.52    2.44
  -1   1   9   19.78    2.91
  -1   1   9   20.02    1.91
   1  -1  -9   21.21    1.91
  -1   1   8   -0.20    0.21
   1  -1  -8    0.19    0.83
   1  -1  -8    0.44    0.32
  -1   1   7    2.14    0.55
  -1   1   7    2.76    1.18
   1  -1  -7    3.77    1.14
   1  -1  -7    2.18    0.57
  -1   1   6  198.61    7.56
   1  -1  -6  204.27    6.91
  -1   1   6  205.38    4.66
   1  -1  -6  208.13    4.72
  -1   1   5   -0.02    0.19
  -1   1   5    0.44    0.22
  -1   1   5    0.48    0.21
   1  -1  -5   -0.02    0.16
  -1   1   5    0.00    0.60
   1  -1  -5   -0.27    0.39
   1  -1  -5   -0.11    0.42
   1  -1  -5   -0.01    0.19
  -1   1   4    0.45    0.23
  -1   1   4    0.61    0.22
  -1   1   4    1.32    0.29
   1  -1  -4    0.78    0.28
  -1   1   4    0.87    0.67
   1  -1  -4    0.33    0.52
   1  -1  -4    0.23    0.38
   1  -1  -4    1.65    0.31
  -1   1   3   45.01    1.55
  -1   1   3   46.90    1.56
   1  -1  -3   43.74    1.57
  -1   1   3   45.69    1.53
   1  -1  -3   48.56    2.70
  -1   1   3   45.84    2.63
   1  -1  -3   40.68    2.34
  -1   1   3   44.66    2.40
  -1   1   3   45.77    1.47
  -1   1   2    4.69    0.52
  -1   1   2    4.31    0.52
  -1   1   2    4.06    0.69
  -1   1   2    4.07    0.77
   1  -1  -2    4.46    0.77
   1  -1  -2    4.46    0.73
  -1   1   2    4.31    0.50
   1  -1  -2    4.41    0.54
  -1   1   1  344.30    4.29
  -1   1   1  365.06    5.11
   1  -1  -1  345.27    4.30
  -1   1   1  347.17    4.29
   1  -1   0  836.96    6.72
   1  -1   0  832.52    6.69
   1  -1   0  841.16    5.99
   1  -1   1    9.29    0.71
  -1   1  -1    9.47    0.71
  -1   1  -1    9.71    0.72
   1  -1   1   10.21    0.85
  -1   1  -1    8.81    0.78
  -1   1  -1   10.99    0.87
   1  -1   1   10.52    0.71
  -1   1  -2  245.07    3.59
  -1   1  -2  243.88    3.61
  -1   1  -2  245.73    3.63
   1  -1   2  246.10    3.60
  -1   1  -2  244.06    3.49
  -1   1  -2  243.64    3.82
  -1   1  -2  240.37    4.62
   1  -1   2  245.83    3.80
  -1   1  -2  238.14    4.80
   1  -1   2  246.79    4.63
  -1   1  -3   90.46    2.16
   1  -1   3   86.63    2.13
  -1   1  -3   90.07    2.16
  -1   1  -3   86.87    2.14
  -1   1  -3   87.67    3.15
   1  -1   3   81.25    2.99
   1  -1   4 3494.31   13.49
  -1   1  -4 3501.34   13.56
  -1   1  -4 3498.20   13.43
  -1   1  -4 3487.04   13.23
   1  -1   4 3419.66   21.48
  -1   1  -4 3369.52   21.68
   1  -1   5  389.37    4.45
  -1   1  -5  387.59    4.37
  -1   1  -5  380.03    4.36
   1  -1   5  396.24    7.88
  -1   1  -5  383.72    7.96
  -1   1  -6   37.27    1.26
   1  -1   6   38.35    1.27
  -1   1  -6   36.43    3.16
  -1   1  -6   36.06    2.66
   1  -1   6   37.82    2.66
   1  -1   7   10.96    1.49
  -1   1  -7    7.97    1.32
  -1   1  -8    9.89    1.59
  -1   1  -8   10.80    1.79
  -1   1  -9   63.01    4.20
  -1   1  -9   68.14    4.78
  -1   1 -10    7.57    1.65
  -1   1 -11   51.96    4.61
  -1   1 -12   33.20    3.85
  -1   1 -13   12.70    2.62
  -1   1 -13   15.48    2.77
  -1   1 -14    0.36    0.73
  -1   1 -14    0.14    1.00
  -1   1 -14   -0.75    0.92
  -1   1 -15    4.66    1.94
  -1   1 -15    6.29    1.97
  -1   1 -15    3.86    1.63
  -1   1 -16    3.17    1.64
  -1   1 -16    4.13    1.86
  -1   1 -16    3.79    1.76
  -1   1 -17    3.45    1.76
  -1   1 -17    0.52    0.79
  -1   1 -17    3.25    1.64
   1   0 -17    4.51    2.26
   1   0 -17    3.22    2.16
   1   0 -16    4.10    1.84
   1   0 -16    5.01    2.08
   1   0 -15    9.11    2.55
   1   0 -15    6.56    1.98
   1   0 -14    5.11    1.88
   1   0 -14    4.34    1.76
   1   0 -13    6.72    1.84
   1   0 -13    9.73    2.26
   1   0 -12   -0.37    0.95
   1   0 -11  133.02    7.27
   1   0 -11  138.29    5.39
   1   0 -10   31.73    3.35
   1   0 -10   30.34    2.40
   1   0  -9   28.57    2.99
   1   0  -9   29.21    2.24
   1   0  -8   16.43    2.12
  -1   0   8   12.38    2.14
   1   0  -8   10.45    1.25
  -1   0   7  285.36    9.27
   1   0  -7  273.65    7.85
   1   0  -7  280.92    5.93
   1   0  -6    6.92    0.85
   1   0  -6    5.68    1.03
  -1   0   6    7.49    1.53
   1   0  -6    6.60    1.27
   1   0  -5  152.71    2.39
   1   0  -5  154.79    2.44
   1   0  -5  147.93    4.77
   1   0  -5  151.83    5.46
  -1   0   5  144.93    5.43
   1   0  -5  156.89    3.44
   1   0  -4  824.79    5.97
  -1   0   4  803.91   11.23
   1   0  -4  795.95    9.69
   1   0  -4  841.33   11.28
   1   0  -4  797.18    6.49
  -1   0   3  154.06    4.14
  -1   0   3  147.74    3.53
   1   0  -3  149.35    4.07
   1   0  -3  149.16    3.54
   1   0  -2    1.89    0.49
  -1   0   2    2.13    0.43
   1   0  -2    2.09    0.36
  -1   0   2    2.31    0.37
   1   0  -1   22.75    1.05
  -1   0   0    0.21    0.14
   1   0   0  157.22    2.87
   1   0   1   94.18    2.52
  -1   0  -1   86.73    2.42
   1   0   1   89.43    2.59
  -1   0  -1   91.07    2.64
  -1   0  -2   69.81    2.70
   1   0   2   67.67    2.50
   1   0   2   76.02    2.75
  -1   0  -2   73.36    2.59
   1   0   3 8297.78   32.13
  -1   0  -3 9999.00   34.45
   1   0   4 1351.62    7.46
  -1   0  -4 1325.88   16.38
  -1   0  -4 1359.31   14.18
   1   0   4 1344.40   13.96
  -1   0  -4 1309.76   14.27
  -1   0  -5  122.73    5.52
  -1   0  -5  124.33    4.72
  -1   0  -5  130.19    4.89
   1   0   5  122.92    4.60
   1   0   6  233.54    6.70
  -1   0  -6  227.09    6.98
  -1   0  -6  227.78    6.84
  -1   0  -7    3.11    0.95
   1   0   7    2.67    0.81
  -1   0  -7    3.47    1.08
   1   0   8   74.09    4.22
  -1   0  -8   74.92    4.56
  -1   0  -8   70.43    4.26
   1   0   9   37.88    3.17
  -1   0  -9   37.38    3.45
   1   0  10   36.82    3.28
  -1   0 -10   35.56    3.58
  -1   0 -11   91.48    6.53
  -1   0 -11   88.27    5.89
  -1   0 -12    7.82    2.16
  -1   0 -12   13.42    2.56
  -1   0 -13    2.70    1.62
  -1   0 -13    1.44    0.90
  -1   0 -14   -1.35    1.34
  -1   0 -14    1.41    1.19
  -1   0 -15   -0.25    0.94
  -1   0 -16   -0.33    1.31
  -1   0 -16    0.11    1.11
   1   1 -18    2.78    1.65
   1   1 -17    5.88    2.23
   1   1 -17    0.27    1.27
   1   1 -16    1.85    1.26
   1   1 -16    0.99    0.98
   1   1 -16    1.46    1.07
   1   1 -15   18.41    3.65
   1   1 -15   13.98    2.83
   1   1 -15   12.15    2.65
   1   1 -14   -0.10    0.66
   1   1 -14    1.89    1.54
   1   1 -13   12.88    2.40
   1   1 -13   10.57    2.52
   1   1 -12   56.12    4.66
   1   1 -12   59.59    3.78
   1   1 -11   12.60    2.19
   1   1 -11   13.58    1.75
   1   1 -10   13.27    2.02
   1   1 -10   14.17    1.69
   1   1  -9   73.18    4.39
   1   1  -9   77.29    3.65
   1   1  -8   32.07    1.19
   1   1  -8   29.96    1.10
   1   1  -8   32.22    2.68
   1   1  -8   28.90    2.10
  -1  -1   7  206.78    3.40
   1   1  -7  198.53    3.46
   1   1  -7  202.89    6.09
   1   1  -7  210.59    7.35
   1   1  -7  200.41    5.04
  -1  -1   6   93.76    2.44
   1   1  -6   87.12    4.29
   1   1  -6   90.04    3.61
   1   1  -6   92.22    3.10
  -1  -1   5   45.93    1.75
   1   1  -5   44.60    2.78
  -1  -1   5   40.14    2.68
   1   1  -5   46.25    2.27
   1   1  -5   45.45    2.92
   1   1  -4   81.91    2.47
   1   1  -4   85.76    3.57
   1   1  -4   80.95    3.19
  -1  -1   4   83.73    3.27
  -1  -1   3  551.59    6.74
   1   1  -3  555.06    6.68
   1   1  -3  557.25    8.09
  -1  -1   3  564.39    8.05
   1   1  -3  561.88    4.70
  -1  -1   2   10.03    0.95
   1   1  -2    9.34    0.92
   1   1  -1 1213.69    7.88
  -1  -1   1 1238.45    7.88
  -1  -1   0  145.32    2.64
   1   1   0  144.64    3.51
  -1  -1   0  146.62    3.51
   1   1   1  220.52    4.03
  -1  -1  -1  218.23    4.48
   1   1   1  223.79    4.95
  -1  -1  -1  213.75    4.71
  -1  -1  -2 1359.37   11.11
  -1  -1  -2 1397.05   13.69
  -1  -1  -2 1371.75   13.22
   1   1   2 1350.04   13.30
   1   1   2 1442.86   11.54
  -1  -1  -3  573.36    6.31
  -1  -1  -3  582.84   10.16
  -1  -1  -3  574.06    8.14
   1   1   3  575.16    8.18
  -1  -1  -3  569.45    9.33
   1   1   3  553.96    9.33
  -1  -1  -4  444.07    5.49
  -1  -1  -4  440.41    9.93
  -1  -1  -4  449.99    8.02
  -1  -1  -4  449.76    8.86
   1   1   4  446.11    8.89
  -1  -1  -5  160.28    3.20
  -1  -1  -5  155.83    3.14
   1   1   5  153.48    3.08
  -1  -1  -5  165.44    6.66
  -1  -1  -5  162.51    5.69
  -1  -1  -5  161.53    5.28
   1   1   5  158.77    5.65
   1   1   6   83.66    2.05
  -1  -1  -6   84.09    2.08
  -1  -1  -6   86.97    4.45
  -1  -1  -6   86.33    4.21
   1   1   6   81.91    4.25
   1   1   7    6.79    1.29
  -1  -1  -7    9.36    1.52
  -1  -1  -7    9.90    1.53
   1   1   8    0.35    0.44
  -1  -1  -8    0.03    0.36
  -1  -1  -8    0.62    0.60
   1   1   9   -0.27    0.40
  -1  -1  -9   -0.29    0.48
   1   1  10   10.01    1.84
  -1  -1 -10    7.11    1.96
  -1  -1 -10    7.93    1.75
   1   1  11    8.52    1.73
  -1  -1 -11    9.07    2.22
  -1  -1 -11    8.78    1.99
  -1  -1 -12   22.12    3.57
   1   1  12   22.94    2.89
  -1  -1 -12   23.57    3.08
  -1  -1 -13    0.80    1.22
  -1  -1 -13    2.31    1.17
  -1  -1 -14   10.33    2.88
  -1  -1 -15    3.09    1.60
   1   2 -18    6.47    2.65
   1   2 -18    4.47    2.44
   1   2 -17    1.17    1.95
   1   2 -17    0.52    0.69
   1   2 -17    0.34    0.88
   1   2 -16   16.85    3.15
   1   2 -16   10.31    2.87
   1   2 -15    4.91    1.95
   1   2 -15    2.26    1.05
   1   2 -14   25.61    3.34
   1   2 -14   29.54    4.28
   1   2 -13   27.26    3.27
   1   2 -13   33.88    4.36
   1   2 -12   42.43    3.82
   1   2 -12   33.30    3.98
   1   2 -12   36.69    3.09
   1   2 -11   16.09    2.68
   1   2 -11   15.27    2.19
   1   2 -11   14.91    1.89
  -1  -2  10    1.16    0.32
   1   2 -10    0.84    0.52
   1   2 -10    2.27    1.07
   1   2 -10    2.76    1.15
   1   2 -10    1.33    0.35
   1   2  -9    6.28    1.11
  -1  -2   9    4.62    0.65
   1   2  -9    5.12    1.14
   1   2  -9    3.14    1.08
   1   2  -9    5.38    0.75
   1   2  -8    9.01    1.25
  -1  -2   8   11.31    1.11
   1   2  -8    9.05    1.77
   1   2  -8    7.85    1.47
   1   2  -8    8.39    0.93
  -1  -2   7  142.69    3.90
  -1  -2   7  141.82    3.86
   1   2  -7  143.93    3.93
   1   2  -7  149.33    5.86
   1   2  -7  140.07    6.04
  -1  -2   6   20.69    1.51
   1   2  -6   23.62    1.59
   1   2  -6   22.83    2.12
   1   2  -6   18.98    2.09
  -1  -2   5  238.90    5.05
   1   2  -5  229.27    5.78
   1   2  -5  229.75    6.62
  -1  -2   5  232.25    6.55
  -1  -2   4   56.55    2.46
  -1  -2   4   59.39    3.04
   1   2  -4   57.75    2.48
   1   2  -4   59.52    3.08
   1   2  -4   57.66    2.91
  -1  -2   3 1126.85   10.97
  -1  -2   3 1130.19   12.17
   1   2  -3 1098.92   11.50
  -1  -2   3 1125.89   11.41
  -1  -2   2  761.12    8.96
  -1  -2   2  739.68    8.54
   1   2  -2  749.84    8.69
  -1  -2   1  874.30    9.61
  -1  -2   1  879.03    7.78
  -1  -2   1  870.02    8.86
  -1  -2   0 2044.69   14.86
   1   2   0 2061.17   12.59
  -1  -2   0 2088.42   12.54
   1   2   0 2056.65   16.33
  -1  -2  -1    0.54    0.41
  -1  -2  -1    2.46    0.68
   1   2   1    1.01    0.57
  -1  -2  -1    0.85    0.35
   1   2   1   -0.13    0.39
   1   2   1    0.32    0.26
  -1  -2  -2    0.34    0.36
  -1  -2  -2   -0.47    0.47
   1   2   2    0.22    0.49
   1   2   2    0.65    0.48
   1   2   2    0.31    0.32
  -1  -2  -2   -0.10    0.29
  -1  -2  -3   26.40    1.74
   1   2   3   26.07    1.71
   1   2   3   28.24    2.45
  -1  -2  -3   26.48    2.36
  -1  -2  -3   25.45    1.72
   1   2   3   28.66    2.35
  -1  -2  -3   27.78    2.25
   1   2   3   28.05    1.80
  -1  -2  -4  398.14    6.67
  -1  -2  -4  401.43    6.69
   1   2   4  401.55    6.68
  -1  -2  -4  417.22   10.16
  -1  -2  -4  413.30    7.55
   1   2   4  412.56   10.44
  -1  -2  -4  422.86    9.18
   1   2   4  405.97    9.40
  -1  -2  -5  275.08    5.36
   1   2   5  279.67    5.42
  -1  -2  -5  278.41    6.79
  -1  -2  -5  272.55    7.82
   1   2   5  275.28    8.12
  -1  -2  -6   12.54    1.14
   1   2   6   15.61    1.99
   1   2   6   13.12    1.15
  -1  -2  -6   15.33    2.29
  -1  -2  -6   14.06    1.66
  -1  -2  -6   10.97    1.66
  -1  -2  -7   -0.06    0.18
   1   2   7    0.06    0.46
   1   2   7   -0.01    0.18
  -1  -2  -7    0.72    0.74
  -1  -2  -7    0.18    0.40
   1   2   8    0.35    0.51
  -1  -2  -8   -0.09    0.64
  -1  -2  -8    1.44    0.82
  -1  -2  -9   17.18    2.28
  -1  -2  -9   20.22    3.23
   1   2   9   18.74    2.45
   1   2  10    0.22    0.43
  -1  -2 -10   -1.03    1.09
  -1  -2 -10   -0.03    0.47
   1   2  11    0.70    0.65
  -1  -2 -11   -1.01    1.14
  -1  -2 -11    1.09    0.90
  -1  -2 -12   -0.36    1.27
  -1  -2 -12    0.89    0.92
  -1  -2 -13    0.56    1.16
  -1  -2 -14   -1.32    1.34
   1   3 -19   -0.08    1.21
   1   3 -18    2.69    1.81
   1   3 -18    1.85    1.28
   1   3 -18    2.21    1.62
   1   3 -17    2.73    2.03
   1   3 -17    4.61    1.69
   1   3 -17    1.77    1.23
   1   3 -16    5.21    1.82
   1   3 -16    4.86    1.97
   1   3 -16    4.39    1.88
   1   3 -15    1.15    0.95
   1   3 -15    1.90    1.06
   1   3 -14    5.53    2.02
   1   3 -14    2.75    1.00
   1   3 -13   19.35    3.25
   1   3 -13   21.22    2.70
   1   3 -12    2.29    0.93
  -1  -3  12    3.22    0.55
   1   3 -12    3.78    1.09
   1   3 -12    1.14    1.00
   1   3 -12    2.83    0.56
   1   3 -11    0.30    0.46
  -1  -3  11    0.71    0.26
   1   3 -11    1.57    0.77
   1   3 -11    1.10    1.09
   1   3 -11    0.93    0.39
   1   3 -10    7.77    1.40
  -1  -3  10    7.59    1.09
   1   3 -10    9.56    2.06
   1   3 -10    7.77    1.12
  -1  -3   9   43.18    2.51
   1   3  -9   47.54    2.68
   1   3  -9   43.94    3.88
  -1  -3   8   87.65    3.62
   1   3  -8   94.58    3.78
   1   3  -8   84.21    4.62
   1   3  -8   91.28    5.27
   1   3  -8   88.76    5.02
  -1  -3   7  157.38    4.92
  -1  -3   7  150.62    4.79
   1   3  -7  162.78    5.00
  -1  -3   7  164.76    6.47
   1   3  -7  159.25    5.82
   1   3  -7  150.38    6.34
   1   3  -7  165.23    6.39
  -1  -3   6    4.80    0.98
  -1  -3   6    3.81    0.86
   1   3  -6    3.81    0.85
  -1  -3   6    2.43    0.84
   1   3  -6    3.45    0.87
   1   3  -6    3.74    1.07
   1   3  -6    3.05    1.01
  -1  -3   5    2.24    0.68
   1   3  -5    1.63    0.55
  -1  -3   5    2.81    0.79
   1   3  -5    2.50    0.80
  -1  -3   4   62.65    3.11
   1   3  -4   69.60    3.23
  -1  -3   4   63.51    3.37
   1   3  -4   65.55    3.32
  -1  -3   4   65.90    3.25
   1   3  -3   24.42    1.96
  -1  -3   3   26.95    2.06
   1   3  -3   25.18    1.11
  -1  -3   3   23.72    1.86
   1   3  -3   23.10    1.93
   1   3  -2    2.83    0.72
  -1  -3   2    2.92    0.84
   1   3  -2    2.55    0.76
  -1  -3   2    2.06    0.47
  -1  -3   2    2.93    0.66
   1   3  -1    5.52    1.02
  -1  -3   1    4.89    0.94
   1   3  -1    4.34    0.60
  -1  -3   1    4.19    0.77
  -1  -3   0   -0.21    0.47
   1   3   0    0.06    0.40
  -1  -3   0   -0.44    0.55
   1   3   0    0.39    0.29
   1   3   0   -0.22    0.39
   1   3   1   45.05    2.67
  -1  -3  -1   45.97    2.70
  -1  -3  -1   45.26    2.89
  -1  -3  -1   42.96    2.58
   1   3   1   42.59    2.61
   1   3   1   45.69    2.96
  -1  -3  -2   33.01    2.30
  -1  -3  -2   33.80    2.32
   1   3   2   33.05    2.33
   1   3   2   29.84    2.43
   1   3   2   29.80    1.76
  -1  -3  -2   33.85    2.74
  -1  -3  -2   33.41    2.57
   1   3   2   34.74    2.73
  -1  -3  -3   76.86    3.46
  -1  -3  -3   80.43    3.58
   1   3   3   71.12    3.33
  -1  -3  -3   79.85    4.36
  -1  -3  -3   72.45    4.40
   1   3   3   68.37    4.20
   1   3   3   78.37    3.07
   1   3   3   79.13    4.29
  -1  -3  -4   52.76    2.88
   1   3   4   52.11    2.83
  -1  -3  -4   48.85    3.84
   1   3   4   40.98    3.54
   1   3   4   52.87    3.68
  -1  -3  -4   55.54    3.63
  -1  -3  -5    9.78    1.28
   1   3   5    6.16    1.36
   1   3   5    6.88    1.04
  -1  -3  -5    7.07    1.67
   1   3   5   10.07    2.00
  -1  -3  -5    6.24    1.28
  -1  -3  -5    9.13    1.23
  -1  -3  -6   13.86    1.45
   1   3   6   12.46    1.96
   1   3   6   11.87    1.38
  -1  -3  -6   12.06    2.26
  -1  -3  -6   13.45    1.61
   1   3   7    0.89    0.77
  -1  -3  -7    0.12    0.38
   1   3   7    0.20    0.35
  -1  -3  -7   -0.66    0.98
  -1  -3  -7    0.00    0.32
  -1  -3  -8   41.34    2.04
  -1  -3  -8   42.36    4.62
  -1  -3  -8   46.00    3.34
   1   3   8   39.03    3.64
   1   3   9    1.94    0.98
  -1  -3  -9    0.31    0.90
  -1  -3  -9    0.38    0.54
   1   3  10    1.59    0.81
  -1  -3 -10    2.97    1.50
  -1  -3 -10    1.11    0.63
  -1  -3 -11   10.59    2.80
  -1  -3 -12   -0.03    0.77
  -1  -3 -13    1.21    1.42
   1   4 -19   -2.69    1.91
   1   4 -18   16.29    3.81
   1   4 -18   15.05    3.47
   1   4 -17    2.48    1.77
   1   4 -17    4.37    1.80
   1   4 -16    1.69    1.10
   1   4 -16    2.22    1.85
   1   4 -16   -0.45    1.49
   1   4 -15    5.40    1.58
   1   4 -15    5.94    2.17
   1   4 -15    5.03    1.79
   1   4 -14    6.99    2.20
   1   4 -14    6.22    1.57
   1   4 -14    8.54    2.16
   1   4 -13   34.21    3.15
   1   4 -13   36.24    4.40
   1   4 -13   34.66    4.14
  -1  -4  12    5.89    1.07
   1   4 -12    8.37    1.27
   1   4 -12    9.03    2.20
   1   4 -12    5.70    1.22
   1   4 -12    4.38    1.48
  -1  -4  11    2.26    0.84
   1   4 -11    3.94    0.91
   1   4 -11    3.30    1.51
   1   4 -11    2.37    1.03
  -1  -4  10   -0.11    0.35
   1   4 -10    0.75    0.67
   1   4 -10    1.34    0.82
   1   4 -10   -0.13    0.74
  -1  -4   9   22.97    2.15
   1   4  -9   28.26    2.39
   1   4  -9   27.81    3.13
   1   4  -9   25.80    2.71
   1   4  -9   27.37    3.06
  -1  -4   8    3.32    0.86
   1   4  -8    4.24    1.03
   1   4  -8    4.01    0.98
   1   4  -8    2.07    0.98
   1   4  -8    2.92    1.16
   1   4  -7   16.59    1.83
  -1  -4   7   15.61    1.83
   1   4  -7   16.35    2.09
  -1  -4   6  185.99    6.04
  -1  -4   6  190.65    6.16
   1   4  -6  191.22    6.17
  -1  -4   6  194.58    6.93
   1   4  -6  193.17    6.81
  -1  -4   5   -0.05    0.54
  -1  -4   5    0.13    0.46
   1   4  -5    0.06    0.42
   1   4  -5    0.57    0.48
  -1  -4   5    0.15    0.52
   1   4  -5    0.41    0.24
  -1  -4   5    0.42    0.29
   1   4  -5   -0.91    0.77
  -1  -4   4    0.53    0.49
   1   4  -4   -0.06    0.39
   1   4  -4    0.56    0.58
  -1  -4   4    0.39    0.68
   1   4  -4    0.85    0.27
  -1  -4   4    0.75    0.56
   1   4  -4   -0.26    0.41
  -1  -4   3    9.73    1.38
  -1  -4   3   12.61    1.59
   1   4  -3   13.57    1.68
   1   4  -3   12.63    1.58
   1   4  -3   12.23    1.10
  -1  -4   3   12.45    1.53
  -1  -4   2  146.97    5.38
  -1  -4   2  152.02    5.56
   1   4  -2  153.30    5.51
   1   4  -2  150.76    5.30
   1   4  -2  153.24    3.52
  -1  -4   2  149.49    4.43
  -1  -4   2  154.41    5.25
  -1  -4   1   38.17    2.74
  -1  -4   1   43.87    2.97
   1   4  -1   43.84    2.95
   1   4  -1   41.46    2.82
   1   4  -1   39.97    2.13
  -1  -4   1   41.48    2.60
  -1  -4   0    2.04    0.57
   1   4   0    2.81    0.75
  -1  -4   0    5.07    1.08
   1   4   0    3.01    0.88
   1   4   0    5.12    0.93
  -1  -4   0    1.69    0.64
   1   4   0    3.40    1.12
  -1  -4  -1   68.49    3.74
  -1  -4  -1   66.24    3.68
   1   4   1   75.14    3.94
  -1  -4  -1   64.87    3.93
  -1  -4  -1   69.76    3.64
   1   4   1   71.23    3.70
   1   4   1   68.15    4.04
  -1  -4  -2   73.04    3.84
   1   4   2   72.92    3.85
  -1  -4  -2   75.18    4.20
   1   4   2   73.62    2.87
   1   4   2   73.32    4.21
  -1  -4  -2   66.44    4.26
   1   4   2   73.08    4.33
  -1  -4  -3   47.87    3.12
   1   4   3   48.27    3.14
  -1  -4  -3   47.34    3.80
   1   4   3   48.97    3.80
   1   4   3   46.80    2.36
   1   4   3   49.11    3.70
  -1  -4  -4   24.83    2.26
   1   4   4   23.58    2.23
  -1  -4  -4   21.69    2.78
   1   4   4   23.42    2.93
   1   4   4   22.92    2.67
   1   4   5    0.57    0.75
  -1  -4  -5   -0.08    0.40
   1   4   5   -0.06    0.92
  -1  -4  -5    0.90    1.09
   1   4   5   -0.13    0.36
  -1  -4  -6    0.44    0.36
   1   4   6    1.64    0.96
   1   4   6    1.15    0.53
   1   4   6    1.13    0.86
  -1  -4  -6    0.99    1.12
  -1  -4  -7   22.12    2.03
  -1  -4  -7   15.41    2.78
   1   4   7   23.27    2.95
  -1  -4  -8    5.10    0.94
   1   4   8    4.54    1.39
  -1  -4  -8    4.35    1.71
  -1  -4  -9   21.83    3.66
   1   4   9   24.70    3.24
   1   4  10    2.10    0.99
  -1  -4 -10    0.79    1.12
  -1  -4 -11    2.19    1.69
  -1  -4 -12    2.53    1.82
   1   5 -19    4.95    2.38
   1   5 -18    1.46    1.50
   1   5 -18   -1.47    1.34
   1   5 -17    7.49    2.44
   1   5 -17    5.91    2.16
   1   5 -16    3.82    1.68
   1   5 -16    2.81    1.46
   1   5 -15    0.89    1.01
   1   5 -15   -0.03    0.44
   1   5 -15    2.50    1.76
   1   5 -14   18.25    3.50
   1   5 -14   14.22    2.05
   1   5 -14    7.97    2.26
  -1  -5  13   44.79    3.16
   1   5 -13   42.79    3.15
   1   5 -13   41.64    3.21
   1   5 -13   47.51    5.02
   1   5 -13   44.53    4.78
  -1  -5  12    2.79    0.80
   1   5 -12    3.53    0.88
   1   5 -12    1.19    1.02
   1   5 -12    0.35    0.68
  -1  -5  11   10.56    1.66
   1   5 -11   11.50    1.69
   1   5 -11   12.01    2.34
   1   5 -11   10.86    2.27
  -1  -5  10   51.80    3.60
   1   5 -10   55.15    3.75
   1   5 -10   58.20    4.83
   1   5 -10   58.22    4.75
  -1  -5   9  166.25    6.44
   1   5  -9  173.99    6.61
   1   5  -9  167.86    6.65
   1   5  -9  168.56    7.77
   1   5  -8   90.01    4.73
  -1  -5   8   82.27    4.55
   1   5  -8   89.21    5.44
   1   5  -7   12.69    1.81
  -1  -5   7   10.45    1.68
   1   5  -7   11.37    1.90
  -1  -5   6   27.97    2.71
   1   5  -6   34.43    2.89
   1   5  -6   29.43    2.62
   1   5  -6   29.49    1.43
   1   5  -6   30.01    2.97
  -1  -5   5  239.01    7.66
  -1  -5   5  250.60    7.92
   1   5  -5  244.72    7.79
   1   5  -5  247.85    7.57
   1   5  -5  232.44    4.50
   1   5  -5  244.88    7.95
  -1  -5   5  253.67    7.84
  -1  -5   4    1.37    0.99
   1   5  -4    3.23    1.07
  -1  -5   4    2.80    1.00
   1   5  -4    2.10    0.90
   1   5  -4    3.05    0.60
  -1  -5   4    2.09    0.78
  -1  -5   3   80.50    4.46
  -1  -5   3   79.33    4.47
   1   5  -3   90.15    4.70
   1   5  -3   86.69    4.48
   1   5  -3   85.19    3.45
  -1  -5   3   82.63    3.48
  -1  -5   3   85.48    4.40
  -1  -5   2   48.89    3.48
  -1  -5   2   55.62    3.68
   1   5  -2   54.90    3.70
   1   5  -2   46.80    3.37
   1   5  -2   49.48    2.46
  -1  -5   2   50.48    3.01
  -1  -5   2   54.73    3.49
  -1  -5   1  141.01    5.88
  -1  -5   1  141.77    5.97
   1   5  -1  141.03    5.79
   1   5  -1  142.28    5.98
   1   5  -1  136.32    4.53
  -1  -5   1  132.41    5.31
  -1  -5   0  174.55    6.58
   1   5   0  183.12    6.81
   1   5   0  185.65    6.62
  -1  -5   0  171.74    6.52
   1   5   0  181.29    5.84
   1   5   0  172.36    6.95
  -1  -5  -1   22.48    2.47
   1   5   1   21.01    2.35
   1   5   1   18.74    2.12
  -1  -5  -1   18.82    2.34
   1   5   1   20.34    2.50
  -1  -5  -2    9.11    1.50
   1   5   2   11.27    1.75
   1   5   2    9.00    1.61
  -1  -5  -2   10.80    1.99
   1   5   2    9.55    1.08
   1   5   2   10.05    1.80
  -1  -5  -3   68.02    4.17
   1   5   3   70.14    4.26
   1   5   3   73.16    4.90
  -1  -5  -3   68.03    4.99
   1   5   3   65.69    2.83
   1   5   3   67.34    4.75
  -1  -5  -4    0.54    0.50
   1   5   4    0.18    0.46
   1   5   4    0.84    0.93
  -1  -5  -4   -0.55    0.76
   1   5   4   -0.25    0.47
  -1  -5  -5  143.64    6.03
   1   5   5  150.78    6.23
   1   5   5  145.74    8.04
  -1  -5  -5  139.71    7.89
   1   5   5  158.84    7.75
  -1  -5  -6   59.08    3.82
   1   5   6   59.80    3.86
  -1  -5  -6   54.39    5.31
   1   5   6   56.79    5.38
   1   5   6   55.41    4.72
   1   5   7    1.63    1.01
  -1  -5  -7    4.75    1.13
  -1  -5  -7    2.85    1.46
   1   5   8   20.32    3.00
  -1  -5  -8   22.43    3.80
   1   5   9    1.03    0.86
  -1  -5  -9    0.79    1.49
  -1  -5 -10    1.10    0.94
  -1  -5 -11    1.41    1.31
   1   6 -19    5.09    2.20
   1   6 -18    4.39    2.10
   1   6 -18    4.45    2.52
   1   6 -17    2.75    2.01
   1   6 -17    3.91    2.01
   1   6 -16   17.13    3.53
   1   6 -16   20.95    3.78
   1   6 -15   10.20    2.68
   1   6 -15   12.80    2.90
  -1  -6  14   28.18    2.82
   1   6 -14   38.72    4.76
   1   6 -14   30.38    2.71
   1   6 -14   29.70    4.13
  -1  -6  13   14.59    2.12
   1   6 -13   14.37    2.86
  -1  -6  12   33.84    3.21
   1   6 -12   36.30    4.31
  -1  -6  11   26.41    2.84
   1   6 -11   27.33    3.54
  -1  -6  10    4.56    1.16
   1   6 -10    6.88    1.85
  -1  -6   9   39.11    3.52
   1   6  -9   46.30    4.23
  -1  -6   8  110.76    5.72
   1   6  -8  111.57    6.39
  -1  -6   7    0.82    0.91
   1   6  -7    0.74    0.81
   1   6  -7    0.11    0.24
   1   6  -7    0.62    0.88
  -1  -6   6   80.47    4.87
   1   6  -6   87.76    5.02
   1   6  -6   96.69    3.17
   1   6  -6   89.81    5.38
  -1  -6   5   45.44    3.70
   1   6  -5   49.64    2.50
   1   6  -5   42.96    3.49
  -1  -6   4    0.29    0.75
   1   6  -4    0.53    0.39
   1   6  -4    0.60    0.90
  -1  -6   3   26.56    2.80
   1   6  -3   27.56    2.30
   1   6  -3   26.88    1.88
  -1  -6   3   30.53    2.47
   1   6  -3   29.96    2.96
  -1  -6   2   94.26    5.32
  -1  -6   2   91.09    4.64
   1   6  -2  102.42    4.05
   1   6  -2  100.37    5.35
  -1  -6   1   -0.45    0.62
   1   6  -1   -0.25    0.60
   1   6  -1   -0.09    0.46
  -1  -6   1    0.29    0.57
  -1  -6   0   96.96    5.42
   1   6   0   93.01    4.61
  -1  -6   0   91.79    5.25
   1   6   0   99.20    5.75
  -1  -6  -1   23.35    2.66
  -1  -6  -1   21.32    2.77
   1   6   1   22.42    2.49
   1   6   1   21.70    2.76
  -1  -6  -2    7.95    1.63
  -1  -6  -2    8.53    1.81
   1   6   2    6.44    1.55
   1   6   2    7.04    0.95
   1   6   2    5.77    1.51
  -1  -6  -3   78.52    4.92
   1   6   3   71.31    5.15
  -1  -6  -3   75.93    5.66
   1   6   3   75.22    2.93
   1   6   3   78.21    5.47
  -1  -6  -4    1.66    0.80
  -1  -6  -4    0.66    1.11
   1   6   4    1.51    1.17
   1   6   4    2.43    1.21
  -1  -6  -5   89.11    5.28
  -1  -6  -5   88.03    6.78
   1   6   5   82.43    6.36
   1   6   5   86.02    6.10
   1   6   6    1.44    1.17
  -1  -6  -6    1.05    0.83
   1   6   6    1.29    1.01
  -1  -6  -6    2.62    1.43
  -1  -6  -7    4.55    1.25
   1   6   7    5.59    1.60
  -1  -6  -7    5.65    2.02
   1   6   8    7.44    1.96
  -1  -6  -8    5.89    2.05
  -1  -6  -9    3.18    1.82
  -1  -6 -10   -0.60    0.91
   1   7 -18    2.02    1.25
   1   7 -17    3.94    1.78
   1   7 -16    0.73    1.16
   1   7 -15    9.74    2.62
  -1  -7  14  124.31    6.54
   1   7 -14  115.97    8.34
  -1  -7  13   25.15    3.02
   1   7 -13   26.70    3.90
  -1  -7  12   26.64    3.16
   1   7 -12   27.03    3.80
  -1  -7  11    5.87    1.57
   1   7 -11    9.33    2.25
  -1  -7  10    1.61    0.94
   1   7 -10    1.62    0.91
  -1  -7   9    5.40    1.56
   1   7  -9    6.81    0.82
   1   7  -9    3.71    1.31
  -1  -7   8   29.84    3.29
   1   7  -8   25.78    3.00
   1   7  -8   28.95    1.74
   1   7  -8   29.31    3.45
  -1  -7   7   10.83    2.04
   1   7  -7   13.26    2.19
   1   7  -7   12.05    1.24
   1   7  -7   12.40    2.20
  -1  -7   6   19.50    2.71
   1   7  -6   24.39    1.88
   1   7  -6   23.84    2.86
  -1  -7   5  171.45    7.73
   1   7  -5  169.68    5.45
   1   7  -5  170.68    7.49
  -1  -7   4   36.98    3.68
   1   7  -4   42.02    2.95
   1   7  -4   44.71    3.82
  -1  -7   3   21.76    2.87
   1   7  -3   22.90    2.00
   1   7  -3   25.02    2.91
  -1  -7   2   10.75    2.07
   1   7  -2    8.23    1.25
  -1  -7   2    7.75    1.57
   1   7  -2   10.75    1.98
  -1  -7   1    7.52    1.74
   1   7  -1    9.15    1.79
   1   7  -1    6.68    1.30
  -1  -7   1    9.14    1.83
  -1  -7   0   22.16    2.86
   1   7   0   17.90    2.21
  -1  -7   0   22.08    2.87
   1   7   0   24.02    3.07
  -1  -7  -1    6.94    1.67
   1   7   1    5.22    1.33
  -1  -7  -1    4.77    1.43
   1   7   1    5.81    1.62
   1   7   1    6.51    1.04
  -1  -7  -2   14.17    2.26
   1   7   2    9.85    1.13
  -1  -7  -2   10.04    2.21
   1   7   2   10.93    1.99
   1   7   2    8.03    1.81
  -1  -7  -3    2.25    1.18
  -1  -7  -3    2.49    1.26
   1   7   3    4.19    1.52
   1   7   3    1.82    0.80
  -1  -7  -4    3.74    1.27
  -1  -7  -4    3.69    1.46
   1   7   4    1.66    1.36
   1   7   4    4.67    1.40
   1   7   5   25.29    3.60
  -1  -7  -5   27.03    3.17
  -1  -7  -5   19.51    3.45
   1   7   5   21.80    3.56
   1   7   6   23.87    3.51
  -1  -7  -6   24.86    2.97
   1   7   6   19.96    3.46
  -1  -7  -6   28.11    4.32
   1   7   7   16.97    3.07
  -1  -7  -7   16.86    3.47
  -1  -7  -8   -0.03    0.96
  -1  -7  -9    0.47    1.47
   1   8 -18    8.49    2.82
   1   8 -17    8.82    2.85
   1   8 -16    6.30    2.15
  -1  -8  15    0.25    0.79
   1   8 -15    0.08    1.39
  -1  -8  14   57.30    4.87
   1   8 -14   57.16    6.03
  -1  -8  13    8.87    2.11
   1   8 -13   16.39    3.27
  -1  -8  12    6.34    1.76
   1   8 -12    4.82    1.87
  -1  -8  11    8.90    2.07
   1   8 -11   12.36    2.64
  -1  -8  10   74.88    5.62
   1   8 -10   75.37    2.77
   1   8 -10   74.43    6.11
  -1  -8   9  103.64    6.51
   1   8  -9  101.17    3.42
   1   8  -9   97.87    6.75
  -1  -8   8   -0.04    0.85
   1   8  -8    0.87    1.20
   1   8  -8   -0.05    0.30
   1   8  -8    0.91    0.85
  -1  -8   7   50.49    4.58
   1   8  -7   48.53    2.82
   1   8  -7   50.27    4.46
  -1  -8   6    5.56    1.50
   1   8  -6    5.71    1.08
   1   8  -6    4.00    1.40
  -1  -8   5    1.27    1.07
   1   8  -5    0.45    0.37
   1   8  -5    0.79    0.68
  -1  -8   4    1.80    1.22
   1   8  -4    2.12    0.70
   1   8  -4    1.16    1.22
  -1  -8   3   52.25    4.70
   1   8  -3   55.77    3.39
   1   8  -3   55.73    4.64
  -1  -8   2    4.98    1.58
   1   8  -2    9.51    2.19
  -1  -8   2    7.08    1.64
   1   8  -2    7.72    1.40
  -1  -8   1    3.04    1.16
  -1  -8   1    5.75    1.63
   1   8  -1    5.10    1.19
   1   8  -1    5.45    1.59
  -1  -8   0    1.66    1.07
  -1  -8   0    4.17    1.56
   1   8   0    2.08    0.83
   1   8   0    1.70    0.87
  -1  -8  -1    4.31    1.55
   1   8   1    2.41    1.19
  -1  -8  -1    3.26    1.11
   1   8   1    3.10    1.20
  -1  -8  -2   23.42    3.25
  -1  -8  -2   20.55    3.16
   1   8   2   19.45    2.89
   1   8   2   23.16    3.34
  -1  -8  -3    7.05    1.75
  -1  -8  -3    5.80    2.09
   1   8   3    4.23    1.46
   1   8   3    5.71    1.82
  -1  -8  -4   22.28    3.09
   1   8   4   20.30    3.39
  -1  -8  -4   26.16    4.05
   1   8   4   22.25    3.48
   1   8   5    3.24    1.51
  -1  -8  -5    1.35    0.99
  -1  -8  -5    0.53    1.22
   1   8   5   -0.64    1.13
   1   8   6    1.26    1.33
  -1  -8  -6   -1.54    1.47
   1   8   7    1.77    1.20
  -1  -8  -7    0.83    1.09
  -1  -8  -8   11.27    3.16
   1   9 -18    0.30    1.71
   1   9 -17   13.70    3.43
   1   9 -16   51.60    6.28
  -1  -9  15   51.91    4.95
   1   9 -15   61.82    6.67
  -1  -9  14    0.03    0.64
   1   9 -14   -0.13    1.19
  -1  -9  13   14.31    2.69
   1   9 -13    9.94    2.62
  -1  -9  12   70.27    5.86
   1   9 -12   71.48    6.60
  -1  -9  11   26.99    3.71
   1   9 -11   22.09    3.57
  -1  -9  10   23.11    3.44
   1   9 -10   28.57    4.06
  -1  -9   9    4.05    1.48
   1   9  -9    2.85    0.70
  -1  -9   8    0.60    1.03
   1   9  -8    0.83    0.49
  -1  -9   7    2.92    1.33
   1   9  -7    2.24    0.80
   1   9  -7    3.12    1.53
  -1  -9   6    9.23    2.19
   1   9  -6    7.61    1.36
   1   9  -6   11.36    2.13
  -1  -9   5    8.26    1.94
   1   9  -5    7.74    1.29
   1   9  -5    7.74    1.94
  -1  -9   4    1.62    1.31
   1   9  -4    2.35    0.81
   1   9  -4   -0.48    1.10
  -1  -9   3    2.49    1.36
   1   9  -3    2.64    0.86
  -1  -9   2    2.15    1.43
  -1  -9   2    1.33    0.80
   1   9  -2    0.46    0.58
  -1  -9   1   58.41    5.39
  -1  -9   1   59.87    5.14
   1   9  -1   59.45    4.37
   1   9  -1   63.32    5.58
  -1  -9   0    6.45    1.98
   1   9   0    9.77    1.98
  -1  -9   0    7.29    1.90
   1   9   0   10.88    2.36
  -1  -9  -1   76.70    6.15
  -1  -9  -1   75.53    6.38
   1   9   1   83.31    5.87
   1   9   1   80.46    6.53
  -1  -9  -2   -0.29    0.82
  -1  -9  -2    1.13    0.94
   1   9   2   -0.87    0.89
   1   9   2   -1.00    1.22
  -1  -9  -3   16.81    2.84
   1   9   3   20.55    3.37
  -1  -9  -3   19.57    3.48
   1   9   3   22.34    3.64
  -1  -9  -4    9.00    2.17
   1   9   4    7.11    2.21
  -1  -9  -4   14.81    3.15
   1   9   4    7.94    2.16
  -1  -9  -5    5.95    1.74
   1   9   5    6.85    2.09
  -1  -9  -5    9.86    3.02
   1   9   5    4.81    1.89
   1   9   6   -0.04    1.01
  -1  -9  -6    3.84    2.03
   1  10 -17    2.22    1.88
  -1 -10  16    6.79    1.92
   1  10 -16    8.69    2.83
  -1 -10  15    3.13    1.73
   1  10 -15    1.16    1.16
  -1 -10  14   56.36    5.61
   1  10 -14   53.98    6.26
  -1 -10  13   21.28    3.44
   1  10 -13   23.67    4.00
  -1 -10  12   27.64    4.00
   1  10 -12   28.53    4.31
  -1 -10  11  105.92    7.61
  -1 -10  10   34.44    4.40
  -1 -10   9    0.22    0.99
  -1 -10   8   20.35    3.31
  -1 -10   7   57.13    5.58
  -1 -10   6   15.84    3.04
   1  10  -6   19.95    2.09
  -1 -10   5   39.71    4.66
   1  10  -5   29.76    2.59
  -1 -10   4    2.38    1.30
   1  10  -4    1.67    0.72
  -1 -10   3   -0.17    1.19
   1  10  -3    0.15    0.56
  -1 -10   2    7.30    2.30
   1  10  -2    4.34    1.29
   1  10  -2    2.70    1.45
  -1 -10   1    0.14    0.73
  -1 -10   1    0.75    0.93
   1  10  -1   -0.40    0.76
   1  10  -1    1.25    1.01
  -1 -10   0    3.59    1.57
  -1 -10   0    3.23    1.67
   1  10   0    5.71    1.63
   1  10   0    4.62    1.74
  -1 -10  -1    2.29    1.10
   1  10   1    2.60    1.14
  -1 -10  -1    2.84    1.40
   1  10   1    2.08    1.62
  -1 -10  -2   -0.51    0.79
  -1 -10  -2    0.21    0.91
   1  10   2    1.35    1.13
   1  10   2   -0.75    1.19
  -1 -10  -3    2.38    1.66
  -1 -10  -3   -0.66    1.22
   1  10   3    0.32    1.18
   1  10   3    1.85    1.29
  -1 -10  -4   17.91    3.16
  -1 -10  -4   13.00    3.02
   1  10   4   15.18    3.16
   1  10   4   24.86    4.11
   1  10   5    2.98    1.74
  -1 -10  -5    3.31    1.98
  -1 -11  16    2.76    1.53
   1  11 -16    3.20    1.78
  -1 -11  15    2.23    1.47
   1  11 -15    3.32    2.30
  -1 -11  14   -0.36    0.89
   1  11 -14    0.79    1.65
  -1 -11  13   36.28    4.76
  -1 -11  12  118.54    8.56
  -1 -11  11    3.20    1.44
  -1 -11  10   10.51    2.51
  -1 -11   9   18.34    3.35
  -1 -11   8   19.02    3.74
  -1 -11   7    6.22    2.48
  -1 -11   6   17.23    3.23
  -1 -11   5   16.74    3.38
  -1 -11   4    5.12    2.19
  -1 -11   3    4.38    2.15
   1  11  -3    0.82    0.53
  -1 -11   2    8.72    2.51
   1  11  -2    8.36    1.81
   1  11  -2    1.76    1.01
  -1 -11   1    3.34    1.31
   1  11  -1    5.00    1.60
   1  11  -1    4.27    1.85
  -1 -11   0    1.83    0.90
  -1 -11   0    0.59    0.88
   1  11   0    1.89    0.91
   1  11   0    1.79    1.23
  -1 -11  -1   14.82    3.20
   1  11   1   16.54    3.00
  -1 -11  -1   18.68    3.59
   1  11   1   18.53    3.55
  -1 -11  -2    0.37    1.19
  -1 -11  -2    2.71    1.33
   1  11   2    0.49    0.97
   1  11   2    0.45    0.56
  -1 -11  -3   -0.17    1.04
  -1 -11  -3    1.62    1.37
   1  11   3    1.03    0.79
   1  11   3    1.80    1.00
  -1 -11  -4    0.19    0.92
   1  11   4    3.22    1.86
  -1 -12  16    1.69    1.10
  -1 -12  15    0.91    1.38
  -1 -12  14   -1.53    1.26
  -1 -12  13    0.22    1.23
  -1 -12  12    5.72    2.37
  -1 -12  11   -0.58    1.24
  -1 -12  10   10.05    2.73
  -1 -12   9    3.70    1.70
  -1 -12   8    5.57    2.60
  -1 -12   7   -0.07    1.05
  -1 -12   6    0.28    1.09
  -1 -12   5    4.41    2.15
  -1 -12   4    7.71    2.33
  -1 -12   3    4.57    1.97
   1  12  -3    4.56    1.77
  -1 -12   2    1.54    1.76
   1  12  -2   -1.50    1.22
  -1 -12   1   11.08    2.96
   1  12  -1   10.66    2.89
  -1 -12   0    3.18    2.04
   1  12   0   -1.12    1.08
  -1 -12  -1   -1.66    1.49
   1  12   1    5.87    2.15
  -1 -12  -2    0.05    0.72
   1  12   2    0.56    1.12
   1  12   3    0.58    1.01
  -1 -13  17   -0.16    1.47
  -1 -13  16   -0.33    1.07
  -1 -13  15    1.75    1.25
  -1 -13  14    6.23    2.45
  -1 -13  13    3.55    2.23
  -1 -13  12   12.19    3.34
  -1 -13  11    4.27    1.77
  -1 -13  10   -0.27    1.31
  -1 -13   9    4.22    2.19
  -1 -13   8    1.73    1.39
  -1 -13   7    4.33    2.25
  -1 -13   6   15.52    3.61
  -1 -13   5    2.73    1.81
  -1 -13   4    6.48    2.42
   1  13  -4    4.43    1.95
  -1 -13   3    6.15    2.65
   1  13  -3    6.68    2.28
  -1 -13   2    6.68    2.44
   1  13  -2    5.64    2.40
  -1 -13   1   -0.99    1.37
   1  13  -1    1.31    1.10
  -1 -13   0    0.95    1.21
   1  13   0    0.02    1.16
  -1 -13  -1   -2.61    1.63
   1  13   1    0.84    0.98
  -1 -13  -2    1.54    1.53
  -1 -14  14    6.67    2.51
  -1 -14  13   -1.07    1.93
  -1 -14  12    5.48    2.25
  -1 -14  11    5.48    2.35
  -1 -14  10   15.60    3.75
  -1 -14   9    5.85    2.23
  -1 -14   8    2.83    2.25
  -1 -14   7    1.06    1.73
  -1 -14   6    1.40    1.70
  -1 -14   5    2.57    1.67
   1  14  -5    3.59    1.78
  -1 -14   4    8.66    2.68
   1  14  -4    2.46    1.75
   2 -14  -1    4.41    2.28
  -2  14   0    0.25    1.44
   2 -14   0    2.28    1.22
  -2  14   0    2.78    1.62
  -2  14  -1    2.68    1.67
   2 -14   1    4.65    2.40
  -2  14  -1    4.63    1.96
   2 -14   2    9.24    2.67
  -2  14  -2    3.99    2.26
   2 -14   3   -0.21    1.27
  -2  14  -3    0.27    0.97
   2 -14   4    7.95    2.69
  -2  14  -4    7.16    2.39
   2 -14   5    0.98    1.75
  -2  14  -5    1.42    1.24
   2 -14   6    2.08    1.72
  -2  14  -6    0.37    1.36
   2 -14   7   -0.86    1.13
  -2  14  -7    1.01    1.00
   2 -14   8    1.89    1.82
  -2  14  -8    1.19    1.86
   2 -14   9   -4.35    1.91
  -2  14  -9   -0.22    1.31
   2 -14  10    2.12    2.03
  -2  14 -10    0.22    0.84
   2 -14  11   -1.24    1.28
  -2  14 -11   -1.26    1.05
   2 -14  12   -1.28    1.78
  -2  14 -12    1.21    1.77
   2 -14  13   -2.00    1.56
  -2  14 -13    2.36    1.66
   2 -14  14   -0.28    1.30
  -2  14 -14   -1.26    1.50
   2 -14  15    0.57    1.16
  -2  14 -15   -0.96    1.02
   2 -14  16    7.71    3.22
   2 -13  -3    3.23    1.75
  -2  13   3   -1.44    1.26
   2 -13  -2    1.23    1.72
  -2  13   2    0.12    0.79
  -2  13   2   -0.54    1.00
  -2  13   2    0.99    1.31
   2 -13  -1   -0.01    1.32
  -2  13   1    1.86    1.54
  -2  13   1   -1.68    1.46
  -2  13   1    2.11    1.54
   2 -13   0    3.31    2.17
  -2  13   0   -0.02    1.04
  -2  13   0    0.34    1.16
  -2  13   0   -0.20    0.98
   2 -13   1    3.60    1.89
  -2  13  -1    4.93    1.78
  -2  13  -1    3.65    1.73
   2 -13   2   10.14    2.71
  -2  13  -2    8.49    2.21
  -2  13  -2    7.56    2.60
   2 -13   3    9.12    2.69
  -2  13  -3    7.71    1.99
  -2  13  -3   10.26    2.88
   2 -13   4    1.05    1.48
  -2  13  -4    1.47    0.78
  -2  13  -4    0.32    1.12
   2 -13   5   10.97    2.82
  -2  13  -5   11.03    3.07
   2 -13   6   10.72    2.82
  -2  13  -6    9.76    2.61
   2 -13   7    1.75    1.75
  -2  13  -7    0.16    1.13
   2 -13   8    0.21    0.99
  -2  13  -8   -0.04    0.77
   2 -13   9    0.89    0.80
  -2  13  -9    0.95    1.80
   2 -13  10    8.22    2.71
  -2  13 -10    6.08    2.02
   2 -13  11   12.42    2.95
  -2  13 -11   15.60    3.12
   2 -13  12    3.27    1.51
  -2  13 -12    4.01    1.66
   2 -13  13    2.90    1.82
  -2  13 -13    5.82    2.15
   2 -13  14    1.88    1.65
  -2  13 -14    2.04    1.30
   2 -13  15    1.75    1.69
  -2  13 -15    0.88    1.19
   2 -13  16   -0.38    1.00
  -2  12   5   -1.29    1.79
   2 -12  -4   -0.46    0.91
  -2  12   4    1.29    1.50
   2 -12  -3   -0.69    1.02
  -2  12   3   -0.10    0.83
  -2  12   3    1.84    1.42
  -2  12   3    0.93    0.93
   2 -12  -2    1.28    0.99
  -2  12   2    1.50    0.78
  -2  12   2    2.18    1.69
  -2  12   2    4.19    1.92
   2 -12  -1   -1.30    1.28
  -2  12   1   -0.60    0.85
  -2  12   1    0.11    0.72
  -2  12   1   -0.52    1.02
   2 -12   0   12.33    2.90
  -2  12   0   15.27    3.04
  -2  12   0   17.71    3.32
   2 -12   1    2.26    1.45
  -2  12  -1    1.76    1.05
  -2  12  -1    1.01    1.37
   2 -12   2    5.15    1.90
  -2  12  -2    3.49    1.34
  -2  12  -2    2.97    1.72
   2 -12   3   16.19    3.34
  -2  12  -3    8.03    2.09
   2 -12   3    8.51    2.64
  -2  12  -3    8.11    2.36
   2 -12   4    4.50    1.85
  -2  12  -4    4.86    1.94
   2 -12   4    1.16    1.10
   2 -12   5    1.66    1.56
  -2  12  -5    0.46    0.89
   2 -12   5    1.03    1.06
   2 -12   6    2.18    1.56
   2 -12   6   -1.12    1.31
  -2  12  -6    1.26    1.20
   2 -12   7   -0.80    1.21
   2 -12   7    1.21    1.39
  -2  12  -7    0.79    1.11
   2 -12   8    1.53    1.08
  -2  12  -8    3.19    1.51
   2 -12   9    2.60    1.65
  -2  12  -9    1.65    1.68
   2 -12   9    0.60    1.17
   2 -12  10   18.14    3.43
  -2  12 -10   12.45    2.80
   2 -12  11    0.93    1.45
  -2  12 -11    4.16    1.61
   2 -12  12    0.32    0.92
  -2  12 -12   -0.09    1.17
   2 -12  13    4.79    1.96
  -2  12 -13    3.05    1.84
   2 -12  14   -0.53    1.32
  -2  12 -14   -1.18    1.02
   2 -12  15    1.98    1.74
  -2  12 -15    0.97    0.89
  -2  11   6   -2.05    1.59
  -2  11   5    1.86    1.41
   2 -11  -4   -1.14    0.90
  -2  11   4   -0.68    1.08
  -2  11   4   -0.86    1.37
   2 -11  -3    0.24    1.19
  -2  11   3    0.93    0.82
  -2  11   3    0.16    0.73
  -2  11   3    0.75    0.76
   2 -11  -2    9.52    2.32
  -2  11   2   10.17    2.55
  -2  11   2    6.37    2.01
  -2  11   2   10.50    2.56
   2 -11  -1    4.27    1.73
  -2  11   1   -0.19    0.91
  -2  11   1    3.43    1.64
   2 -11   0   33.07    4.36
  -2  11   0   29.15    3.85
  -2  11   0   43.34    4.87
   2 -11   1    1.85    0.95
  -2  11  -1    4.15    1.70
   2 -11   1    1.02    1.16
  -2  11  -1   -0.07    1.12
   2 -11   2   -0.15    1.16
  -2  11  -2    1.40    1.14
  -2  11  -2    0.50    0.91
   2 -11   2    1.61    1.33
  -2  11  -3   65.07    5.88
   2 -11   3   64.25    6.09
   2 -11   3   75.00    6.54
  -2  11  -4   -0.92    0.98
   2 -11   4   -0.80    0.65
   2 -11   5    0.33    0.88
  -2  11  -5    2.25    1.58
   2 -11   5    1.54    1.27
   2 -11   6   11.07    2.56
  -2  11  -6    9.38    2.42
   2 -11   6    8.39    2.28
   2 -11   7   38.23    4.65
  -2  11  -7   37.71    4.56
   2 -11   7   37.76    4.61
   2 -11   8   23.43    3.72
  -2  11  -8   25.53    3.84
   2 -11   8   21.36    3.53
   2 -11   9   12.72    2.72
  -2  11  -9   18.96    3.29
   2 -11   9   11.14    2.76
  -2  11 -10   23.09    3.49
   2 -11  10   29.50    4.13
   2 -11  10   24.13    3.74
   2 -11  11   32.07    4.27
  -2  11 -11   36.19    4.33
   2 -11  11   31.94    4.24
  -2  11 -12   10.10    2.52
   2 -11  12   13.09    2.85
  -2  11 -13    1.75    1.33
   2 -11  13    0.57    1.11
  -2  11 -14    0.71    1.23
   2 -11  14   -0.08    0.87
  -2  11 -15    6.37    1.90
   2 -11  15    4.33    1.73
  -2  11 -16    1.93    1.33
  -2  11 -17    1.05    1.68
  -2  10   7   -0.87    1.31
  -2  10   6    1.87    1.53
   2 -10  -5   14.15    2.71
  -2  10   5   12.85    3.14
   2 -10  -4    6.44    1.95
  -2  10   4    4.65    1.86
  -2  10   4    4.19    1.70
  -2  10   4    3.19    1.49
   2 -10  -3    4.86    1.68
  -2  10   3    6.36    1.89
  -2  10   3    4.02    1.60
  -2  10   3    6.06    1.81
   2 -10  -2    1.31    1.13
  -2  10   2    1.46    1.22
  -2  10   2    1.66    1.36
  -2  10   2    0.39    0.71
   2 -10  -1    9.24    2.29
  -2  10   1   12.02    2.45
  -2  10   1    6.96    1.73
   2 -10  -1    8.08    2.26
   2 -10   0   -0.31    1.30
   2 -10   0    0.46    0.96
  -2  10   0   -0.64    1.31
  -2  10   0   -0.48    1.14
   2 -10   1   11.92    2.48
   2 -10   1    9.61    2.34
  -2  10  -1    9.71    2.44
  -2  10  -1   10.62    2.20
  -2  10  -1   10.35    1.32
   2 -10   2  131.25    8.02
  -2  10  -2  124.56    6.86
  -2  10  -2  123.26    7.75
   2 -10   2  124.06    7.92
   2 -10   3   22.65    3.43
  -2  10  -3   19.31    3.10
   2 -10   3   22.75    3.48
   2 -10   4   20.29    3.31
  -2  10  -4   21.13    3.35
   2 -10   4   20.73    3.33
   2 -10   5    5.54    1.47
  -2  10  -5    9.07    2.34
   2 -10   5    4.05    1.82
   2 -10   6  196.54    9.94
  -2  10  -6  201.77    9.84
   2 -10   6  185.43    9.55
   2 -10   7    0.57    0.89
  -2  10  -7    1.19    0.91
   2 -10   8   68.05    5.83
  -2  10  -8   79.80    6.18
   2 -10   8   78.40    6.20
  -2  10  -9    0.15    0.91
   2 -10   9    1.45    1.13
   2 -10   9    1.70    1.39
  -2  10 -10  163.86    8.88
   2 -10  10  183.81    9.54
   2 -10  10  164.18    8.93
   2 -10  11   23.96    3.46
  -2  10 -11   19.20    3.05
   2 -10  11   18.89    3.10
  -2  10 -12    0.21    0.64
   2 -10  12    0.98    1.13
  -2  10 -13    0.05    0.85
   2 -10  13    0.28    1.05
  -2  10 -13    3.18    1.90
  -2  10 -14    2.79    1.43
   2 -10  14    0.83    0.83
  -2  10 -14   -1.21    1.50
  -2  10 -15    9.10    2.20
   2 -10  15   16.78    2.81
  -2  10 -15   24.01    4.30
  -2  10 -16   -0.96    1.11
  -2  10 -17    3.13    1.88
  -2   9   9   10.87    4.40
  -2   9   8   -2.94    1.73
   2  -9  -8   -2.09    1.50
   2  -9  -7    1.36    1.17
  -2   9   7   -0.49    0.94
   2  -9  -6    0.78    0.87
   2  -9  -6   -0.27    0.89
  -2   9   6    0.69    1.31
   2  -9  -5    4.69    1.52
  -2   9   5    4.99    1.48
  -2   9   5    4.12    1.64
   2  -9  -5    4.58    1.96
  -2   9   5    5.58    1.66
   2  -9  -4   10.17    2.21
  -2   9   4    8.12    1.98
  -2   9   4    7.10    2.14
  -2   9   4    6.26    1.76
   2  -9  -3    0.87    1.01
   2  -9  -3    2.16    1.14
  -2   9   3    0.05    0.61
  -2   9   3   -0.23    0.84
  -2   9   3   -0.49    0.72
   2  -9  -2   25.55    3.39
  -2   9   2   25.78    3.44
  -2   9   2   30.47    3.68
   2  -9  -2   25.13    3.43
   2  -9  -1    6.12    1.84
   2  -9  -1    4.60    1.52
  -2   9   1    6.00    1.78
  -2   9   1    5.10    1.48
   2  -9   0   11.86    2.38
   2  -9   0   10.82    2.38
  -2   9   0   12.67    2.32
  -2   9   0    6.49    1.59
  -2   9   0    9.53    0.97
   2  -9   1   10.55    2.31
  -2   9  -1   12.44    2.36
   2  -9   1   11.53    2.41
  -2   9  -1   12.99    2.24
  -2   9  -1   12.47    1.44
  -2   9  -2   21.44    3.07
   2  -9   2   20.17    3.06
   2  -9   2   17.63    2.81
   2  -9   3   34.82    3.99
  -2   9  -3   36.97    4.00
   2  -9   3   30.93    3.71
  -2   9  -4    0.35    0.91
   2  -9   4    1.24    0.89
   2  -9   4    0.67    1.15
  -2   9  -5   -0.97    0.84
   2  -9   5   -0.13    0.76
   2  -9   5    1.48    1.17
  -2   9  -6   16.85    2.66
   2  -9   6   18.66    2.94
   2  -9   6   27.10    3.45
   2  -9   7   44.04    4.42
  -2   9  -7   46.08    4.40
   2  -9   7   43.02    4.36
   2  -9   8   17.16    2.84
  -2   9  -8   13.95    2.42
   2  -9   8   12.23    2.38
   2  -9   9   75.05    5.76
  -2   9  -9   85.12    6.00
   2  -9   9   85.87    6.07
   2  -9  10    9.56    2.13
  -2   9 -10   11.89    2.32
   2  -9  10   12.52    2.53
  -2   9 -11    3.61    1.40
   2  -9  11    2.52    1.35
   2  -9  11    3.43    1.36
  -2   9 -11    2.62    1.45
  -2   9 -12    6.17    1.74
   2  -9  12    7.12    1.82
   2  -9  12    3.44    1.33
  -2   9 -12    5.72    2.17
  -2   9 -13    1.09    1.15
   2  -9  13    0.95    0.98
  -2   9 -13   -0.54    0.83
  -2   9 -14    0.40    0.77
   2  -9  14   -0.22    0.59
  -2   9 -14    1.27    1.39
  -2   9 -15    1.37    0.92
  -2   9 -15    0.53    1.06
  -2   9 -16    1.95    1.88
  -2   9 -17    7.49    2.69
  -2   9 -18    5.68    2.33
  -2   8  10    0.98    1.27
   2  -8  -9    5.15    2.19
  -2   8   9    3.41    1.99
  -2   8   8    1.44    1.53
   2  -8  -8    0.00    1.09
   2  -8  -7    2.52    1.39
  -2   8   7    3.61    1.60
   2  -8  -6    1.30    1.03
  -2   8   6    0.21    0.62
  -2   8   6    2.01    1.37
   2  -8  -6   -1.43    1.17
  -2   8   6    0.58    0.66
   2  -8  -5   14.39    2.38
  -2   8   5   16.17    2.52
  -2   8   5   11.83    2.63
   2  -8  -5   13.23    3.06
  -2   8   5   11.90    2.23
   2  -8  -4    2.55    1.25
   2  -8  -4    0.83    0.64
  -2   8   4    2.49    1.28
  -2   8   4    1.51    0.92
   2  -8  -4    0.20    1.02
  -2   8   4    1.25    0.87
   2  -8  -3   85.01    5.71
  -2   8   3   88.46    5.72
   2  -8  -3   91.90    6.00
  -2   8   3   82.78    6.13
  -2   8   3  100.00    6.06
   2  -8  -2    5.13    1.58
  -2   8   2    4.97    1.43
   2  -8  -2    4.66    1.50
  -2   8   2    3.67    1.35
   2  -8  -1  128.58    7.04
  -2   8   1  126.29    6.88
   2  -8  -1  130.00    7.11
  -2   8   1  127.12    6.91
   2  -8   0    0.44    0.95
  -2   8   0    1.61    1.22
   2  -8   0   -0.03    0.61
  -2   8   0   -0.84    0.73
  -2   8   0    0.56    0.37
   2  -8   1   -0.39    0.65
  -2   8  -1    0.97    1.11
   2  -8   1   -0.18    0.63
  -2   8  -1   -0.10    0.30
   2  -8   2    8.82    1.90
   2  -8   2   10.13    2.05
   2  -8   3    1.43    1.08
   2  -8   3    2.38    1.26
   2  -8   4    1.36    0.56
   2  -8   4    2.04    1.22
   2  -8   5    3.24    1.35
   2  -8   5    4.20    1.46
   2  -8   6   83.27    5.72
   2  -8   6   93.58    5.92
  -2   8  -7    2.01    1.11
   2  -8   7    1.22    0.90
   2  -8   7    2.29    1.14
   2  -8   8  126.14    6.94
  -2   8  -8  112.52    6.43
   2  -8   8  108.76    6.38
   2  -8   9   19.44    2.79
  -2   8  -9   16.42    2.44
   2  -8   9   21.42    2.79
   2  -8  10    5.91    1.58
  -2   8 -10    6.87    1.63
   2  -8  10    6.31    1.70
  -2   8 -10    7.44    2.13
   2  -8  11   14.07    2.35
  -2   8 -11   17.69    2.60
   2  -8  11   19.91    2.74
  -2   8 -11   19.05    3.22
  -2   8 -12    4.00    1.40
   2  -8  12    4.93    1.53
   2  -8  12    1.66    0.96
  -2   8 -12   -0.05    0.81
  -2   8 -13    3.08    1.08
   2  -8  13    3.79    1.27
  -2   8 -13    2.21    0.96
  -2   8 -14   44.59    3.99
  -2   8 -14   50.93    5.60
  -2   8 -15    1.47    1.37
  -2   8 -16    2.08    1.32
  -2   8 -17    0.12    1.52
  -2   8 -17   -0.28    0.86
  -2   8 -18    0.89    0.93
  -2   7  11    0.10    1.42
  -2   7  10    1.80    1.51
   2  -7 -10    2.87    1.92
   2  -7  -9    2.56    1.74
  -2   7   9    1.54    1.37
  -2   7   8    0.16    1.29
   2  -7  -8    0.36    1.30
  -2   7   7    5.90    1.47
  -2   7   7    3.50    1.09
   2  -7  -7    2.06    1.50
  -2   7   7    3.42    1.56
   2  -7  -6   12.10    1.97
  -2   7   6   12.67    2.04
   2  -7  -6   12.03    2.64
  -2   7   6   11.12    2.62
  -2   7   6   12.98    2.15
   2  -7  -5    7.08    1.54
  -2   7   5    6.50    1.54
   2  -7  -5    7.70    1.59
   2  -7  -5    8.08    2.28
  -2   7   5    7.02    2.07
  -2   7   5    8.95    1.80
   2  -7  -4   15.15    2.25
  -2   7   4   16.51    2.31
   2  -7  -4   13.46    2.17
   2  -7  -4   14.65    2.73
  -2   7   4   20.10    3.05
  -2   7   4   14.77    2.19
   2  -7  -3    1.28    0.73
  -2   7   3    1.53    0.86
   2  -7  -3    2.02    0.82
   2  -7  -3    2.12    1.12
  -2   7   3   -0.29    0.60
  -2   7   3    1.40    0.74
   2  -7  -2    3.08    1.24
  -2   7   2    2.92    1.09
   2  -7  -2    3.33    1.19
  -2   7   2    4.49    1.45
   2  -7  -1    0.30    0.65
   2  -7  -1    1.45    1.05
  -2   7   1   -0.54    0.70
   2  -7   0    0.47    0.76
   2  -7   0    0.98    0.82
  -2   7   0    1.49    0.44
   2  -7   1   10.22    1.90
   2  -7   1   13.44    2.25
   2  -7   2  134.34    6.64
   2  -7   2  148.06    6.87
   2  -7   3   44.84    3.88
   2  -7   3   46.45    3.89
   2  -7   4    0.81    0.66
   2  -7   4    1.17    1.06
   2  -7   5    9.28    1.84
   2  -7   5    9.71    1.91
   2  -7   6   47.70    4.01
   2  -7   6   46.65    3.83
   2  -7   7   23.09    2.86
   2  -7   7   18.39    2.41
   2  -7   8   36.62    3.48
   2  -7   8   42.29    3.70
  -2   7  -8   37.32    3.82
  -2   7  -9   -0.13    0.60
   2  -7   9   -0.11    0.58
   2  -7   9   -0.97    0.71
  -2   7  -9    1.48    1.20
   2  -7  10    8.22    1.80
  -2   7 -10    7.95    1.68
   2  -7  10    7.12    1.60
  -2   7 -10    7.51    1.95
  -2   7 -11   -0.17    0.54
   2  -7  11   -0.30    0.59
   2  -7  11    0.61    0.68
  -2   7 -11   -0.25    0.95
   2  -7  12    4.98    1.42
  -2   7 -12    4.55    1.28
   2  -7  12    5.34    1.32
  -2   7 -12    5.65    1.84
  -2   7 -13   13.62    2.15
  -2   7 -13   11.83    2.64
  -2   7 -14    2.70    1.00
  -2   7 -14    1.88    1.05
  -2   7 -14    0.96    1.04
  -2   7 -15   19.82    3.57
  -2   7 -16    2.23    1.71
  -2   7 -16    3.28    1.67
  -2   7 -17    0.59    0.93
  -2   7 -17    0.96    1.04
  -2   7 -18    2.00    1.54
  -2   7 -18    6.60    2.53
   2  -6 -12    0.49    1.35
   2  -6 -11    0.05    1.02
  -2   6  11   -1.24    1.97
   2  -6 -10    0.12    1.00
  -2   6  10    3.15    1.94
  -2   6   9    3.51    1.91
   2  -6  -9    0.38    1.18
  -2   6   8    9.94    2.58
   2  -6  -8    7.77    2.34
  -2   6   7    8.34    1.63
  -2   6   7    8.88    1.52
  -2   6   7    6.49    1.36
  -2   6   7    6.53    2.13
   2  -6  -7    8.24    2.32
  -2   6   6  111.51    5.39
   2  -6  -6  111.50    5.44
  -2   6   6   99.61    7.05
   2  -6  -6   93.78    6.95
  -2   6   6  104.73    5.50
   2  -6  -5    1.28    0.80
   2  -6  -5    0.42    0.75
  -2   6   5    0.41    0.63
  -2   6   5    0.84    0.81
   2  -6  -5    0.68    0.68
  -2   6   5    0.43    0.51
   2  -6  -4    1.23    0.82
  -2   6   4    0.13    0.54
   2  -6  -4   -0.13    0.38
  -2   6   4    1.16    1.20
   2  -6  -4    1.01    1.27
  -2   6   4    0.38    0.61
   2  -6  -3   74.76    4.49
  -2   6   3   66.29    4.91
   2  -6  -3   75.37    5.42
   2  -6  -3   71.86    4.56
   2  -6  -2   27.84    2.81
  -2   6   2   27.13    2.93
   2  -6  -2   27.07    2.80
   2  -6  -1   39.76    3.29
   2  -6  -1   43.75    3.56
  -2   6   1   37.88    3.33
  -2   6   1   39.80    1.31
   2  -6   0    4.31    1.19
   2  -6   0    5.80    1.34
  -2   6   0    4.93    0.73
   2  -6   1    0.54    0.49
  -2   6  -1    1.20    0.74
   2  -6   1    0.98    0.89
   2  -6   2    4.78    1.19
  -2   6  -2    3.79    1.00
   2  -6   2    5.26    1.24
   2  -6   3  342.52    9.79
   2  -6   3  340.70    9.57
   2  -6   4   57.86    4.08
   2  -6   4   61.39    4.09
   2  -6   5   15.88    2.24
   2  -6   5   14.59    1.99
   2  -6   6  325.03    9.57
   2  -6   6  339.59    9.58
   2  -6   7   90.39    4.96
   2  -6   7   98.37    5.28
   2  -6   7  104.35    5.19
  -2   6  -7   98.54    5.69
   2  -6   8   59.63    4.12
   2  -6   8   56.89    3.91
  -2   6  -8   56.27    4.45
   2  -6   9   -0.30    0.56
   2  -6   9    0.64    0.57
  -2   6  -9    0.20    0.81
  -2   6 -10    0.24    0.59
   2  -6  10    0.51    0.67
   2  -6  10   -0.10    0.51
  -2   6 -10    1.03    0.85
  -2   6 -11    3.90    1.07
   2  -6  11    4.21    1.12
  -2   6 -11    7.28    1.92
  -2   6 -12   51.94    3.69
  -2   6 -12   57.38    3.78
  -2   6 -12   56.31    5.17
  -2   6 -13    2.90    0.97
  -2   6 -13    3.80    1.04
  -2   6 -13    4.29    1.60
  -2   6 -14   32.11    4.03
  -2   6 -14   26.13    3.79
  -2   6 -15   -0.22    0.56
  -2   6 -15   -1.01    1.02
  -2   6 -15   -0.64    0.96
  -2   6 -16   13.49    2.91
  -2   6 -16   17.03    3.49
  -2   6 -16   20.53    3.92
  -2   6 -17   10.76    2.74
  -2   6 -17    8.95    2.77
  -2   6 -17   10.36    2.80
  -2   6 -18    1.82    1.45
  -2   6 -18    4.65    2.28
  -2   6 -18    5.65    2.36
   2  -5 -13   11.22    3.10
   2  -5 -12    3.65    1.74
  -2   5  11    0.17    1.07
   2  -5 -11    1.66    1.59
   2  -5 -10    4.06    2.18
  -2   5  10    7.53    2.67
  -2   5   9   20.64    3.75
   2  -5  -9   15.18    3.02
  -2   5   8    0.03    0.30
  -2   5   8    0.21    0.47
  -2   5   8   -0.40    0.57
   2  -5  -8    1.91    1.25
  -2   5   8    1.06    1.11
  -2   5   7   31.67    2.55
   2  -5  -7   34.08    2.69
  -2   5   7   30.59    2.52
  -2   5   7   35.74    2.70
  -2   5   7   29.74    3.96
   2  -5  -7   40.49    4.43
  -2   5   7   35.27    2.95
  -2   5   6  145.68    5.64
  -2   5   6  156.26    5.73
  -2   5   6  153.22    5.77
  -2   5   6  155.90    5.75
   2  -5  -6  161.75    6.00
   2  -5  -6  154.83    8.29
  -2   5   6  151.39    8.24
  -2   5   6  151.45    5.95
  -2   5   5  122.39    5.27
  -2   5   5  117.42    5.13
   2  -5  -5  121.86    5.16
   2  -5  -5  122.81    5.30
  -2   5   5  124.71    5.19
  -2   5   5  117.03    6.83
   2  -5  -5  109.79    6.63
  -2   5   5  119.88    5.10
  -2   5   4   22.53    2.32
   2  -5  -4   26.54    2.49
   2  -5  -4   21.30    2.26
  -2   5   4   20.63    2.12
   2  -5  -4   21.38    2.86
  -2   5   4   23.56    2.96
  -2   5   4   21.38    2.12
  -2   5   3   12.89    1.75
   2  -5  -3   10.56    1.53
   2  -5  -3   12.63    2.24
  -2   5   3    9.71    1.87
  -2   5   3   10.42    1.51
   2  -5  -3   10.81    1.67
  -2   5   2  240.11    7.44
   2  -5  -2  235.25    7.23
  -2   5   2  234.37    7.25
   2  -5  -2  237.46    7.53
  -2   5   2  222.82    7.87
   2  -5  -2  227.52    8.17
  -2   5   1    4.23    1.12
   2  -5  -1    3.16    0.99
   2  -5  -1    4.39    1.19
  -2   5   1    3.34    0.95
  -2   5   1    2.28    0.78
  -2   5   1    3.48    0.41
  -2   5   0   74.32    4.13
   2  -5   0   76.42    4.14
  -2   5   0   78.72    4.21
   2  -5   0   80.40    4.39
  -2   5   0   78.93    4.25
  -2   5   0   74.89    2.64
   2  -5   1   12.06    1.74
  -2   5  -1   12.20    1.68
  -2   5  -1   12.76    1.70
   2  -5   1   15.27    2.00
  -2   5  -1   16.29    1.87
  -2   5  -1   14.05    1.36
  -2   5  -2  200.85    6.73
   2  -5   2  200.42    6.91
   2  -5   2  201.93    6.68
  -2   5  -2  195.03    6.65
  -2   5  -3    1.83    0.72
   2  -5   3    3.13    0.93
   2  -5   3    2.09    0.77
  -2   5  -3    2.29    0.91
   2  -5   3    0.36    0.43
  -2   5  -4  238.83    7.34
   2  -5   4  237.83    7.50
   2  -5   4  240.87    7.32
  -2   5  -4  249.21    7.52
   2  -5   4  245.04    7.42
  -2   5  -5  244.24    7.36
   2  -5   5  228.69    7.33
  -2   5  -5  245.84    7.46
   2  -5   5  226.20    7.05
   2  -5   5  240.30    7.46
  -2   5  -6   15.14    1.90
   2  -5   6   17.55    2.01
  -2   5  -6   17.03    1.94
   2  -5   6   15.91    1.97
   2  -5   6   18.47    2.00
   2  -5   6   17.19    2.10
  -2   5  -6   14.26    2.03
  -2   5  -7   10.22    1.60
   2  -5   7   11.33    1.63
  -2   5  -7   14.88    1.86
   2  -5   7   12.22    1.73
   2  -5   7   11.27    1.62
  -2   5  -7   12.72    1.98
   2  -5   8  237.60    7.17
  -2   5  -8  242.22    7.43
   2  -5   8  239.51    7.49
  -2   5  -8  249.61    7.39
   2  -5   8  246.43    7.88
  -2   5  -8  244.53    8.69
   2  -5   9   16.25    1.98
  -2   5  -9   17.75    1.95
  -2   5  -9   16.49    1.93
   2  -5   9   16.90    1.90
  -2   5  -9   16.35    2.40
  -2   5 -10   53.67    3.45
  -2   5 -10   51.65    3.38
  -2   5 -10   53.80    3.39
  -2   5 -10   58.25    3.56
   2  -5  10   54.39    3.49
  -2   5 -10   54.65    4.30
  -2   5 -10   54.64    4.52
  -2   5 -11    2.21    0.76
  -2   5 -11    0.22    0.39
   2  -5  11   -0.10    0.49
  -2   5 -11    0.37    0.46
  -2   5 -11    1.00    0.76
  -2   5 -11    0.77    0.80
  -2   5 -12   70.96    3.67
  -2   5 -12   67.35    3.62
  -2   5 -12   71.63    3.78
  -2   5 -12   72.57    5.53
  -2   5 -12   68.09    5.45
  -2   5 -13    4.45    0.89
  -2   5 -13    5.36    1.71
  -2   5 -13    6.85    2.20
  -2   5 -13    5.29    1.68
  -2   5 -14   10.34    2.29
  -2   5 -14   13.04    2.91
  -2   5 -14   13.29    2.81
  -2   5 -15    3.91    1.44
  -2   5 -15    7.43    2.03
  -2   5 -15    4.58    1.90
  -2   5 -16   14.31    2.97
  -2   5 -16   15.28    3.06
  -2   5 -16   14.85    3.31
  -2   5 -17    4.26    1.83
  -2   5 -17    6.32    3.02
  -2   5 -17   -0.60    0.98
  -2   5 -18   -1.49    1.55
  -2   5 -18   -1.43    1.87
  -2   5 -18   -1.56    1.13
   2  -4 -14    2.93    2.05
   2  -4 -13   21.48    4.08
   2  -4 -12   12.73    3.15
   2  -4 -11    0.60    1.37
  -2   4  11   -0.05    0.88
  -2   4  10    8.17    2.51
   2  -4 -10    5.83    2.06
  -2   4   9    0.06    0.41
  -2   4   9   -0.28    1.00
   2  -4  -9    0.81    0.69
   2  -4  -9    0.06    0.46
  -2   4   8  104.91    3.90
  -2   4   8  100.54    3.89
  -2   4   8  106.88    3.96
   2  -4  -8  100.34    6.91
  -2   4   8  103.00    7.23
   2  -4  -8  104.43    3.55
  -2   4   8  105.46    4.58
  -2   4   7    2.60    0.67
  -2   4   7    2.33    0.76
  -2   4   7    2.48    0.73
  -2   4   7    1.83    0.65
  -2   4   7    2.91    0.73
   2  -4  -7    3.18    0.83
  -2   4   7    2.17    1.01
   2  -4  -7    3.15    1.34
   2  -4  -7    2.82    0.53
  -2   4   6   14.88    1.63
  -2   4   6   12.14    1.51
   2  -4  -6   14.41    1.68
  -2   4   6   15.74    1.64
  -2   4   6   14.67    2.53
   2  -4  -6   14.30    2.35
   2  -4  -6   14.08    0.94
  -2   4   6   15.53    1.69
  -2   4   5    9.12    1.32
  -2   4   5    8.45    1.26
   2  -4  -5    7.54    1.22
  -2   4   5    6.11    1.05
   2  -4  -5    7.72    1.74
  -2   4   5    8.81    1.70
  -2   4   5    6.59    1.08
  -2   4   4   15.30    1.68
   2  -4  -4   17.02    1.76
  -2   4   4   17.95    1.84
   2  -4  -4   15.53    1.77
  -2   4   4   14.37    2.20
   2  -4  -4   19.46    2.51
  -2   4   4   14.23    1.52
   2  -4  -3   38.35    2.58
  -2   4   3   41.87    2.83
  -2   4   3   40.95    3.37
   2  -4  -3   35.69    3.19
   2  -4  -3   38.64    2.75
  -2   4   3   35.77    2.52
   2  -4  -2  603.94   10.37
  -2   4   2  599.92   10.58
   2  -4  -2  589.34   12.01
  -2   4   2  609.28   11.98
  -2   4   2  604.60   11.92
   2  -4  -2  591.15   10.70
  -2   4   2  620.51   10.47
   2  -4  -1   18.81    1.83
  -2   4   1   18.23    1.86
   2  -4  -1   16.61    1.82
  -2   4   1   18.50    1.87
  -2   4   1   17.73    1.98
  -2   4   1   17.20    0.96
   2  -4   0   11.04    1.48
  -2   4   0   11.75    1.48
   2  -4   0   10.10    1.45
  -2   4   0   10.88    1.46
  -2   4   0   12.22    1.55
  -2   4   0   12.28    1.05
  -2   4  -1   59.62    3.29
   2  -4   1   57.45    3.34
  -2   4  -1   53.87    3.16
   2  -4   1   52.50    3.10
  -2   4  -1   59.32    2.67
   2  -4   2   -0.51    0.52
  -2   4  -2    1.36    0.62
  -2   4  -2    1.54    0.71
   2  -4   2    0.83    0.71
  -2   4  -3  226.05    6.39
   2  -4   3  212.30    6.45
   2  -4   3  221.26    6.31
  -2   4  -3  229.89    6.48
   2  -4   3  230.99    6.41
  -2   4  -4    6.68    1.16
   2  -4   4    7.36    1.18
  -2   4  -4    6.19    1.14
   2  -4   4    6.64    1.19
   2  -4   4    7.53    1.21
   2  -4   5  162.85    5.36
  -2   4  -5  164.36    5.51
  -2   4  -5  166.75    5.48
   2  -4   5  159.07    5.53
   2  -4   5  161.73    5.09
  -2   4  -5  158.30    5.78
   2  -4   5  173.72    5.82
  -2   4  -6   16.14    1.76
   2  -4   6   13.44    1.58
   2  -4   6   12.77    1.58
  -2   4  -6   15.67    1.69
   2  -4   6   14.09    1.60
  -2   4  -6   14.86    1.87
   2  -4   6   13.76    1.70
   2  -4   7   40.70    2.65
  -2   4  -7   40.74    2.73
   2  -4   7   35.55    2.63
  -2   4  -7   43.07    2.79
  -2   4  -7   37.14    2.84
  -2   4  -7   38.45    3.12
  -2   4  -8   16.13    1.73
  -2   4  -8   15.84    1.64
   2  -4   8   16.49    1.78
  -2   4  -8   16.12    1.73
  -2   4  -8   14.52    1.89
  -2   4  -8   16.60    2.21
  -2   4  -9   20.40    1.88
  -2   4  -9   19.50    1.86
   2  -4   9   20.45    1.96
  -2   4  -9   18.96    1.79
  -2   4  -9   18.80    2.34
  -2   4  -9   25.57    2.84
  -2   4 -10    0.03    0.35
  -2   4 -10    0.61    0.42
  -2   4 -10    1.33    0.56
   2  -4  10    0.96    0.47
  -2   4 -10    1.15    0.53
  -2   4 -10    1.09    0.59
  -2   4 -10   -0.29    0.50
  -2   4 -11    3.09    0.66
  -2   4 -11    6.24    1.01
  -2   4 -11    4.39    0.88
  -2   4 -11    4.31    1.31
  -2   4 -11    5.39    1.71
  -2   4 -11    4.68    1.45
  -2   4 -12    6.18    1.59
  -2   4 -12    9.89    2.38
  -2   4 -12    6.04    1.69
  -2   4 -13    1.15    0.76
  -2   4 -13    2.63    1.32
  -2   4 -13    3.53    1.43
  -2   4 -14   17.56    3.05
  -2   4 -14   13.58    2.93
  -2   4 -14   14.79    2.70
  -2   4 -15    1.02    0.98
  -2   4 -15    1.71    1.10
  -2   4 -16    0.09    0.57
  -2   4 -16   -0.52    1.46
  -2   4 -16    1.78    1.28
  -2   4 -17   16.30    3.30
  -2   4 -17   10.49    2.77
  -2   4 -17   11.73    2.83
  -2   4 -17   10.39    2.95
  -2   4 -18    4.70    2.08
  -2   4 -18    3.73    1.73
  -2   4 -18   10.03    3.54
  -2   4 -18    6.43    2.19
   2  -3 -15    0.82    1.65
   2  -3 -14    2.14    1.76
   2  -3 -13    1.44    1.40
   2  -3 -12    2.29    1.50
  -2   3  11   11.02    2.64
   2  -3 -11   13.15    2.75
   2  -3 -11   11.27    1.77
   2  -3 -10    0.35    0.89
  -2   3  10    1.13    1.32
   2  -3 -10    0.69    0.69
  -2   3   9    4.27    0.82
   2  -3  -9    1.49    1.16
  -2   3   9    6.44    1.99
   2  -3  -9    3.74    0.93
  -2   3   8    4.26    0.79
   2  -3  -8    5.14    1.62
  -2   3   8    4.21    1.47
  -2   3   8    3.44    0.65
  -2   3   8    4.98    0.78
   2  -3  -8    4.64    0.76
  -2   3   7   -0.06    0.24
  -2   3   7    0.01    0.26
  -2   3   7   -0.13    0.30
   2  -3  -7    0.27    0.32
   2  -3  -7    0.19    0.89
  -2   3   7    0.26    0.76
  -2   3   6   18.39    1.56
  -2   3   6   17.31    1.59
   2  -3  -6   19.11    1.69
  -2   3   6   20.49    1.64
   2  -3  -6   19.83    2.64
  -2   3   6   20.87    2.74
  -2   3   6   19.75    1.63
  -2   3   5   65.17    2.98
  -2   3   5   62.85    3.00
  -2   3   5   68.35    3.04
   2  -3  -5   66.52    3.14
   2  -3  -5   68.21    4.49
  -2   3   5   62.75    4.41
  -2   3   5   64.71    2.79
  -2   3   4   16.05    1.51
  -2   3   4   18.64    1.66
  -2   3   4   17.45    1.57
   2  -3  -4   19.88    1.74
  -2   3   4   16.34    2.17
  -2   3   4   18.62    2.20
   2  -3  -4   16.11    2.09
  -2   3   4   17.87    1.41
  -2   3   3    3.42    0.92
  -2   3   3    1.54    0.60
   2  -3  -3    1.82    0.82
  -2   3   3    2.94    0.90
  -2   3   3    2.20    0.90
   2  -3  -3    2.66    0.71
  -2   3   3    2.35    0.68
   2  -3  -2   58.12    2.85
  -2   3   2   62.07    2.99
   2  -3  -2   57.58    2.93
  -2   3   2   58.77    2.86
  -2   3   2   55.80    3.27
  -2   3   2   59.10    3.43
   2  -3  -2   60.98    1.61
  -2   3   1    1.96    0.60
   2  -3  -1    2.41    0.67
  -2   3   1    1.80    0.60
   2  -3  -1    1.97    0.67
  -2   3   1    1.56    0.55
   2  -3  -1    1.59    0.37
   2  -3   0    1.42    0.63
  -2   3   0    1.87    0.59
  -2   3   0    2.15    0.64
   2  -3   0    2.14    0.70
   2  -3   0    2.15    0.50
  -2   3   0    1.71    0.48
  -2   3  -1    2.67    0.64
   2  -3   1    3.11    0.80
   2  -3   1    3.57    0.84
  -2   3  -1    3.71    0.84
  -2   3  -1    4.56    0.85
   2  -3   2   25.16    1.92
  -2   3  -2   27.29    1.96
  -2   3  -2   26.96    1.97
   2  -3   2   29.10    2.00
  -2   3  -2   27.00    1.99
  -2   3  -3   64.61    3.02
   2  -3   3   61.89    3.03
  -2   3  -3   59.38    2.90
   2  -3   3   64.12    2.95
  -2   3  -3   63.05    3.32
   2  -3   3   65.03    2.97
  -2   3  -4   12.51    1.37
   2  -3   4   12.14    1.36
  -2   3  -4   12.80    1.42
   2  -3   4   13.49    1.26
   2  -3   4   12.24    1.37
  -2   3  -4   13.77    1.50
  -2   3  -5    1.43    0.65
  -2   3  -5    1.28    0.53
  -2   3  -5    0.80    0.48
   2  -3   5    2.07    0.64
  -2   3  -5    1.13    0.54
  -2   3  -5    0.85    0.51
  -2   3  -5    1.30    0.61
   2  -3   5    1.22    0.57
  -2   3  -6  159.95    4.67
  -2   3  -6  157.45    4.76
  -2   3  -6  157.40    4.62
   2  -3   6  151.89    4.76
  -2   3  -6  159.69    5.26
  -2   3  -6  153.29    6.04
  -2   3  -6  156.76    5.58
  -2   3  -7   38.98    2.28
  -2   3  -7   39.90    2.39
  -2   3  -7   43.63    2.42
   2  -3   7   38.43    2.38
  -2   3  -7   44.47    3.08
  -2   3  -7   41.92    3.09
  -2   3  -7   42.42    3.34
  -2   3  -8   78.35    3.33
  -2   3  -8   81.48    3.19
   2  -3   8   76.20    3.34
  -2   3  -8   86.47    3.35
  -2   3  -8   80.81    4.51
  -2   3  -8   73.40    4.38
  -2   3  -8   77.37    5.16
  -2   3  -9    0.02    0.23
  -2   3  -9    1.57    0.49
   2  -3   9    1.17    0.51
  -2   3  -9    1.30    0.87
  -2   3  -9    1.43    0.82
  -2   3  -9    0.58    1.02
  -2   3 -10    2.30    0.56
   2  -3  10    1.81    0.48
  -2   3 -10    2.25    0.51
  -2   3 -10    3.64    1.19
  -2   3 -10    2.09    0.98
  -2   3 -10    2.17    0.73
  -2   3 -11    4.24    1.30
  -2   3 -11    3.38    1.10
  -2   3 -11    3.63    1.45
  -2   3 -12   44.27    4.40
  -2   3 -12   44.58    4.77
  -2   3 -12   45.08    4.22
  -2   3 -13    0.02    0.48
  -2   3 -13   -0.82    1.03
  -2   3 -13   -0.44    1.18
  -2   3 -14    0.96    0.96
  -2   3 -14   -0.14    0.62
  -2   3 -14   -1.32    0.74
  -2   3 -15    0.11    0.91
  -2   3 -15    1.15    1.17
  -2   3 -15    3.11    1.33
  -2   3 -16    3.41    1.47
  -2   3 -16    1.84    1.30
  -2   3 -16    3.37    1.61
  -2   3 -16    4.83    1.97
  -2   3 -17   -1.27    1.49
  -2   3 -17   -0.97    1.34
  -2   3 -17   -1.03    0.77
  -2   3 -17   -0.19    0.83
  -2   3 -18   -0.29    1.35
  -2   3 -18   -0.49    1.28
  -2   3 -18    0.63    1.08
  -2   3 -18    0.26    1.35
   2  -2 -16    0.20    1.03
   2  -2 -15    3.54    1.36
   2  -2 -14    2.14    1.26
   2  -2 -13    3.13    1.69
   2  -2 -12   -0.14    0.79
   2  -2 -12   -0.26    0.80
  -2   2  11   -0.06    1.01
   2  -2 -11    0.87    0.99
  -2   2  10    8.23    2.36
   2  -2 -10    7.18    1.98
  -2   2   9    4.56    0.76
  -2   2   9    5.75    1.80
   2  -2  -9    6.79    1.66
  -2   2   8    4.36    0.60
  -2   2   8    4.73    0.74
   2  -2  -8    4.68    0.69
   2  -2  -8    3.64    1.47
  -2   2   8    2.56    1.26
  -2   2   7    7.51    0.87
   2  -2  -7    5.48    0.78
   2  -2  -7    5.74    1.41
  -2   2   7    8.39    1.72
  -2   2   7    5.93    0.79
  -2   2   6   81.25    2.91
   2  -2  -6   77.63    2.91
  -2   2   6   81.74    2.90
   2  -2  -6   76.41    4.58
  -2   2   6   74.23    4.85
  -2   2   6   79.13    2.55
  -2   2   5  195.32    4.58
   2  -2  -5  195.67    4.62
  -2   2   5  197.74    4.60
  -2   2   5  191.51    7.16
   2  -2  -5  193.31    6.80
  -2   2   5  201.12    6.82
   2  -2  -5  208.38    7.39
  -2   2   5  195.47    3.70
  -2   2   4  256.50    5.17
  -2   2   4  256.22    5.25
   2  -2  -4  249.77    5.20
  -2   2   4  255.58    5.24
  -2   2   4  259.98    7.65
   2  -2  -4  248.43    7.14
  -2   2   4  257.90    7.16
   2  -2  -4  267.72    7.72
  -2   2   4  255.34    3.93
  -2   2   3    1.10    0.46
  -2   2   3    0.43    0.35
   2  -2  -3    0.72    0.52
  -2   2   3    0.29    0.45
  -2   2   3    0.36    0.52
   2  -2  -3    0.42    0.34
  -2   2   3    1.51    0.51
  -2   2   2   16.96    1.36
  -2   2   2   14.23    1.29
  -2   2   2   14.37    1.47
   2  -2  -2   14.01    1.26
  -2   2   2   15.07    1.31
  -2   2   1  443.31    6.92
  -2   2   1  467.59    7.03
  -2   2   1  457.86    7.01
   2  -2  -1  444.10    6.93
   2  -2  -1  461.59    5.65
  -2   2   0  659.04    8.45
   2  -2   0  647.56    8.36
  -2   2   0  668.77    8.46
  -2   2   0  658.88    7.55
   2  -2   0  663.04    7.53
   2  -2   1  673.66    8.53
  -2   2  -1  676.71    8.52
  -2   2  -1  678.75    8.60
  -2   2  -1  678.98    8.66
   2  -2   1  698.56    8.76
   2  -2   2 1579.14   12.98
  -2   2  -2 1589.84   13.02
  -2   2  -2 1581.03   12.95
  -2   2  -2 1586.71   13.10
  -2   2  -2 1562.67   14.38
   2  -2   2 1575.63   14.63
  -2   2  -2 1572.25   14.66
  -2   2  -3    0.06    0.34
  -2   2  -3    1.15    0.49
  -2   2  -3    1.30    0.51
  -2   2  -3    0.11    0.30
   2  -2   3    0.91    0.43
  -2   2  -3    1.14    0.34
   2  -2   3    0.95    0.39
  -2   2  -3    0.88    0.32
  -2   2  -3    1.58    0.68
  -2   2  -4   85.27    3.02
  -2   2  -4   79.08    2.92
  -2   2  -4   88.13    3.12
   2  -2   4   79.52    2.95
  -2   2  -4   83.50    2.95
  -2   2  -4   86.16    3.89
  -2   2  -4   82.94    3.22
  -2   2  -4   79.61    3.98
  -2   2  -5    0.11    0.50
  -2   2  -5    0.25    0.36
  -2   2  -5    0.35    0.42
   2  -2   5    0.16    0.25
  -2   2  -5    0.25    0.36
  -2   2  -5    0.37    0.50
  -2   2  -5    0.25    0.61
  -2   2  -5    0.76    0.42
  -2   2  -6   10.11    1.58
  -2   2  -6   10.60    1.10
   2  -2   6   11.44    1.16
  -2   2  -6   10.81    1.10
  -2   2  -6    9.91    1.34
  -2   2  -6   12.16    1.54
  -2   2  -6   10.84    1.71
  -2   2  -7  101.39    3.30
   2  -2   7  105.28    3.40
  -2   2  -7  109.02    3.36
  -2   2  -7  113.26    4.96
  -2   2  -7  108.58    4.80
  -2   2  -7  105.23    5.31
  -2   2  -7  102.21    5.51
  -2   2  -8   97.09    3.06
   2  -2   8   94.61    3.09
  -2   2  -8   94.43    4.97
  -2   2  -8   94.46    5.57
  -2   2  -9   17.23    1.14
   2  -2   9   15.22    1.07
  -2   2  -9   19.17    2.44
  -2   2  -9   18.03    2.57
  -2   2 -10   10.33    1.98
  -2   2 -10   13.48    2.31
  -2   2 -11    0.17    0.81
  -2   2 -11    0.70    0.66
  -2   2 -12   45.11    4.53
  -2   2 -12   38.01    4.34
  -2   2 -13    2.42    1.42
  -2   2 -13    2.36    1.03
  -2   2 -13    5.91    1.78
  -2   2 -14    1.23    0.90
  -2   2 -14    2.90    1.74
  -2   2 -14    3.78    1.79
  -2   2 -15   -0.77    1.03
  -2   2 -15   -0.74    1.26
  -2   2 -15    0.99    1.12
  -2   2 -15    0.61    0.91
  -2   2 -16    0.11    0.79
  -2   2 -16    1.64    1.35
  -2   2 -16    0.42    0.78
  -2   2 -16    0.62    0.83
  -2   2 -17    0.92    0.95
  -2   2 -17   -0.29    0.98
  -2   2 -17    0.74    0.80
  -2   2 -17    0.83    0.96
  -2   2 -18    5.34    2.39
   2  -1 -17    7.07    2.72
   2  -1 -16    7.02    2.42
   2  -1 -15   10.25    2.72
   2  -1 -14    1.35    1.09
   2  -1 -14    2.45    1.26
   2  -1 -13   11.54    2.55
   2  -1 -12    6.49    1.80
   2  -1 -11    5.91    1.73
  -2   1  11    7.56    2.28
  -2   1  10   24.29    3.49
   2  -1 -10   26.76    3.33
   2  -1 -10   23.96    1.68
  -2   1   9   17.11    2.75
   2  -1  -9   17.83    2.48
   2  -1  -9   17.71    1.35
  -2   1   8   67.61    1.99
   2  -1  -8   70.63    2.10
   2  -1  -8   65.54    4.47
  -2   1   8   72.68    5.28
   2  -1  -8   66.67    2.37
  -2   1   7   11.74    0.93
   2  -1  -7   12.16    0.96
   2  -1  -7   12.95    1.88
  -2   1   7   11.32    2.02
   2  -1  -7   11.75    0.88
  -2   1   6   62.26    2.25
  -2   1   6   61.54    4.17
   2  -1  -6   64.72    4.17
   2  -1  -6   59.38    3.65
   2  -1  -6   60.40    2.23
   2  -1  -5   15.09    1.17
  -2   1   5   15.77    1.95
   2  -1  -5   14.96    1.84
  -2   1   5   14.95    1.68
   2  -1  -5   16.82    1.81
   2  -1  -5   14.67    1.18
   2  -1  -4    3.14    0.59
  -2   1   4    3.23    0.92
   2  -1  -4    2.37    0.60
  -2   1   4    3.87    0.81
   2  -1  -4    3.00    0.80
   2  -1  -4    2.59    0.52
   2  -1  -3    3.97    0.65
   2  -1  -3    4.45    0.81
  -2   1   3    4.44    0.79
  -2   1   3    3.27    0.86
   2  -1  -3    4.87    0.73
  -2   1   3    5.76    0.74
   2  -1  -2  923.07    9.11
  -2   1   2  930.05    9.27
   2  -1  -2  934.23    9.09
  -2   1   1  201.79    4.34
   2  -1  -1  199.37    4.25
   2  -1  -1  201.30    4.24
  -2   1   1  201.70    3.45
   2  -1  -1  200.81    3.38
   2  -1   0  639.55    7.61
   2  -1   0  637.71    7.61
  -2   1   0  647.68    7.75
  -2   1   0  638.38    7.79
   2  -1   0  651.68    7.77
  -2   1   0  644.77    7.40
   2  -1   0  637.08    7.22
   2  -1   1   42.64    1.95
   2  -1   1   43.03    1.95
  -2   1  -1   45.37    2.05
  -2   1  -1   44.21    2.23
   2  -1   1   46.18    2.28
  -2   1  -1   43.52    2.18
   2  -1   1   43.08    2.14
   2  -1   2  555.98    7.07
  -2   1  -2  572.66    7.32
   2  -1   2  564.98    7.09
  -2   1  -2  571.69    8.71
  -2   1  -2  571.29    8.71
  -2   1  -2  568.43    5.65
   2  -1   2  570.09    5.43
   2  -1   2  542.40    8.62
   2  -1   2  576.57    8.59
   2  -1   3  162.33    3.80
  -2   1  -3  163.73    3.92
   2  -1   3  166.93    3.86
   2  -1   3  163.36    5.15
   2  -1   3  170.36    5.11
  -2   1  -3  157.83    3.52
  -2   1  -3  157.85    5.08
  -2   1  -3  167.26    5.22
   2  -1   4  287.27    4.98
   2  -1   4  288.89    5.12
  -2   1  -4  292.31    7.40
  -2   1  -4  294.75    7.50
   2  -1   4  295.03    7.25
   2  -1   5  191.94    4.09
   2  -1   5  196.43    4.19
  -2   1  -5  191.97    6.56
   2  -1   5  207.52    6.52
  -2   1  -5  198.85    6.60
   2  -1   6  119.52    3.12
  -2   1  -6  115.27    3.06
   2  -1   6  117.63    5.16
  -2   1  -6  121.82    5.51
  -2   1  -6  118.62    5.48
   2  -1   7  654.38    6.98
  -2   1  -7  692.24    7.12
   2  -1   7  679.15   13.12
  -2   1  -7  638.31   13.60
  -2   1  -7  662.89   13.53
   2  -1   8  158.25    2.98
  -2   1  -8  151.45    2.91
   2  -1   8  149.42    6.43
  -2   1  -8  145.55    6.80
   2  -1   9    2.78    1.15
  -2   1  -9    2.27    1.11
  -2   1 -10   55.34    4.70
  -2   1 -11   30.86    3.71
  -2   1 -12   19.76    3.16
  -2   1 -13    6.22    1.93
  -2   1 -14    0.22    0.75
  -2   1 -14    1.57    1.26
  -2   1 -14   -0.98    1.34
  -2   1 -15    2.09    1.54
  -2   1 -15    2.48    1.91
  -2   1 -15   -1.60    1.56
  -2   1 -16   -0.61    1.32
  -2   1 -16    0.67    0.97
  -2   1 -16   -0.05    0.81
  -2   1 -17    0.78    1.08
   2   0 -18    0.20    1.15
   2   0 -17    1.00    1.32
   2   0 -17    6.39    2.36
   2   0 -16    5.69    2.21
   2   0 -16    1.64    1.17
   2   0 -15    1.84    1.47
   2   0 -15    3.28    1.55
   2   0 -14   11.91    2.66
   2   0 -13   18.09    2.96
   2   0 -12   16.39    2.69
   2   0 -11    2.30    0.93
   2   0 -11    2.88    0.65
  -2   0  10    0.72    0.83
   2   0 -10    1.20    0.85
   2   0 -10    1.96    0.54
  -2   0   9   79.81    1.81
  -2   0   9   80.00    1.84
   2   0  -9   79.61    1.89
   2   0  -9   81.89    4.88
  -2   0   9   83.92    5.75
   2   0  -9   80.20    2.92
   2   0  -8    1.90    0.45
   2   0  -8    1.74    0.38
   2   0  -8    2.55    0.94
  -2   0   8    2.17    1.01
   2   0  -8    1.71    0.38
   2   0  -7    5.04    0.62
   2   0  -7    3.93    0.60
   2   0  -7    3.94    0.60
  -2   0   7    6.43    1.46
   2   0  -7    3.34    0.85
   2   0  -6  115.59    3.21
  -2   0   6  120.25    5.28
   2   0  -6  120.25    4.57
   2   0  -6  130.37    5.45
   2   0  -6  122.56    2.48
   2   0  -5   68.65    2.59
   2   0  -5   71.00    3.73
  -2   0   5   77.02    3.25
   2   0  -5   77.44    3.29
  -2   0   5   78.49    3.90
  -2   0   4 1143.02   12.89
   2   0  -4 1166.23   11.29
   2   0  -4 1172.18   13.11
  -2   0   4 1171.25   11.22
  -2   0   3  599.05    8.15
  -2   0   3  608.30    7.15
   2   0  -2  176.85    4.17
   2   0  -2  180.21    3.22
  -2   0   2  179.36    3.12
   2   0  -1  154.46    3.24
  -2   0   1  157.28    3.21
   2   0  -1  162.32    3.62
  -2   0   1  162.22    3.61
  -2   0   0  116.95    3.47
   2   0   0  112.87    3.46
  -2   0  -1    0.36    0.46
   2   0   1    0.45    0.48
  -2   0  -1    0.29    0.39
   2   0   1    0.64    0.41
  -2   0  -2    9.78    1.25
   2   0   2    8.66    1.24
   2   0   2    9.13    1.18
  -2   0  -2    9.32    1.19
  -2   0  -3  577.03    9.56
  -2   0  -3  591.23   10.41
   2   0   3  589.26    9.69
   2   0   3  569.75   10.13
   2   0   4  329.70    5.54
   2   0   4  331.02    8.21
  -2   0  -4  350.29    8.53
  -2   0  -4  336.53    7.92
   2   0   4  340.38    7.95
   2   0   5  240.95    4.64
  -2   0  -5  258.94    8.47
  -2   0  -5  246.40    7.63
   2   0   5  238.99    7.27
  -2   0  -5  246.28    7.32
   2   0   6 1228.67    9.73
   2   0   6 1253.72    9.76
  -2   0  -6 1258.21   18.10
  -2   0  -6 1237.63   17.37
   2   0   6 1205.35   17.28
   2   0   7  637.87    6.31
   2   0   7  635.38    6.39
   2   0   7  634.29   13.03
  -2   0  -7  616.28   13.19
   2   0   8   24.95    2.76
  -2   0  -8   24.77    2.80
   2   0   9    1.12    0.76
  -2   0  -9   -0.23    0.59
   2   0  10   29.72    3.22
  -2   0 -10   25.76    3.15
   2   0  11    5.56    1.62
  -2   0 -11    1.75    1.05
  -2   0 -12    0.28    0.72
  -2   0 -13    1.29    1.10
  -2   0 -13    1.83    1.14
  -2   0 -14    9.03    2.56
  -2   0 -14    6.95    2.06
  -2   0 -15   -1.13    1.32
  -2   0 -16    5.82    2.37
   2   1 -17    4.00    2.02
   2   1 -17    0.87    0.99
   2   1 -16    4.05    1.75
   2   1 -16    1.07    0.72
   2   1 -15    0.71    1.01
   2   1 -15    0.05    1.18
   2   1 -14    0.47    0.63
   2   1 -14    0.21    0.84
   2   1 -13   82.42    6.80
   2   1 -13   80.26    5.75
   2   1 -12  171.29    7.84
   2   1 -12  166.00    9.21
   2   1 -12  166.69    5.41
   2   1 -11   74.74    4.88
   2   1 -11   72.77    5.80
   2   1 -11   69.61    3.42
   2   1 -10    7.94    0.73
  -2  -1  10    8.43    0.75
   2   1 -10    8.19    1.09
   2   1 -10    7.46    1.44
   2   1 -10    9.03    1.97
   2   1 -10    7.84    0.76
   2   1 -10    8.75    0.75
   2   1  -9    0.29    0.30
  -2  -1   9    0.34    0.26
   2   1  -9    0.50    0.37
   2   1  -9    0.96    0.89
   2   1  -9    0.73    0.61
  -2  -1   8  117.76    3.38
   2   1  -8  113.32    4.72
  -2  -1   8  112.16    5.83
   2   1  -8  111.68    6.00
   2   1  -8  116.35    3.58
  -2  -1   7   71.08    4.18
   2   1  -7   66.70    4.29
   2   1  -7   76.74    4.26
   2   1  -7   69.68    3.33
   2   1  -7   70.74    2.58
   2   1  -6  100.94    3.59
   2   1  -6   96.96    4.84
  -2  -1   6  103.72    4.62
   2   1  -6  104.86    4.51
   2   1  -5    1.51    0.76
  -2  -1   5    0.78    0.60
   2   1  -5    1.09    0.41
   2   1  -5    2.39    0.69
  -2  -1   4   20.01    1.12
  -2  -1   4   18.67    1.48
   2   1  -4   19.60    1.51
   2   1  -4   19.51    1.88
  -2  -1   3   60.05    2.05
  -2  -1   3   60.01    2.85
   2   1  -3   55.95    2.82
  -2  -1   2  159.41    4.18
   2   1  -2  162.52    3.96
  -2  -1   1  389.25    6.61
   2   1  -1  386.21    4.68
   2   1  -1  380.84    6.60
   2   1   0  477.78    8.11
  -2  -1   0  469.73    4.34
  -2  -1   0  479.86    7.96
   2   1   1   14.23    1.38
  -2  -1  -1   17.45    1.67
   2   1   1   15.61    1.58
  -2  -1  -2  239.69    5.86
   2   1   2  259.79    6.02
  -2  -1  -2  248.35    6.39
   2   1   2  253.63    6.88
  -2  -1  -2  260.17    6.87
   2   1   3   14.79    1.74
  -2  -1  -3   14.33    1.51
  -2  -1  -3   17.33    1.96
  -2  -1  -3   16.71    1.85
   2   1   3   16.19    1.63
  -2  -1  -4  115.84    4.64
  -2  -1  -4  116.40    5.45
   2   1   4  119.27    4.69
   2   1   4  125.07    5.40
  -2  -1  -4  120.41    5.31
  -2  -1  -5   43.27    3.01
  -2  -1  -5   44.89    3.40
   2   1   5   46.64    3.44
  -2  -1  -6  191.51    4.31
  -2  -1  -6  191.95    6.78
  -2  -1  -6  189.30    7.35
   2   1   6  183.90    7.20
  -2  -1  -7   50.18    2.09
  -2  -1  -7   53.23    2.16
   2   1   7   50.59    2.06
   2   1   7   48.13    2.03
  -2  -1  -7   54.66    3.82
   2   1   7   48.36    3.79
  -2  -1  -8  187.11    3.32
   2   1   8  183.85    3.08
   2   1   8  180.18    3.13
   2   1   8  189.08    3.08
  -2  -1  -8  183.90    7.50
   2   1   8  187.79    7.74
  -2  -1  -9  201.57    8.29
   2   1   9  201.09    8.32
   2   1  10    8.56    1.78
  -2  -1 -10    8.42    1.87
   2   1  11    1.33    1.06
  -2  -1 -11    0.41    1.24
  -2  -1 -11    1.65    1.06
   2   1  12    5.75    1.63
  -2  -1 -12   11.06    2.71
  -2  -1 -12   10.19    2.21
  -2  -1 -13   -0.06    1.09
  -2  -1 -13    1.71    1.18
  -2  -1 -14    0.24    1.09
  -2  -1 -15    2.21    1.61
   2   2 -18    2.25    1.98
   2   2 -17    1.16    1.20
   2   2 -17   -3.17    1.44
   2   2 -16   -0.61    1.18
   2   2 -16    0.92    0.92
   2   2 -15   24.05    3.31
   2   2 -15   25.23    4.12
   2   2 -14    2.27    1.04
   2   2 -14    2.88    1.28
   2   2 -13    0.90    1.19
   2   2 -13    1.53    0.83
  -2  -2  12    7.70    0.71
   2   2 -12    6.63    1.15
   2   2 -12    7.91    0.77
   2   2 -12    8.45    0.76
   2   2 -12    7.78    2.16
   2   2 -12    7.66    1.56
  -2  -2  11   59.17    2.50
   2   2 -11   57.22    2.54
   2   2 -11   59.27    3.95
   2   2 -11   56.00    4.99
   2   2 -11   57.10    3.23
   2   2 -10   -0.03    0.24
  -2  -2  10    0.18    0.24
   2   2 -10    1.42    1.17
   2   2 -10    0.85    0.64
   2   2 -10    0.75    0.44
   2   2  -9    6.04    1.02
  -2  -2   9    5.30    0.89
   2   2  -9    5.54    0.91
   2   2  -9    6.31    1.56
   2   2  -9    7.04    1.21
  -2  -2   8    0.46    0.39
   2   2  -8    2.23    0.93
   2   2  -8    0.47    0.48
   2   2  -8    1.28    0.60
  -2  -2   7    0.06    0.26
   2   2  -7   -0.38    0.78
   2   2  -7    0.02    0.41
   2   2  -7    1.06    0.47
   2   2  -6   63.55    3.96
   2   2  -6   59.52    3.08
   2   2  -6   58.53    2.12
   2   2  -5   64.93    3.74
  -2  -2   5   62.29    3.58
   2   2  -5   61.55    2.69
   2   2  -4    7.72    0.80
   2   2  -4    9.30    1.37
  -2  -2   4    9.87    1.37
   2   2  -4    6.78    1.07
  -2  -2   3    3.86    0.81
   2   2  -3    4.18    0.74
   2   2  -2  709.15   10.12
   2   2  -2  717.17    8.65
  -2  -2   2  715.62    8.47
  -2  -2   1   94.88    2.18
  -2  -2   1   96.26    2.93
   2   2  -1   90.31    3.76
  -2  -2   0  975.15    9.61
   2   2   0  979.49   13.14
  -2  -2   0  994.87   12.97
   2   2   1   80.78    3.39
  -2  -2  -1   80.30    3.34
  -2  -2  -1   80.09    3.90
   2   2   1   83.98    4.12
  -2  -2  -2  265.42    6.92
   2   2   2  268.54    6.31
   2   2   2  270.07    7.80
  -2  -2  -2  270.81    7.55
  -2  -2  -3   84.57    3.46
  -2  -2  -3   82.12    4.34
  -2  -2  -3   81.28    4.35
   2   2   3   84.01    4.55
   2   2   3   88.99    3.83
  -2  -2  -4  205.29    5.37
  -2  -2  -4  210.12    7.55
  -2  -2  -4  192.20    5.99
   2   2   4  205.10    7.51
   2   2   4  211.46    6.24
  -2  -2  -4  192.35    7.06
   2   2   5   94.32    3.63
  -2  -2  -5   89.28    3.52
  -2  -2  -5   87.30    4.30
   2   2   5   89.29    5.13
   2   2   6   18.46    1.59
  -2  -2  -6   18.18    1.62
  -2  -2  -6   20.32    1.67
   2   2   6   16.66    2.34
  -2  -2  -6   14.22    1.83
   2   2   7    4.35    0.74
  -2  -2  -7    4.31    0.80
   2   2   7    2.37    1.03
  -2  -2  -7    5.06    1.17
  -2  -2  -8   52.18    2.28
   2   2   8   48.13    2.12
   2   2   8   51.13    2.22
  -2  -2  -8   54.37    3.98
   2   2   8   59.31    4.61
   2   2   9    4.61    1.49
  -2  -2  -9    2.69    1.44
  -2  -2  -9    4.00    1.30
   2   2  10    0.22    0.46
  -2  -2 -10    0.46    1.21
  -2  -2 -10    0.01    0.80
   2   2  11   10.16    2.11
  -2  -2 -11   10.29    2.48
  -2  -2 -11   16.60    2.65
  -2  -2 -12    2.25    1.39
  -2  -2 -13    1.09    1.31
  -2  -2 -14    2.26    1.77
   2   3 -18    0.24    1.18
   2   3 -18   -0.97    1.66
   2   3 -17    1.88    1.54
   2   3 -17    0.28    1.35
   2   3 -16   13.06    2.40
   2   3 -16   13.11    3.12
   2   3 -15    8.83    1.98
   2   3 -15    6.54    2.15
   2   3 -14   19.29    2.64
   2   3 -14   24.25    3.83
   2   3 -13   43.64    3.61
   2   3 -13   50.30    5.18
   2   3 -13   41.28    3.28
   2   3 -12    5.74    1.26
  -2  -3  12    7.29    1.07
   2   3 -12    4.96    1.81
   2   3 -12    5.61    1.31
   2   3 -12    7.48    1.13
  -2  -3  11    1.71    0.63
   2   3 -11    1.33    0.65
   2   3 -11    0.40    0.42
   2   3 -11    1.94    1.12
   2   3 -11    1.13    0.51
  -2  -3  10   12.97    1.55
  -2  -3  10   12.86    1.51
   2   3 -10   11.62    2.26
   2   3 -10   12.73    1.68
   2   3 -10   14.07    1.59
  -2  -3   9  111.11    4.45
   2   3  -9  116.79    4.59
  -2  -3   9  115.53    4.56
   2   3  -9  116.69    5.60
   2   3  -9  117.55    6.48
   2   3  -9  113.27    3.94
  -2  -3   8   36.26    2.58
   2   3  -8   41.11    2.74
   2   3  -8   37.18    2.88
   2   3  -8   36.73    1.93
   2   3  -8   38.21    3.50
  -2  -3   7   12.52    1.49
   2   3  -7   14.22    0.96
   2   3  -7   14.82    2.13
   2   3  -7   16.40    1.71
   2   3  -7   15.68    2.07
  -2  -3   6   11.61    1.42
   2   3  -6   11.07    1.23
  -2  -3   6   10.90    1.66
   2   3  -6    9.20    1.69
   2   3  -6   12.54    1.71
  -2  -3   5   32.50    2.41
   2   3  -5   33.95    1.73
  -2  -3   5   34.68    2.80
   2   3  -5   31.41    2.52
  -2  -3   4   13.54    1.55
   2   3  -4   13.32    0.76
  -2  -3   4   14.20    1.68
  -2  -3   4   12.40    1.45
   2   3  -4   13.46    1.57
  -2  -3   3   22.77    1.97
  -2  -3   3   24.86    1.25
  -2  -3   3   21.16    1.79
   2   3  -3   21.73    1.84
  -2  -3   2   30.64    2.33
   2   3  -2   27.49    2.03
  -2  -3   2   25.62    1.88
  -2  -3   1   51.12    3.01
  -2  -3   1   46.64    1.91
   2   3  -1   46.04    3.14
  -2  -3   1   46.13    2.47
  -2  -3   0    9.51    1.37
  -2  -3   0    7.05    0.96
   2   3   0    7.08    1.36
  -2  -3  -1   12.11    1.49
   2   3   1   14.50    1.48
  -2  -3  -1   14.04    1.49
   2   3   1   13.66    1.84
  -2  -3  -2   25.99    2.18
   2   3   2   17.79    1.68
  -2  -3  -2   20.46    2.09
  -2  -3  -2   23.77    2.46
   2   3   2   18.59    2.27
  -2  -3  -3   19.44    1.89
  -2  -3  -3   19.08    2.22
  -2  -3  -3   19.12    2.27
   2   3   3   21.59    2.51
   2   3   3   18.02    1.77
   2   3   4  249.92    6.86
  -2  -3  -4  240.77    6.70
   2   3   4  242.31    6.68
   2   3   4  243.06    8.69
   2   3   5    3.85    1.15
  -2  -3  -5    3.26    0.88
  -2  -3  -5    3.21    0.77
   2   3   5    3.25    0.85
  -2  -3  -6   13.34    1.58
   2   3   6   15.13    2.37
   2   3   6   13.88    1.58
  -2  -3  -6   12.41    2.15
   2   3   7    7.40    1.74
  -2  -3  -7    9.75    1.29
   2   3   7   10.16    1.31
  -2  -3  -7   13.48    2.68
  -2  -3  -7   10.55    1.69
  -2  -3  -8    1.22    0.55
   2   3   8    3.57    1.33
  -2  -3  -8    1.61    1.18
  -2  -3  -8    1.95    0.68
   2   3   9    0.02    0.68
  -2  -3  -9   -0.91    0.86
  -2  -3  -9   -0.45    0.79
   2   3  10    9.49    2.10
  -2  -3 -10   15.53    3.21
  -2  -3 -10   12.72    2.15
   2   3  11   14.59    2.61
  -2  -3 -11   13.59    2.92
  -2  -3 -12    5.26    2.20
  -2  -3 -13    2.98    1.92
   2   4 -18    5.45    2.17
   2   4 -18   -0.43    1.17
   2   4 -17    1.25    1.54
   2   4 -17    2.19    1.78
   2   4 -16    2.20    1.83
   2   4 -16    2.21    1.43
   2   4 -15    1.50    0.68
   2   4 -15    6.35    2.22
   2   4 -15    5.72    2.02
   2   4 -14   14.45    2.03
   2   4 -14   11.01    2.53
   2   4 -14   10.66    2.47
  -2  -4  13    6.95    1.18
   2   4 -13    6.20    1.14
   2   4 -13    7.56    1.40
   2   4 -13    8.32    2.21
   2   4 -13    6.83    1.97
  -2  -4  12   20.82    2.12
   2   4 -12   18.02    2.01
   2   4 -12   17.45    1.94
   2   4 -12   21.74    3.28
   2   4 -12   20.72    3.08
  -2  -4  11   21.04    2.16
   2   4 -11   18.14    2.04
   2   4 -11   25.92    3.46
   2   4 -11   20.15    1.85
   2   4 -11   21.19    3.03
  -2  -4  10   43.29    3.12
  -2  -4  10   45.89    3.21
   2   4 -10   45.19    3.20
   2   4 -10   39.54    2.26
   2   4 -10   42.69    4.17
   2   4 -10   42.67    4.02
  -2  -4   9   42.80    3.14
  -2  -4   9   44.21    3.19
   2   4  -9   46.59    3.26
   2   4  -9   41.69    1.93
   2   4  -9   42.96    3.21
   2   4  -9   45.73    4.08
   2   4  -9   41.07    3.76
   2   4  -8  224.14    7.11
  -2  -4   8  225.09    7.18
   2   4  -8  217.13    6.53
   2   4  -8  222.37    3.26
   2   4  -8  228.13    8.76
   2   4  -8  227.55    8.33
  -2  -4   7    1.00    0.77
   2   4  -7    1.55    0.78
   2   4  -7    0.39    0.34
   2   4  -7    1.28    0.89
  -2  -4   6   71.79    3.97
  -2  -4   6   72.27    4.39
   2   4  -6   72.89    2.85
   2   4  -6   72.91    4.32
  -2  -4   5  239.56    7.25
  -2  -4   5  238.64    7.75
   2   4  -5  240.34    4.00
   2   4  -5  230.96    7.27
  -2  -4   5  246.87    7.25
  -2  -4   4    5.03    1.00
  -2  -4   4    5.01    0.62
  -2  -4   4    4.94    1.04
   2   4  -4    4.14    1.02
  -2  -4   3   55.91    3.51
  -2  -4   3   51.98    2.38
   2   4  -3   53.17    3.20
  -2  -4   3   54.48    3.19
  -2  -4   2   37.35    2.87
  -2  -4   2   35.59    2.28
   2   4  -2   34.68    1.58
  -2  -4   2   41.23    2.70
  -2  -4   1   99.95    4.74
  -2  -4   1   91.35    4.03
   2   4  -1   96.29    3.36
   2   4  -1   94.90    4.94
  -2  -4   1   96.21    4.14
  -2  -4   0   10.38    1.58
  -2  -4   0   11.48    1.36
   2   4   0   10.59    1.33
  -2  -4   0    9.21    1.46
   2   4   0    8.40    1.52
   2   4   1   -0.04    0.55
  -2  -4  -1    0.22    0.45
   2   4   1   -0.35    0.37
  -2  -4  -1    0.27    0.33
  -2  -4  -1    0.16    0.59
   2   4   1    0.02    0.51
   2   4   1   -0.40    0.31
  -2  -4  -2   63.36    3.83
   2   4   2   61.29    3.77
   2   4   2   61.52    3.23
  -2  -4  -2   63.78    3.92
  -2  -4  -2   57.08    4.11
   2   4   2   55.35    3.77
   2   4   2   62.16    4.43
  -2  -4  -3    3.43    0.98
  -2  -4  -3    2.64    1.00
   2   4   3    0.80    0.62
  -2  -4  -3    1.67    0.83
   2   4   3    0.95    0.52
   2   4   3    2.70    0.74
  -2  -4  -4   12.34    1.70
   2   4   4   12.24    2.11
  -2  -4  -4   11.27    1.67
   2   4   4   13.19    1.76
  -2  -4  -4   12.71    2.30
   2   4   4   11.42    1.46
  -2  -4  -5   14.67    1.87
   2   4   5   10.57    2.08
   2   4   5   13.25    1.75
  -2  -4  -5   16.16    2.70
  -2  -4  -6   47.29    3.24
   2   4   6   42.69    3.08
  -2  -4  -6   43.00    4.56
   2   4   6   48.80    4.51
   2   4   7    9.63    2.02
  -2  -4  -7    9.75    1.49
  -2  -4  -7   12.59    2.74
   2   4   8   10.73    2.16
  -2  -4  -8    7.73    2.51
   2   4   9    5.35    1.70
  -2  -4  -9    3.81    1.86
   2   4  10    0.40    0.98
  -2  -4 -10   -0.51    1.03
  -2  -4 -11    2.60    1.80
  -2  -4 -12    6.97    2.33
   2   5 -18   -2.38    1.06
   2   5 -18   -1.11    1.33
   2   5 -17    5.18    2.36
   2   5 -17    1.82    1.27
   2   5 -16    3.56    1.72
   2   5 -16    3.05    1.95
   2   5 -15    3.69    1.56
   2   5 -15    2.88    1.68
   2   5 -14    0.97    0.48
   2   5 -14   -0.38    1.16
  -2  -5  13    7.75    1.43
   2   5 -13    5.58    1.07
   2   5 -13    5.66    1.73
   2   5 -13    4.79    1.81
  -2  -5  12    2.47    0.90
   2   5 -12    3.64    0.76
   2   5 -12    2.57    1.13
   2   5 -12    4.36    1.72
  -2  -5  11    0.61    0.53
   2   5 -11    0.88    0.43
   2   5 -11   -0.33    0.68
   2   5 -11    0.31    0.73
  -2  -5  10   16.42    2.18
   2   5 -10   17.38    1.14
   2   5 -10   16.98    2.13
   2   5 -10   20.58    2.85
  -2  -5   9    5.27    1.32
   2   5  -9    3.68    0.86
   2   5  -9    2.03    1.01
  -2  -5   8    9.65    1.60
   2   5  -8    9.57    1.31
   2   5  -8    6.29    1.49
  -2  -5   7   68.03    4.27
   2   5  -7   66.14    2.97
   2   5  -7   62.78    4.44
   2   5  -6  194.52    7.43
   2   5  -5   32.95    2.97
  -2  -5   5   33.77    2.90
  -2  -5   4  251.87    5.44
   2   5  -4  255.84    3.47
   2   5  -4  249.81    7.86
  -2  -5   4  255.87    7.74
   2   5  -3  111.86    2.81
  -2  -5   3  113.52    4.25
  -2  -5   3  114.82    5.10
   2   5  -2   90.34    3.13
  -2  -5   2   84.92    4.01
  -2  -5   2   94.64    4.61
  -2  -5   1   24.34    2.35
   2   5  -1   19.88    1.77
  -2  -5   1   25.74    2.44
   2   5  -1   22.43    2.65
  -2  -5   0    3.05    0.97
   2   5   0    2.25    0.71
  -2  -5   0    1.40    0.65
  -2  -5   0    1.30    0.85
   2   5   0    0.94    0.71
  -2  -5  -1   20.78    2.38
  -2  -5  -1   24.61    2.76
  -2  -5  -1   25.24    2.44
   2   5   1   21.93    2.03
   2   5   1   21.55    2.30
   2   5   1   28.58    3.12
  -2  -5  -2   18.16    2.27
   2   5   2   16.73    1.75
  -2  -5  -2   14.57    2.29
   2   5   2   20.61    2.49
   2   5   2   20.02    2.76
  -2  -5  -3   35.12    3.15
  -2  -5  -3   34.45    3.70
   2   5   3   36.22    3.56
   2   5   3   39.93    2.66
   2   5   3   42.48    4.13
  -2  -5  -4    0.86    0.74
   2   5   4    1.39    0.83
  -2  -5  -4    0.81    1.22
   2   5   4    0.34    0.26
  -2  -5  -5  104.05    5.40
  -2  -5  -5  110.03    7.31
   2   5   5  117.03    7.20
   2   5   6   12.21    2.43
  -2  -5  -6   13.10    1.91
  -2  -5  -6   12.64    2.73
   2   5   7    3.56    1.51
  -2  -5  -7    2.86    1.02
  -2  -5  -7    3.03    1.68
  -2  -5  -8   26.37    4.08
   2   5   8   31.47    4.03
   2   5   9    0.56    0.70
  -2  -5  -9    0.34    1.28
  -2  -5 -10    5.05    1.95
  -2  -5 -11    5.62    2.41
   2   6 -18   21.61    4.25
   2   6 -18   16.95    3.71
   2   6 -17    0.08    1.07
   2   6 -17    2.27    1.86
   2   6 -16    3.66    1.65
   2   6 -16    2.71    1.78
   2   6 -15    1.20    0.93
   2   6 -15    0.02    1.23
  -2  -6  14   17.13    2.35
   2   6 -14   17.73    3.30
  -2  -6  13   70.87    4.80
   2   6 -13   68.03    2.98
   2   6 -13   75.60    6.39
  -2  -6  12   18.93    2.53
   2   6 -12   18.63    1.31
   2   6 -12   19.09    3.13
  -2  -6  11   16.64    2.40
   2   6 -11   12.59    0.78
   2   6 -11   16.99    2.82
  -2  -6  10    0.50    0.60
   2   6 -10    0.58    0.76
   2   6 -10    0.69    0.88
  -2  -6   9    2.18    1.05
   2   6  -9    0.39    0.51
   2   6  -9   -0.25    0.93
  -2  -6   8   46.20    3.88
   2   6  -8   49.94    2.83
   2   6  -8   46.51    4.17
  -2  -6   7    3.22    1.07
   2   6  -7    2.54    1.03
  -2  -6   6   31.65    3.24
   2   6  -6   37.72    3.52
  -2  -6   5  153.92    6.95
  -2  -6   4   99.15    5.61
   2   6  -4   94.39    2.76
  -2  -6   4   94.85    3.99
  -2  -6   3   -0.29    0.66
  -2  -6   3    0.08    0.47
   2   6  -3    0.57    0.46
  -2  -6   2    1.34    0.88
  -2  -6   2    0.45    0.58
   2   6  -2   -0.05    0.30
  -2  -6   1  133.96    6.54
  -2  -6   1  128.39    5.96
   2   6  -1  108.77    4.59
   2   6  -1  130.61    6.84
  -2  -6   0   13.30    2.15
   2   6   0   11.60    1.69
  -2  -6   0   14.89    2.21
   2   6   0   15.27    2.43
  -2  -6  -1   16.82    2.41
   2   6   1   15.13    1.75
  -2  -6  -1   16.55    2.43
   2   6   1   17.21    2.28
   2   6   1   14.76    2.37
  -2  -6  -2    1.21    0.64
   2   6   2    1.32    0.86
  -2  -6  -2    0.80    1.05
   2   6   2   -0.30    0.60
   2   6   2    1.04    0.48
  -2  -6  -3    0.81    0.88
   2   6   3    1.14    0.96
  -2  -6  -3   -0.27    0.74
   2   6   3    0.71    0.55
   2   6   3    0.23    0.27
   2   6   4   14.80    2.66
  -2  -6  -4   11.23    2.05
  -2  -6  -4    8.52    2.18
   2   6   5   17.54    3.03
  -2  -6  -5   15.62    2.32
  -2  -6  -5   18.00    3.17
  -2  -6  -6    8.73    1.82
   2   6   6    9.78    2.42
  -2  -6  -6    7.93    2.22
   2   6   7    7.55    2.06
  -2  -6  -7   12.57    2.94
   2   6   8    2.34    1.20
  -2  -6  -8    2.05    1.12
  -2  -6  -9    1.48    1.62
  -2  -6 -10    2.14    1.45
   2   7 -18    7.77    2.52
   2   7 -17    3.60    2.22
   2   7 -16    2.33    1.75
  -2  -7  15    6.36    1.56
   2   7 -15   14.02    3.15
  -2  -7  14    3.50    1.44
   2   7 -14    4.96    2.26
  -2  -7  13   11.11    2.14
   2   7 -13    8.88    2.31
  -2  -7  12    6.02    1.73
   2   7 -12    7.01    1.96
  -2  -7  11   31.95    3.59
   2   7 -11   30.22    2.83
   2   7 -11   31.67    4.00
  -2  -7  10  101.41    6.23
   2   7 -10   96.81    4.69
   2   7 -10   98.92    6.76
  -2  -7   9   55.04    4.59
   2   7  -9   56.13    3.24
   2   7  -9   52.54    4.86
  -2  -7   8    7.12    1.70
   2   7  -8    4.91    1.63
  -2  -7   7    0.18    0.58
   2   7  -7   -0.19    0.72
  -2  -7   6   35.30    3.65
  -2  -7   5   80.03    5.53
   2   7  -5   80.65    2.75
  -2  -7   4   19.34    2.79
   2   7  -4   20.84    1.56
  -2  -7   4   18.02    2.03
  -2  -7   3    5.81    1.61
   2   7  -3    6.02    0.98
  -2  -7   3    4.41    1.13
  -2  -7   2    8.11    1.86
  -2  -7   2    1.70    0.78
   2   7  -2    4.71    0.98
   2   7  -2    7.75    1.91
  -2  -7   1   51.86    4.43
  -2  -7   1   51.87    4.15
   2   7  -1   53.72    3.50
   2   7  -1   48.27    4.51
  -2  -7   0    1.74    0.99
   2   7   0    3.50    0.99
  -2  -7   0    2.50    1.21
   2   7   0    1.90    1.06
  -2  -7  -1   30.34    3.41
   2   7   1   24.83    2.32
  -2  -7  -1   31.22    3.59
   2   7   1   29.14    3.18
   2   7   1   33.35    3.85
  -2  -7  -2   31.96    3.54
  -2  -7  -2   28.72    3.64
   2   7   2   28.06    3.30
   2   7   2   32.87    3.93
  -2  -7  -3   29.15    3.37
  -2  -7  -3   26.47    3.63
   2   7   3   24.27    3.27
   2   7   3   23.57    3.50
  -2  -7  -4   23.63    3.09
  -2  -7  -4   18.49    3.29
   2   7   4   21.12    3.39
  -2  -7  -5   11.13    2.23
   2   7   5   10.05    2.34
  -2  -7  -5   11.87    2.62
   2   7   6    1.72    1.17
  -2  -7  -6   -0.08    0.65
  -2  -7  -6    0.57    0.96
   2   7   7    3.98    1.78
  -2  -7  -7   -0.03    1.20
   2   7   8    0.29    0.87
  -2  -7  -8   -0.48    1.73
   2   8 -18    3.99    2.09
   2   8 -17    1.37    1.53
   2   8 -16   -0.68    1.49
  -2  -8  15    2.60    1.32
   2   8 -15   -0.44    1.31
  -2  -8  14   33.22    3.94
   2   8 -14   32.63    4.63
  -2  -8  13    7.02    1.80
   2   8 -13    6.59    1.98
  -2  -8  12   34.82    3.95
   2   8 -12   40.58    4.81
  -2  -8  11   48.71    4.68
   2   8 -11   57.28    5.50
  -2  -8  10   15.89    2.74
   2   8 -10   17.52    3.04
  -2  -8   9   48.66    4.68
   2   8  -9   48.95    4.82
  -2  -8   8    0.54    0.84
   2   8  -8    1.31    1.31
  -2  -8   7   28.20    3.54
  -2  -8   6   18.84    2.89
   2   8  -6   21.35    1.52
  -2  -8   5    2.74    1.25
   2   8  -5    1.00    0.31
  -2  -8   4   17.33    2.88
   2   8  -4   14.99    1.49
  -2  -8   3   46.84    4.56
  -2  -8   3   49.54    3.96
   2   8  -3   48.40    3.02
  -2  -8   2   10.90    2.31
  -2  -8   2   13.21    2.26
   2   8  -2   10.47    1.57
   2   8  -2   11.99    2.39
  -2  -8   1    1.31    1.08
  -2  -8   1    1.59    1.00
   2   8  -1    0.27    0.39
   2   8  -1    0.13    0.62
  -2  -8   0    4.40    1.57
   2   8   0    1.74    0.94
  -2  -8   0    2.29    1.26
   2   8   0    1.97    1.04
  -2  -8  -1    2.99    1.36
   2   8   1    1.97    1.08
  -2  -8  -1    2.70    1.36
   2   8   1    2.38    1.18
  -2  -8  -2   28.67    3.63
   2   8   2   22.41    3.12
  -2  -8  -2   26.59    3.76
   2   8   2   28.32    3.83
  -2  -8  -3    6.87    1.91
   2   8   3    2.27    1.18
  -2  -8  -3    4.41    1.74
   2   8   3    3.44    1.43
  -2  -8  -4    0.30    0.60
  -2  -8  -4    1.03    1.36
   2   8   4   -0.66    0.98
  -2  -8  -5    1.32    1.03
   2   8   5    0.37    0.74
  -2  -8  -5    0.37    0.95
   2   8   6    3.51    1.81
  -2  -8  -6    1.02    1.22
   2   8   7   11.69    2.85
  -2  -8  -7    6.67    2.47
   2   9 -17    3.34    1.85
   2   9 -16    3.47    2.22
  -2  -9  15    0.61    0.68
   2   9 -15    1.47    1.00
  -2  -9  14   16.77    2.95
   2   9 -14   15.11    3.29
  -2  -9  13   24.22    3.64
   2   9 -13   21.97    3.79
  -2  -9  12  118.81    7.75
   2   9 -12  114.71    8.30
  -2  -9  11    0.48    0.86
   2   9 -11    0.98    1.33
  -2  -9  10  129.59    8.02
   2   9 -10  133.19    8.53
  -2  -9   9  142.76    8.36
  -2  -9   8  205.64   10.08
  -2  -9   7   37.04    4.38
  -2  -9   6   11.28    2.30
   2   9  -6   11.98    1.27
  -2  -9   5    1.28    1.06
   2   9  -5    1.02    0.54
  -2  -9   4    7.96    2.12
   2   9  -4    9.38    1.39
  -2  -9   3   31.45    3.98
   2   9  -3   29.58    2.60
  -2  -9   3   33.94    3.56
   2   9  -3   34.42    4.29
  -2  -9   2    3.74    1.48
  -2  -9   2    2.72    1.19
   2   9  -2    3.46    1.01
   2   9  -2    1.82    1.42
  -2  -9   1   36.30    4.31
  -2  -9   1   33.48    3.92
   2   9  -1   35.01    3.36
   2   9  -1   34.02    4.29
  -2  -9   0   29.65    3.91
  -2  -9   0   30.28    3.93
   2   9   0   27.83    3.25
   2   9   0   32.53    4.30
  -2  -9  -1   17.40    3.08
   2   9   1    9.62    2.13
  -2  -9  -1    9.17    2.32
   2   9   1   12.01    2.74
  -2  -9  -2   34.24    4.25
  -2  -9  -2   27.52    4.00
   2   9   2   24.70    3.45
   2   9   2   25.88    4.02
  -2  -9  -3    1.95    1.28
  -2  -9  -3    0.62    1.32
   2   9   3    2.17    1.48
  -2  -9  -4    3.88    1.46
   2   9   4    3.70    1.73
  -2  -9  -4    7.72    2.40
   2   9   5    0.71    1.12
  -2  -9  -5    0.27    1.41
   2   9   6    2.31    1.28
  -2  -9  -6    3.86    2.35
   2  10 -17    2.76    2.07
  -2 -10  16    0.55    1.15
   2  10 -16    0.22    1.06
  -2 -10  15    2.73    1.50
   2  10 -15    1.22    1.53
  -2 -10  14    0.41    1.05
   2  10 -14    0.17    1.30
  -2 -10  13    5.09    2.03
   2  10 -13    7.52    2.56
  -2 -10  12    2.96    1.66
   2  10 -12    2.31    1.80
  -2 -10  11    2.40    1.60
   2  10 -11    1.12    0.77
  -2 -10  10   33.76    4.48
  -2 -10   9   15.47    2.98
  -2 -10   8    2.98    1.51
  -2 -10   7   57.49    5.63
  -2 -10   6    2.16    1.02
  -2 -10   5    8.01    2.39
  -2 -10   4    3.28    2.01
  -2 -10   3   10.51    2.65
   2  10  -3   13.09    1.89
   2  10  -3   12.38    2.73
  -2 -10   2   44.13    5.12
  -2 -10   2   40.10    4.43
   2  10  -2   40.66    3.61
   2  10  -2   44.72    5.11
  -2 -10   1   48.72    5.40
  -2 -10   1   50.39    5.07
   2  10  -1   48.63    4.23
   2  10  -1   51.95    5.61
  -2 -10   0    2.72    1.57
  -2 -10   0    6.40    2.02
   2  10   0    2.91    1.14
   2  10   0    4.81    1.91
  -2 -10  -1   -0.53    0.67
   2  10   1   -0.13    0.78
   2  10   1    0.99    1.20
  -2 -10  -2    9.47    2.36
  -2 -10  -2   11.92    2.94
   2  10   2   14.68    3.34
  -2 -10  -3    7.13    2.19
  -2 -10  -3   11.75    3.00
   2  10   3    7.97    2.42
   2  10   4    0.76    1.55
  -2 -10  -4    1.18    1.20
   2  10   5    6.13    2.35
  -2 -11  16    0.93    1.51
   2  11 -16    0.51    1.50
  -2 -11  15    0.45    1.03
   2  11 -15    0.13    0.95
  -2 -11  14    4.39    1.96
   2  11 -14    2.35    1.69
  -2 -11  13   12.17    3.11
   2  11 -13    0.34    0.88
  -2 -11  12   14.51    3.11
  -2 -11  11   19.20    3.60
  -2 -11  10   46.73    5.46
  -2 -11   9    7.48    2.43
  -2 -11   8   23.79    3.97
  -2 -11   7   12.52    3.06
  -2 -11   6   10.33    2.75
  -2 -11   5    1.51    1.24
  -2 -11   4   -0.32    1.32
   2  11  -4    0.15    0.73
  -2 -11   3   14.63    3.41
   2  11  -3    4.33    1.98
  -2 -11   2    0.61    1.33
   2  11  -2    0.33    1.31
  -2 -11   1    2.71    1.80
  -2 -11   1    1.58    1.49
   2  11  -1    1.07    1.13
  -2 -11   0    1.12    1.19
  -2 -11   0   -0.75    1.31
   2  11   0   -1.02    1.47
  -2 -11  -1   14.85    3.21
  -2 -11  -1   13.26    3.11
   2  11   1   12.07    2.98
  -2 -11  -2   -1.52    1.08
  -2 -11  -2    1.79    1.43
   2  11   2    0.40    0.95
  -2 -11  -3   -1.48    1.55
  -2 -11  -3    0.07    1.05
   2  11   3   -0.15    1.29
   2  11   4    3.11    1.91
  -2 -12  17    1.24    1.41
  -2 -12  16    1.47    1.04
  -2 -12  15    1.20    1.56
  -2 -12  14    0.77    1.33
  -2 -12  13    2.21    1.57
  -2 -12  12    2.69    1.76
  -2 -12  11    0.14    1.35
  -2 -12  10    2.88    1.53
  -2 -12   9    0.48    1.10
  -2 -12   8   21.44    3.90
  -2 -12   7   -1.77    1.60
  -2 -12   6    4.16    2.39
  -2 -12   5    1.43    1.41
   2  12  -5    4.92    2.14
  -2 -12   4    7.13    2.45
   2  12  -4    6.67    2.32
  -2 -12   3    4.72    1.83
   2  12  -3    4.83    1.97
  -2 -12   2    3.39    1.41
   2  12  -2    7.03    2.41
  -2 -12   1    1.03    1.14
   2  12  -1    2.25    1.52
  -2 -12   0   -0.75    1.05
  -2 -12   0   -0.91    1.22
   2  12   0    1.41    1.67
  -2 -12  -1    5.54    2.35
  -2 -12  -1    2.22    1.42
   2  12   1    3.74    1.99
  -2 -12  -2    8.13    2.60
  -2 -12  -2    3.43    1.42
   2  12   2    2.90    1.66
  -2 -13  17    2.09    1.75
  -2 -13  16   -0.59    0.96
  -2 -13  15    0.91    1.09
  -2 -13  14    4.84    2.37
  -2 -13  13    1.32    1.62
  -2 -13  12   -0.01    1.48
  -2 -13  11   11.46    3.32
  -2 -13  10   -0.49    0.97
  -2 -13   9   18.94    3.95
  -2 -13   8    2.19    2.22
  -2 -13   7    7.67    2.71
  -2 -13   6    1.31    1.74
   2  13  -6    1.73    1.49
  -2 -13   5    1.97    1.62
   2  13  -5    0.30    0.72
  -2 -13   4    5.72    2.41
   2  13  -4    8.56    3.03
  -2 -13   3   11.38    3.33
   2  13  -3    4.40    1.82
  -2 -13   2    2.44    1.88
   2  13  -2    4.10    1.97
  -2 -13   1    2.90    2.18
   2  13  -1    2.25    1.61
  -2 -13   0   -4.78    2.15
  -3  15  -1    3.68    1.90
  -3  15  -6    1.95    1.74
   3 -15   6    1.36    1.65
  -3  15  -7    2.49    1.78
   3 -15   7    0.23    0.88
  -3  15  -8    3.82    2.31
   3 -15   8    0.41    1.10
  -3  15  -9    4.16    2.21
   3 -15   9    1.64    1.08
   3 -15  10    0.58    0.99
  -3  15 -10   -1.03    0.86
  -3  15 -11    4.48    1.70
  -3  15 -12    2.59    1.46
  -3  15 -13    1.57    1.58
   3 -14  -2    7.59    2.64
  -3  14   2    5.24    2.11
  -3  14   1   -0.63    1.05
  -3  14   1   -0.40    1.48
   3 -14   0    4.14    2.02
  -3  14   0    2.78    1.78
  -3  14   0    4.35    2.07
  -3  14   0    3.17    1.73
   3 -14   1    4.58    2.20
  -3  14  -1    2.22    1.42
  -3  14  -1    1.07    1.28
   3 -14   2   -0.63    1.28
  -3  14  -2   -0.33    0.87
  -3  14  -2    2.35    2.09
   3 -14   3   -0.17    1.09
  -3  14  -3   -0.08    0.74
  -3  14  -3    0.95    1.12
  -3  14  -4    1.07    0.89
  -3  14  -4    1.64    0.91
   3 -14   5    0.08    0.90
  -3  14  -5    1.99    1.60
   3 -14   5    2.98    1.86
  -3  14  -6   -0.36    0.98
   3 -14   6    2.88    2.09
   3 -14   6    0.11    1.26
   3 -14   7    1.21    1.31
  -3  14  -7    0.27    0.88
   3 -14   7    1.09    1.04
  -3  14  -8    1.95    1.69
   3 -14   8    1.52    1.80
   3 -14   8    0.87    1.62
  -3  14  -8    0.55    0.73
   3 -14   9    3.12    1.82
  -3  14  -9    2.34    1.81
   3 -14   9    2.42    1.67
  -3  14  -9    2.40    1.40
   3 -14  10    1.11    0.83
  -3  14 -10    1.43    1.84
   3 -14  11    9.46    2.73
  -3  14 -11    8.86    2.88
   3 -14  12    2.19    1.73
  -3  14 -12    1.87    1.83
   3 -14  13    2.39    1.12
  -3  14 -13    3.48    2.15
   3 -14  14    1.24    1.10
  -3  14 -14   -0.05    1.12
   3 -14  15    3.37    2.03
  -3  14 -15    1.04    1.31
   3 -14  16    2.83    1.98
  -3  14 -16   -1.10    1.62
   3 -13  -3    2.55    1.55
  -3  13   3   -0.22    1.04
   3 -13  -2    2.53    1.75
  -3  13   2   -0.61    1.37
  -3  13   2   -0.25    0.94
   3 -13  -1    2.82    1.74
  -3  13   1    1.42    1.44
  -3  13   1    4.47    1.91
   3 -13   0    5.64    2.23
  -3  13   0    2.30    1.46
   3 -13   1    1.19    1.28
  -3  13  -1    1.55    1.12
   3 -13   1    1.55    1.27
  -3  13  -1    3.71    1.64
   3 -13   2    1.30    1.58
  -3  13  -2   -1.40    1.37
  -3  13  -2    1.34    1.41
   3 -13   2    1.93    1.89
   3 -13   3    1.18    1.46
  -3  13  -3    2.80    1.41
  -3  13  -3    2.38    1.66
   3 -13   3    2.19    1.55
  -3  13  -4    4.81    2.26
   3 -13   4    6.55    2.17
   3 -13   4    9.20    2.52
  -3  13  -5   29.72    4.64
   3 -13   5   34.57    5.02
   3 -13   5   23.71    4.03
   3 -13   6    5.91    2.35
  -3  13  -6    6.21    2.30
   3 -13   6    5.59    2.07
  -3  13  -6    8.74    2.01
   3 -13   7   11.55    3.04
  -3  13  -7    6.48    2.34
   3 -13   7    5.65    2.40
  -3  13  -7    8.33    2.12
   3 -13   8    9.67    2.67
   3 -13   8   13.79    3.16
  -3  13  -8    7.23    2.35
   3 -13   9    8.91    2.53
   3 -13   9    9.35    2.64
  -3  13  -9    8.42    2.28
   3 -13  10   -0.73    1.16
   3 -13  10   -0.01    1.36
  -3  13 -10   -0.01    1.30
   3 -13  11    2.77    1.72
   3 -13  11    0.02    1.07
  -3  13 -11    4.57    2.46
   3 -13  12    5.24    2.22
  -3  13 -12    5.75    2.31
   3 -13  13    0.76    1.24
  -3  13 -13   -0.04    0.92
   3 -13  14    5.02    1.90
  -3  13 -14    6.36    2.12
   3 -13  15    2.57    1.44
  -3  13 -15   -0.01    0.85
  -3  12   5    7.07    2.30
  -3  12   4    3.58    1.98
   3 -12  -3   -0.28    0.86
  -3  12   3    0.74    1.09
  -3  12   3    0.12    0.94
   3 -12  -2   15.60    3.05
  -3  12   2    8.30    2.39
  -3  12   2   15.25    3.22
  -3  12   2   10.33    2.51
   3 -12  -1   -0.15    0.89
  -3  12   1    0.24    1.21
   3 -12  -1    0.56    0.99
  -3  12   1   -0.40    0.84
   3 -12   0    1.53    1.54
  -3  12   0   -1.06    1.13
  -3  12   0    0.17    0.99
   3 -12   0    0.25    1.40
   3 -12   1    2.74    1.64
  -3  12  -1    1.56    1.42
  -3  12  -1    2.93    1.41
   3 -12   1    3.09    1.74
   3 -12   2    1.32    1.48
  -3  12  -2   -0.02    0.77
  -3  12  -2    0.29    0.78
   3 -12   2    1.35    1.44
   3 -12   3   32.92    4.58
  -3  12  -3   27.75    4.16
   3 -12   3   27.61    4.20
   3 -12   4    0.82    1.14
  -3  12  -4    2.42    1.43
   3 -12   4    1.06    1.11
  -3  12  -4    0.04    0.39
   3 -12   5    2.49    1.42
  -3  12  -5    3.95    1.77
   3 -12   5    2.59    1.57
  -3  12  -5    2.16    1.11
   3 -12   6    0.16    0.94
  -3  12  -6    2.73    1.73
   3 -12   6    3.30    2.11
  -3  12  -6    2.95    1.26
   3 -12   7    2.06    1.52
   3 -12   7   -1.28    1.21
  -3  12  -7    2.22    1.40
   3 -12   8    0.49    1.20
   3 -12   8    1.66    1.35
  -3  12  -8    1.16    1.26
   3 -12   9    8.72    2.32
  -3  12  -9    8.29    2.26
   3 -12   9    9.11    2.52
   3 -12  10   12.74    2.82
   3 -12  10   14.15    3.07
  -3  12 -10   14.23    2.98
   3 -12  11   -1.45    1.35
   3 -12  11    2.81    1.92
  -3  12 -11    0.26    1.16
   3 -12  12    0.08    0.90
   3 -12  12    2.43    1.56
  -3  12 -12    1.64    1.48
   3 -12  13   15.53    3.14
  -3  12 -13   16.88    3.33
   3 -12  14    5.71    1.86
  -3  12 -14    2.87    1.28
   3 -12  15   11.40    2.85
  -3  12 -15   16.44    3.22
  -3  11   6    5.73    2.48
  -3  11   5    5.90    2.13
   3 -11  -4   11.53    2.51
  -3  11   4   13.08    2.75
  -3  11   4   10.57    2.76
   3 -11  -3    7.04    2.17
  -3  11   3    8.82    2.35
  -3  11   3    6.09    2.04
  -3  11   3    5.00    1.91
   3 -11  -2    0.44    0.77
  -3  11   2    0.96    0.88
  -3  11   2    2.67    1.25
   3 -11  -2    1.80    1.33
   3 -11  -1    5.07    1.74
  -3  11   1    6.27    1.69
  -3  11   1    6.91    2.15
   3 -11  -1    4.69    1.77
   3 -11   0   -0.10    1.03
  -3  11   0    0.83    0.83
   3 -11   0    0.53    0.91
  -3  11   0    0.41    1.01
   3 -11   1   14.65    2.91
  -3  11  -1   11.38    2.32
   3 -11   1   14.66    3.03
  -3  11  -1   17.55    3.12
  -3  11  -2   11.37    2.55
   3 -11   2   14.21    2.83
   3 -11   2   11.39    2.58
  -3  11  -3   17.14    3.05
   3 -11   3   18.35    3.35
   3 -11   3   12.92    2.70
  -3  11  -3   13.00    1.92
  -3  11  -4   30.75    4.02
   3 -11   4   31.60    4.29
   3 -11   4   28.76    3.95
  -3  11  -4   24.89    2.85
  -3  11  -5    4.23    1.59
   3 -11   5    2.34    1.45
   3 -11   5    7.57    2.26
  -3  11  -5    3.83    1.35
   3 -11   6  215.02   11.08
   3 -11   6  219.60   10.86
  -3  11  -6  219.10   10.78
   3 -11   7   15.44    3.06
  -3  11  -7   22.94    3.53
   3 -11   7   15.40    2.99
  -3  11  -8   11.09    2.69
   3 -11   8    6.26    2.04
   3 -11   8    9.34    2.43
   3 -11   9    2.24    1.48
  -3  11  -9    2.17    1.67
   3 -11   9    1.65    0.90
   3 -11  10  148.35    9.15
  -3  11 -10  131.77    8.46
   3 -11  10  133.21    8.54
  -3  11 -11    1.04    0.81
   3 -11  11    0.28    1.05
   3 -11  11   -0.07    1.11
  -3  11 -12    2.61    1.39
   3 -11  12    4.46    1.66
   3 -11  12    3.91    1.81
  -3  11 -13    0.90    0.94
   3 -11  13    1.09    1.10
  -3  11 -14    1.63    1.34
   3 -11  14    0.89    1.14
  -3  11 -15    0.11    0.77
  -3  11 -15    1.58    1.31
  -3  11 -16   -0.65    1.32
  -3  11 -17    1.07    1.89
  -3  10   7    3.42    1.72
  -3  10   6    0.51    1.08
  -3  10   5    4.95    1.71
  -3  10   5    4.00    1.72
   3 -10  -4    2.39    1.37
  -3  10   4    3.10    1.36
   3 -10  -4    2.48    1.33
  -3  10   4    2.77    1.74
  -3  10   4    2.86    1.31
   3 -10  -3    3.39    1.67
  -3  10   3    1.56    0.98
   3 -10  -3    0.04    0.69
  -3  10   3    0.51    1.28
  -3  10   3    1.45    1.20
   3 -10  -2    5.15    1.75
  -3  10   2    3.74    1.55
   3 -10  -2    5.17    1.45
  -3  10   2    4.28    1.60
   3 -10  -1  125.39    7.85
  -3  10   1  135.24    8.12
  -3  10   1  131.36    8.09
   3 -10  -1  145.92    8.59
   3 -10   0    5.86    2.03
  -3  10   0    5.02    1.55
  -3  10   0    5.01    1.85
   3 -10   0    7.68    2.12
   3 -10   1   24.72    3.50
  -3  10  -1   21.74    3.27
   3 -10   1   22.01    3.41
  -3  10  -1   20.30    1.89
  -3  10  -2   25.88    3.57
   3 -10   2   22.23    3.40
   3 -10   2   20.33    3.16
  -3  10  -2   23.33    2.30
   3 -10   3    8.83    2.22
   3 -10   3   10.92    2.38
  -3  10  -3    7.52    1.50
   3 -10   4   22.08    3.38
   3 -10   4   13.88    2.62
  -3  10  -4   21.13    2.66
   3 -10   5    9.31    2.30
   3 -10   5    4.51    1.69
   3 -10   6   19.63    3.28
   3 -10   6   22.27    3.43
   3 -10   7   97.91    7.00
   3 -10   7   92.42    6.70
  -3  10  -8   -0.08    0.94
   3 -10   8    0.32    1.17
   3 -10   8    3.35    1.46
   3 -10   9   35.34    4.27
   3 -10   9   34.05    4.13
  -3  10  -9   30.34    3.81
   3 -10  10   56.75    5.37
  -3  10 -10   55.95    5.26
   3 -10  10   57.46    5.27
   3 -10  11   53.47    5.29
   3 -10  11   46.83    4.76
  -3  10 -11   49.70    4.95
  -3  10 -12   56.59    5.31
   3 -10  12   55.16    5.33
   3 -10  12   49.78    4.94
  -3  10 -13    1.57    1.19
   3 -10  13    0.46    0.66
   3 -10  13    1.47    1.21
  -3  10 -14    3.15    1.47
  -3  10 -14    1.15    1.12
  -3  10 -15    1.40    1.13
  -3  10 -15    1.14    0.74
  -3  10 -15   -0.18    0.88
  -3  10 -16    0.48    1.30
  -3  10 -16    0.99    1.41
  -3  10 -17    0.89    1.26
  -3   9   9   22.56    4.60
  -3   9   8    0.46    1.13
  -3   9   7   16.68    3.66
  -3   9   6    1.51    0.99
  -3   9   6   -2.00    1.42
   3  -9  -5    8.27    2.00
  -3   9   5    8.70    2.06
  -3   9   5    5.63    1.90
  -3   9   5    7.59    1.86
   3  -9  -4    0.64    1.06
  -3   9   4    1.33    1.19
   3  -9  -4    0.62    1.09
  -3   9   4    0.41    0.78
  -3   9   4    2.20    1.13
   3  -9  -3   19.40    3.02
  -3   9   3   20.56    3.37
  -3   9   3   20.67    2.99
   3  -9  -3   21.50    3.09
   3  -9  -2   30.23    3.65
  -3   9   2   34.12    3.89
  -3   9   2   34.48    4.09
   3  -9  -2   34.47    3.99
   3  -9  -1   45.79    4.48
  -3   9   1   34.51    3.93
  -3   9   1   38.11    4.09
   3  -9  -1   45.23    4.58
   3  -9   0   13.18    2.45
   3  -9   0   16.66    2.73
  -3   9   0   13.94    1.23
  -3   9   0   11.59    2.30
   3  -9   1    5.11    1.70
   3  -9   1    6.55    1.66
  -3   9  -1    5.66    1.01
   3  -9   2   13.93    2.55
   3  -9   2   11.98    2.41
  -3   9  -2    8.84    1.44
   3  -9   3   14.25    2.61
   3  -9   3   12.29    2.37
  -3   9  -3   11.78    1.79
   3  -9   4   24.01    3.28
   3  -9   4   25.74    3.41
  -3   9  -4   23.11    2.65
   3  -9   5    5.08    1.64
   3  -9   5    4.33    1.43
   3  -9   6   17.39    2.77
   3  -9   6   12.78    2.54
   3  -9   7    1.93    1.04
   3  -9   7    1.96    1.06
   3  -9   8    2.99    1.23
   3  -9   8    1.48    1.01
   3  -9   9  120.21    7.36
   3  -9   9  114.96    7.00
  -3   9 -10    0.78    0.92
   3  -9  10    0.22    0.85
   3  -9  10    2.45    1.22
   3  -9  11   18.12    3.01
  -3   9 -11   18.11    2.81
   3  -9  11   16.49    2.72
   3  -9  12   12.41    2.33
  -3   9 -12   12.09    2.41
   3  -9  12    8.21    1.86
  -3   9 -12   12.11    2.79
   3  -9  13   13.78    2.53
  -3   9 -13   17.88    2.83
  -3   9 -13   18.28    3.40
  -3   9 -14   10.69    2.20
  -3   9 -14   10.23    2.08
  -3   9 -14    9.46    2.74
  -3   9 -14    9.48    2.66
  -3   9 -15    1.11    1.27
  -3   9 -15    0.25    1.00
  -3   9 -16    2.90    1.87
  -3   9 -16    0.15    1.06
  -3   9 -17    5.40    2.60
  -3   9 -17   -0.23    1.08
  -3   9 -18    1.68    1.22
  -3   8  10    1.42    1.35
  -3   8   9   -1.41    1.08
  -3   8   8    0.44    0.79
  -3   8   7    1.11    1.33
  -3   8   6   10.53    1.98
   3  -8  -6   14.80    2.43
  -3   8   6   15.81    2.46
  -3   8   6   13.92    2.93
  -3   8   6   15.37    2.35
   3  -8  -5    0.92    1.02
  -3   8   5    2.17    1.49
  -3   8   5    0.19    0.95
  -3   8   5    0.56    0.66
   3  -8  -4   10.03    1.97
   3  -8  -4   12.41    2.34
  -3   8   4   13.46    2.32
  -3   8   4   12.88    2.60
  -3   8   4   11.79    2.06
   3  -8  -3   42.53    3.99
  -3   8   3   36.22    4.10
   3  -8  -3   38.44    4.00
   3  -8  -2   11.36    2.10
  -3   8   2    6.86    1.77
   3  -8  -2    7.13    1.76
   3  -8  -1   -0.27    0.90
  -3   8   1    0.35    0.76
   3  -8  -1    1.35    0.81
   3  -8   0   14.47    2.45
   3  -8   0   11.07    2.22
  -3   8   0   12.74    1.24
   3  -8   1    9.99    2.11
   3  -8   1    9.82    2.10
  -3   8  -1    9.31    1.31
   3  -8   2  106.74    6.49
   3  -8   2  109.95    6.44
  -3   8  -2  106.15    4.75
   3  -8   3    7.66    1.80
   3  -8   3   10.09    2.12
  -3   8  -3    9.42    1.58
   3  -8   4   18.71    2.79
   3  -8   4   14.68    2.41
  -3   8  -4   15.73    2.16
   3  -8   5   10.32    2.04
   3  -8   5   10.42    2.12
   3  -8   6   21.62    2.93
   3  -8   6   17.98    2.64
   3  -8   7    8.28    2.01
   3  -8   7    6.36    1.65
   3  -8   8   30.12    3.47
   3  -8   8   34.07    3.57
   3  -8   9   19.14    2.88
   3  -8   9   19.19    2.72
   3  -8  10   16.17    2.54
   3  -8  10   17.62    2.56
  -3   8 -10   18.23    2.96
   3  -8  11   -0.36    0.61
   3  -8  11   -0.97    0.82
  -3   8 -11    0.24    0.88
  -3   8 -12   -0.22    0.55
   3  -8  12   -0.03    0.62
  -3   8 -12   -1.50    1.33
  -3   8 -13    1.09    0.73
   3  -8  13    0.78    0.91
  -3   8 -13   -0.51    0.48
  -3   8 -13   -0.18    1.20
  -3   8 -13    0.63    0.73
  -3   8 -14   19.10    2.72
  -3   8 -14   24.61    3.00
  -3   8 -14   17.07    3.54
  -3   8 -14   22.78    3.82
  -3   8 -15   11.99    3.09
  -3   8 -15   11.89    2.77
  -3   8 -16    4.58    2.26
  -3   8 -16    1.40    1.86
  -3   8 -17   -0.21    0.97
  -3   8 -17    4.95    2.04
  -3   8 -18    1.12    0.92
   3  -7 -11    2.57    1.39
  -3   7  11    7.41    2.74
   3  -7 -10    3.97    1.89
  -3   7  10    2.78    1.59
   3  -7  -9   -0.36    1.50
  -3   7   9    0.22    1.28
   3  -7  -8   30.29    4.56
  -3   7   8   27.54    4.38
  -3   7   7   22.04    2.64
   3  -7  -7   21.17    2.69
  -3   7   7   23.74    2.80
   3  -7  -7   20.88    3.56
  -3   7   7   19.76    3.50
  -3   7   6   26.46    2.96
  -3   7   6   21.88    2.64
   3  -7  -6   27.30    3.07
  -3   7   6   19.12    3.32
   3  -7  -6   24.73    3.79
  -3   7   6   28.26    2.92
  -3   7   5    0.95    0.67
   3  -7  -5    1.96    1.02
  -3   7   5    1.11    0.81
  -3   7   5    0.71    1.20
  -3   7   5    0.09    0.37
   3  -7  -4   14.26    2.19
   3  -7  -4   13.68    2.31
  -3   7   4   14.54    2.72
  -3   7   4   15.81    2.20
   3  -7  -3   15.43    2.35
  -3   7   3   11.12    2.17
   3  -7  -3   11.39    2.05
   3  -7  -2   20.43    2.59
  -3   7   2   19.55    2.73
   3  -7  -2   19.87    2.72
   3  -7  -1    6.88    1.67
   3  -7  -1    6.03    1.57
   3  -7   0    0.61    0.51
   3  -7   0    1.90    1.06
  -3   7   0    1.28    0.42
   3  -7   1   62.40    4.63
   3  -7   1   56.79    4.31
  -3   7  -1   56.93    3.11
   3  -7   2    1.48    0.92
   3  -7   2    1.58    0.88
  -3   7  -2    2.00    0.84
   3  -7   3    4.06    1.37
   3  -7   3    4.53    1.31
  -3   7  -3    3.71    1.00
   3  -7   4    3.33    1.25
   3  -7   4    4.31    1.36
  -3   7  -4    4.89    1.29
   3  -7   5    1.07    1.05
   3  -7   5    0.99    0.85
   3  -7   6   43.22    3.79
   3  -7   6   45.60    3.95
   3  -7   7    7.43    1.66
   3  -7   7    6.70    1.38
   3  -7   7    5.32    1.52
   3  -7   8   14.69    2.29
   3  -7   8   13.56    2.17
   3  -7   9   16.67    2.47
   3  -7   9   15.26    2.27
  -3   7  -9   14.77    2.38
   3  -7  10   29.20    3.19
  -3   7 -10   30.00    3.62
   3  -7  11    0.83    0.79
  -3   7 -11    0.46    0.69
  -3   7 -11   -0.17    0.69
  -3   7 -11    2.25    1.18
   3  -7  12    0.27    0.44
  -3   7 -12   -0.26    0.56
  -3   7 -12    0.44    0.66
  -3   7 -12   -1.23    0.90
   3  -7  13   34.26    3.33
  -3   7 -13   35.14    3.40
  -3   7 -13   36.12    3.36
  -3   7 -13   34.66    4.70
  -3   7 -13   39.36    4.61
  -3   7 -14   -3.04    1.69
  -3   7 -14   -1.46    1.21
  -3   7 -15    4.70    1.91
  -3   7 -15    5.97    2.15
  -3   7 -16   10.73    3.16
  -3   7 -16    7.17    2.24
  -3   7 -17   -0.71    1.60
  -3   7 -17    2.50    1.82
  -3   7 -18    6.11    2.33
  -3   6  12    0.16    1.03
   3  -6 -12   -0.14    1.56
   3  -6 -11    2.02    1.39
  -3   6  11    0.05    1.52
   3  -6 -10    4.36    2.46
  -3   6  10    2.71    1.72
   3  -6  -9   22.25    3.81
  -3   6   9   14.80    3.19
  -3   6   8   16.39    2.07
   3  -6  -8   15.01    3.11
  -3   6   8   14.61    2.88
   3  -6  -8   14.42    1.93
  -3   6   7    0.26    0.35
  -3   6   7   -0.06    0.51
  -3   6   7    0.40    0.54
   3  -6  -7    0.49    0.70
   3  -6  -7    0.36    0.85
  -3   6   7    0.52    0.82
  -3   6   6    0.91    0.63
   3  -6  -6    0.28    0.49
  -3   6   6    2.32    1.52
   3  -6  -6    1.20    1.08
  -3   6   6    1.00    0.53
  -3   6   5    3.59    1.07
   3  -6  -5    2.60    0.91
  -3   6   5    3.32    1.31
   3  -6  -5    2.34    1.20
  -3   6   5    2.31    0.84
  -3   6   4   12.41    2.44
   3  -6  -4   17.18    2.34
   3  -6  -3  101.51    5.28
  -3   6   3  102.03    6.15
   3  -6  -3   98.59    5.45
   3  -6  -2  114.34    5.60
  -3   6   2  117.70    6.28
   3  -6  -2  127.82    6.17
   3  -6  -1   53.48    3.85
   3  -6  -1   52.16    3.98
   3  -6   0   30.23    2.96
   3  -6   0   25.37    2.77
  -3   6   0   28.40    1.91
   3  -6   1    3.33    1.16
   3  -6   1    1.04    0.59
  -3   6  -1    1.62    0.61
   3  -6   2    7.84    1.62
   3  -6   2    8.40    1.64
  -3   6  -2    8.26    1.36
   3  -6   3    2.47    0.99
   3  -6   3    6.30    1.39
  -3   6  -3    2.50    0.73
   3  -6   4    3.10    0.99
   3  -6   4    0.49    0.89
  -3   6  -4    1.20    0.68
   3  -6   5    3.40    1.13
   3  -6   5    3.15    1.25
  -3   6  -5    0.57    0.68
   3  -6   6  164.37    6.74
   3  -6   6  170.46    7.13
   3  -6   6  175.13    6.18
   3  -6   7   25.67    2.68
   3  -6   7   26.14    2.88
   3  -6   7   24.96    2.43
  -3   6  -7   25.28    2.84
   3  -6   8   10.17    1.70
   3  -6   8    9.18    1.73
   3  -6   8    7.78    1.42
  -3   6  -8   10.29    1.99
   3  -6   9  104.29    5.53
  -3   6  -9  103.85    5.28
  -3   6  -9   98.78    6.01
   3  -6  10    0.84    0.61
  -3   6 -10    0.23    0.78
  -3   6 -10   -0.01    0.99
  -3   6 -10    0.70    1.02
   3  -6  11  121.57    5.90
  -3   6 -11  118.06    5.59
  -3   6 -11  120.31    7.22
  -3   6 -11  110.17    7.61
   3  -6  12    3.49    1.04
  -3   6 -12    3.84    1.22
  -3   6 -12    2.65    0.90
  -3   6 -12    2.73    1.42
  -3   6 -12    4.65    1.80
  -3   6 -13   10.65    1.64
  -3   6 -13   16.00    2.38
  -3   6 -13   11.97    2.80
  -3   6 -13   11.73    2.47
  -3   6 -14    4.84    1.68
  -3   6 -14    4.63    1.93
  -3   6 -15    1.72    1.01
  -3   6 -15    1.79    1.37
  -3   6 -15   -0.82    1.15
  -3   6 -16    0.46    0.73
  -3   6 -16    2.88    1.51
  -3   6 -16   -0.76    1.43
  -3   6 -17    1.02    1.06
  -3   6 -17    0.16    1.23
  -3   6 -17    0.76    0.89
  -3   6 -18    2.60    1.56
  -3   5  13    3.06    2.14
   3  -5 -13    0.11    2.00
   3  -5 -12    6.36    2.15
  -3   5  12   11.77    3.52
  -3   5  11    1.58    1.51
   3  -5 -11    3.11    1.68
   3  -5 -10    4.66    1.84
  -3   5  10    5.88    2.23
   3  -5  -9    4.46    0.99
   3  -5  -9    4.71    1.79
  -3   5   9    2.40    1.79
  -3   5   8   17.74    2.02
  -3   5   8   16.97    1.91
   3  -5  -8   18.90    2.11
  -3   5   8   20.37    3.44
   3  -5  -8   16.88    3.07
  -3   5   8   18.44    1.86
  -3   5   7   24.26    2.31
  -3   5   7   27.70    2.55
   3  -5  -7   25.64    2.48
  -3   5   7   30.80    2.64
  -3   5   7   32.64    4.03
   3  -5  -7   29.50    3.80
  -3   5   7   25.10    2.19
  -3   5   6   12.60    1.75
  -3   5   6   11.87    1.70
   3  -5  -6   12.73    1.76
  -3   5   6   12.55    1.76
   3  -5  -6   15.80    2.69
  -3   5   6   13.06    2.52
  -3   5   6   12.13    1.50
  -3   5   5    0.40    0.54
  -3   5   5    0.96    0.57
  -3   5   5   -0.24    0.53
   3  -5  -5    0.32    0.51
   3  -5  -5    0.67    0.82
  -3   5   5   -0.18    0.66
  -3   5   5    0.11    0.32
  -3   5   4    4.39    1.18
  -3   5   4    1.35    0.69
  -3   5   4    3.91    1.31
   3  -5  -4    1.18    0.73
  -3   5   4    1.84    0.67
  -3   5   3  166.32    6.37
  -3   5   3  156.58    7.17
  -3   5   3  161.55    6.12
   3  -5  -3  162.43    6.42
   3  -5  -2  178.73    6.43
  -3   5   2  178.98    6.56
  -3   5   2  192.39    6.69
   3  -5  -2  175.34    6.67
  -3   5   1    2.69    0.85
   3  -5  -1    2.60    1.07
  -3   5   1    1.85    0.81
   3  -5  -1    0.68    0.57
   3  -5   0   56.32    3.64
  -3   5   0   57.61    3.69
  -3   5   0   64.66    3.89
   3  -5   0   57.80    3.81
  -3   5   0   52.80    2.57
  -3   5  -1  484.77   10.64
   3  -5   1  465.31   10.69
   3  -5   1  481.56   10.53
  -3   5  -1  488.80   10.74
  -3   5  -1  478.16    8.67
  -3   5  -2   93.01    4.64
   3  -5   2   92.46    4.77
  -3   5  -2   87.21    4.58
   3  -5   2   84.29    4.40
  -3   5  -2   92.00    4.14
   3  -5   3   30.69    2.77
  -3   5  -3   35.01    2.86
  -3   5  -3   33.31    2.85
   3  -5   3   36.01    2.93
  -3   5  -3   30.56    2.63
   3  -5   4    0.59    0.61
  -3   5  -4    0.83    0.73
  -3   5  -4    1.22    0.83
   3  -5   4    0.39    0.65
  -3   5  -4    0.90    0.76
   3  -5   4    1.16    0.68
  -3   5  -5  265.47    7.98
   3  -5   5  260.78    7.70
   3  -5   5  268.21    8.13
  -3   5  -5  282.00    8.15
   3  -5   5  262.89    6.66
   3  -5   5  269.30    7.86
  -3   5  -5  265.34    8.71
  -3   5  -6    7.64    1.45
  -3   5  -6    7.49    1.36
   3  -5   6   10.32    1.67
   3  -5   6    9.06    1.31
  -3   5  -6    6.75    1.61
  -3   5  -6    6.50    1.38
   3  -5   6   10.06    1.52
  -3   5  -7  128.15    5.43
  -3   5  -7  129.43    5.58
  -3   5  -7  124.83    5.42
   3  -5   7  121.51    5.53
   3  -5   7  127.42    5.12
  -3   5  -7  117.00    5.79
  -3   5  -7  114.95    6.37
  -3   5  -8   46.71    3.32
   3  -5   8   48.82    3.53
  -3   5  -8   46.35    3.27
  -3   5  -8   46.37    3.41
  -3   5  -8   41.62    3.59
  -3   5  -8   41.13    4.11
  -3   5  -9  132.85    5.52
   3  -5   9  134.11    5.75
  -3   5  -9  137.02    5.75
  -3   5  -9  134.01    5.51
  -3   5  -9  132.72    6.66
  -3   5  -9  132.06    7.52
  -3   5 -10    8.88    1.48
  -3   5 -10    8.06    1.45
   3  -5  10    7.15    1.32
  -3   5 -10   10.50    1.59
  -3   5 -10   11.24    1.86
  -3   5 -10    6.30    1.98
  -3   5 -10    6.97    1.70
  -3   5 -11  141.35    5.70
  -3   5 -11  139.95    5.46
  -3   5 -11  140.16    5.55
   3  -5  11  142.94    5.76
  -3   5 -11  129.43    6.71
  -3   5 -11  147.44    8.71
  -3   5 -11  143.44    7.53
  -3   5 -12    5.22    1.08
   3  -5  12    7.24    1.32
  -3   5 -12    5.38    1.45
  -3   5 -12    4.78    1.96
  -3   5 -12    7.73    1.78
  -3   5 -13    5.71    1.60
  -3   5 -13    3.57    1.74
  -3   5 -13    6.13    1.86
  -3   5 -14   -0.56    0.85
  -3   5 -14    0.88    1.19
  -3   5 -14   -0.42    0.82
  -3   5 -15   -0.08    0.74
  -3   5 -15    0.25    1.32
  -3   5 -15   -0.82    0.88
  -3   5 -16    4.04    1.69
  -3   5 -16    3.88    2.12
  -3   5 -16    4.87    1.80
  -3   5 -17    5.43    1.74
  -3   5 -17    2.05    1.52
  -3   5 -17    4.86    2.21
  -3   5 -18    1.49    1.45
   3  -4 -14    8.30    2.69
  -3   4  13   11.92    3.68
   3  -4 -13    8.60    2.54
   3  -4 -12   -0.15    1.14
  -3   4  12    2.47    1.66
   3  -4 -11   12.41    2.77
  -3   4  11   10.24    2.66
   3  -4 -10    2.17    1.16
  -3   4  10    4.50    1.75
  -3   4   9  217.84    5.94
   3  -4  -9  223.76    6.13
   3  -4  -9  209.59   10.20
  -3   4   9  199.77   10.55
   3  -4  -9  205.80    5.64
  -3   4   8    4.06    0.74
  -3   4   8    2.54    0.67
   3  -4  -8    5.54    1.09
  -3   4   8    4.52    1.74
   3  -4  -8    5.20    1.50
  -3   4   7   11.05    1.48
  -3   4   7   12.83    1.50
  -3   4   7   13.19    1.62
   3  -4  -7   12.43    1.64
   3  -4  -7   16.12    2.66
  -3   4   7    9.86    2.15
  -3   4   7   13.18    1.36
  -3   4   6   -0.27    0.35
  -3   4   6    0.68    0.43
   3  -4  -6    0.65    0.72
  -3   4   6    0.14    0.33
   3  -4  -6    0.65    0.97
  -3   4   6    0.81    0.93
  -3   4   6    0.02    0.32
  -3   4   5   31.33    2.47
  -3   4   5   33.94    2.64
   3  -4  -5   31.42    2.60
  -3   4   5   30.12    2.43
  -3   4   5   30.33    3.30
   3  -4  -5   25.06    2.99
  -3   4   5   30.59    2.00
  -3   4   4  115.06    4.74
  -3   4   4  117.60    4.86
  -3   4   4  112.52    5.97
   3  -4  -4  121.27    2.85
   3  -4  -4  114.91    4.89
  -3   4   4  114.91    4.74
  -3   4   3   32.98    2.56
  -3   4   3   29.85    2.45
  -3   4   3   35.32    2.62
   3  -4  -3   32.40    2.63
  -3   4   3   33.42    3.11
   3  -4  -3   29.39    1.44
  -3   4   2  191.44    6.11
  -3   4   2  198.23    6.25
   3  -4  -2  193.85    6.29
  -3   4   2  194.14    6.17
  -3   4   2  190.32    6.83
   3  -4  -2  195.92    4.06
  -3   4   1   25.31    2.26
   3  -4  -1   27.28    2.34
  -3   4   1   28.21    2.38
  -3   4   1   27.48    2.31
   3  -4  -1   26.67    1.70
  -3   4   0   36.41    2.71
   3  -4   0   40.73    2.91
  -3   4   0   40.25    2.82
  -3   4   0   35.37    2.14
   3  -4   0   37.51    2.21
   3  -4   1   49.59    3.21
  -3   4  -1   57.75    3.37
  -3   4  -1   57.93    3.36
  -3   4  -1   51.82    2.83
   3  -4   1   54.28    2.90
  -3   4  -2   47.54    3.06
   3  -4   2   38.73    2.85
  -3   4  -2   42.75    2.90
  -3   4  -2   46.14    2.95
  -3   4  -3   68.98    3.65
   3  -4   3   59.64    3.47
  -3   4  -3   64.43    3.56
  -3   4  -3   64.20    3.51
   3  -4   3   63.90    3.38
  -3   4  -3   62.57    3.67
  -3   4  -4   65.24    3.57
  -3   4  -4   65.13    3.56
   3  -4   4   63.90    3.56
  -3   4  -4   67.18    3.62
   3  -4   4   64.70    2.78
   3  -4   4   63.74    3.41
  -3   4  -4   66.39    3.98
  -3   4  -5   13.41    1.91
  -3   4  -5   17.58    1.88
  -3   4  -5   19.34    1.96
   3  -4   5   15.90    1.82
  -3   4  -5   19.90    1.96
   3  -4   5   16.48    1.51
  -3   4  -5   15.82    2.14
   3  -4   5   16.86    1.80
  -3   4  -5   18.71    2.01
   3  -4   6  202.77    6.41
  -3   4  -6  213.98    6.44
  -3   4  -6  211.33    6.36
  -3   4  -6  199.46    6.33
  -3   4  -6  190.98    7.67
   3  -4   6  206.86    6.53
  -3   4  -6  203.05    6.73
  -3   4  -7    4.65    1.04
  -3   4  -7    6.65    1.29
   3  -4   7    5.15    1.08
  -3   4  -7    5.44    1.08
  -3   4  -7    6.87    1.20
  -3   4  -7    5.46    1.48
  -3   4  -7    6.43    1.30
  -3   4  -8   13.33    1.67
  -3   4  -8   12.20    1.55
   3  -4   8   12.89    1.66
  -3   4  -8   13.13    1.59
  -3   4  -8   11.67    1.64
  -3   4  -8    9.67    1.95
  -3   4  -8   10.38    1.70
  -3   4  -9   35.99    2.60
  -3   4  -9   32.93    2.57
   3  -4   9   34.39    2.69
  -3   4  -9   35.98    2.63
  -3   4  -9   32.81    2.99
  -3   4  -9   35.06    3.28
  -3   4  -9   30.95    3.66
  -3   4 -10   34.55    2.60
  -3   4 -10   38.57    2.66
   3  -4  10   35.00    2.62
  -3   4 -10   37.01    3.42
  -3   4 -10   34.68    3.40
  -3   4 -10   39.57    4.30
  -3   4 -11    2.48    0.71
   3  -4  11    1.88    0.65
  -3   4 -11    3.57    0.83
  -3   4 -11    2.70    0.92
  -3   4 -11    4.30    1.35
  -3   4 -11    1.43    1.26
  -3   4 -12    1.24    0.47
  -3   4 -12   -0.14    0.54
  -3   4 -12   -0.62    0.97
  -3   4 -12   -0.08    0.62
  -3   4 -13    0.49    0.47
  -3   4 -13   -0.36    0.92
  -3   4 -13    0.85    0.62
  -3   4 -14    3.92    1.50
  -3   4 -14    1.26    1.32
  -3   4 -14    2.85    1.72
  -3   4 -15   -0.35    0.75
  -3   4 -15   -0.53    0.81
  -3   4 -15    1.32    1.79
  -3   4 -16    6.18    2.13
  -3   4 -16    4.76    1.70
  -3   4 -16    4.04    1.76
  -3   4 -17    7.57    2.30
  -3   4 -17    4.64    1.72
  -3   4 -17    5.67    2.42
  -3   4 -18   -0.57    1.07
   3  -3 -15    8.35    2.63
   3  -3 -14    9.57    2.77
  -3   3  13    0.40    1.61
   3  -3 -13    1.90    1.20
  -3   3  12    3.40    1.80
   3  -3 -12    3.05    1.39
   3  -3 -11   12.84    2.57
  -3   3  11   14.62    3.22
   3  -3 -10    0.50    0.30
   3  -3 -10   -1.14    0.89
  -3   3  10    0.68    1.01
   3  -3  -9   16.48    1.55
   3  -3  -9   16.24    2.75
  -3   3   9   18.23    3.17
  -3   3   8   21.96    1.84
   3  -3  -8   21.00    1.87
   3  -3  -8   23.26    3.03
  -3   3   8   18.33    2.90
  -3   3   8   21.62    1.22
  -3   3   7   24.82    2.00
  -3   3   7   27.24    2.10
   3  -3  -7   24.34    2.04
   3  -3  -7   26.06    3.09
  -3   3   7   25.85    3.23
  -3   3   7   25.40    1.35
  -3   3   6   68.92    3.39
  -3   3   6   73.75    3.50
   3  -3  -6   68.40    3.45
  -3   3   6   75.78    5.12
   3  -3  -6   71.60    4.78
  -3   3   6   72.57    2.33
  -3   3   5   14.25    1.56
  -3   3   5   14.55    1.56
   3  -3  -5   17.30    1.74
  -3   3   5   15.98    1.65
   3  -3  -5   13.71    2.04
  -3   3   5   12.95    2.00
  -3   3   5   15.84    1.11
  -3   3   4  139.61    4.77
  -3   3   4  147.34    4.92
  -3   3   4  143.56    5.94
  -3   3   4  137.12    6.10
  -3   3   4  155.85    5.07
   3  -3  -4  136.77    4.80
  -3   3   3   34.30    2.38
  -3   3   3   36.17    2.43
  -3   3   3   36.37    2.88
  -3   3   3   35.21    2.96
  -3   3   3   40.07    2.60
   3  -3  -3   33.52    2.35
  -3   3   2   20.89    1.86
  -3   3   2   17.08    1.69
  -3   3   2   20.55    2.08
   3  -3  -2   19.95    1.43
   3  -3  -2   19.03    1.80
  -3   3   2   20.62    1.84
  -3   3   1   76.12    3.54
  -3   3   1   76.99    3.53
  -3   3   1   79.53    3.62
   3  -3  -1   72.56    3.48
   3  -3  -1   74.70    2.92
   3  -3   0    0.38    0.55
  -3   3   0    0.12    0.28
  -3   3   0   -0.18    0.38
  -3   3   0    0.24    0.35
   3  -3   0    0.17    0.33
  -3   3   0    0.77    0.48
  -3   3  -1   30.88    2.24
  -3   3  -1   25.45    2.10
  -3   3  -1   31.83    2.29
   3  -3   1   28.00    2.15
  -3   3  -1   28.18    2.14
   3  -3   1   29.00    2.12
  -3   3  -2    9.99    1.31
   3  -3   2    6.80    1.15
  -3   3  -2   10.40    1.38
  -3   3  -2   10.21    1.31
  -3   3  -2    9.25    1.26
   3  -3   2   10.24    1.38
  -3   3  -2    7.54    1.27
  -3   3  -3   51.17    2.94
  -3   3  -3   57.81    3.06
   3  -3   3   50.79    2.89
  -3   3  -3   53.37    2.97
   3  -3   3   54.85    1.98
  -3   3  -3   51.22    3.31
  -3   3  -3   57.48    3.44
   3  -3   3   55.57    2.76
  -3   3  -4   49.46    2.84
  -3   3  -4   51.87    2.96
  -3   3  -4   52.71    2.94
   3  -3   4   50.87    2.88
   3  -3   4   52.47    2.14
  -3   3  -4   51.54    3.43
  -3   3  -4   51.58    2.81
   3  -3   4   56.11    2.82
  -3   3  -4   54.81    3.64
  -3   3  -5   24.28    2.00
  -3   3  -5   24.35    2.02
  -3   3  -5   28.64    2.18
   3  -3   5   25.90    2.06
  -3   3  -5   25.45    1.76
  -3   3  -5   27.89    2.80
  -3   3  -5   25.50    2.56
  -3   3  -5   23.19    1.98
   3  -3   5   25.93    2.05
  -3   3  -6   16.65    1.65
  -3   3  -6   18.28    1.75
   3  -3   6   17.66    1.76
  -3   3  -6   20.35    1.82
  -3   3  -6   17.31    1.69
  -3   3  -6   18.24    2.38
  -3   3  -6   14.19    1.65
  -3   3  -7   62.85    3.22
  -3   3  -7   63.03    3.24
   3  -3   7   61.50    3.23
  -3   3  -7   59.38    3.42
  -3   3  -7   60.57    4.52
  -3   3  -7   61.43    3.68
  -3   3  -8    4.87    1.00
   3  -3   8    2.71    0.71
  -3   3  -8    3.05    0.74
  -3   3  -8    4.47    1.13
  -3   3  -8    3.55    1.05
  -3   3  -8    2.55    1.12
  -3   3  -9    0.25    0.32
   3  -3   9   -0.04    0.37
  -3   3  -9    0.53    0.50
  -3   3  -9    0.09    0.41
  -3   3  -9    1.25    1.21
  -3   3  -9    0.13    0.47
  -3   3 -10   17.46    1.61
   3  -3  10   17.11    1.62
  -3   3 -10   15.54    2.33
  -3   3 -10   16.24    2.36
  -3   3 -10   18.78    2.93
   3  -3  11   12.74    1.25
  -3   3 -11   13.98    2.30
  -3   3 -11   15.31    2.33
  -3   3 -11   14.48    2.70
  -3   3 -12   18.21    2.81
  -3   3 -12   17.62    3.14
  -3   3 -12   10.33    2.10
  -3   3 -13    1.24    1.10
  -3   3 -13    1.34    0.93
  -3   3 -13    0.79    0.79
  -3   3 -14    1.81    1.14
  -3   3 -14    1.61    1.11
  -3   3 -14    0.61    0.73
  -3   3 -15    3.87    1.48
  -3   3 -15    5.31    2.10
  -3   3 -15    4.95    1.75
  -3   3 -16   10.38    2.73
  -3   3 -16    6.87    2.04
  -3   3 -16    8.95    2.76
  -3   3 -17    0.32    1.08
  -3   3 -17   20.28    3.77
   3  -2 -16    3.75    1.96
   3  -2 -15    0.64    1.28
   3  -2 -14    0.04    0.86
   3  -2 -13   12.79    2.69
  -3   2  12    4.06    1.84
   3  -2 -12    3.27    1.51
  -3   2  11    4.38    1.79
   3  -2 -11    5.39    1.81
   3  -2 -10    0.56    0.69
  -3   2  10    1.00    1.33
   3  -2 -10    0.86    0.33
  -3   2   9    0.80    0.42
   3  -2  -9    0.59    0.96
  -3   2   9    1.01    1.06
   3  -2  -9    0.42    0.32
  -3   2   8   58.82    2.76
   3  -2  -8   55.35    4.39
  -3   2   8   57.73    4.80
   3  -2  -8   56.79    2.74
  -3   2   7    6.19    0.94
   3  -2  -7    4.34    1.25
  -3   2   7    4.31    1.43
   3  -2  -7    5.14    0.89
  -3   2   6   40.59    2.37
   3  -2  -6   36.18    3.15
  -3   2   6   42.26    3.66
   3  -2  -6   45.21    2.53
  -3   2   5  251.66    8.26
   3  -2  -5  260.61    7.84
  -3   2   5  275.74    7.95
   3  -2  -5  264.06    6.09
  -3   2   5  262.38    6.20
   3  -2  -4   29.21    2.08
   3  -2  -4   27.84    2.00
  -3   2   4   28.10    2.05
  -3   2   4   30.56    2.50
  -3   2   4   31.09    2.71
   3  -2  -3   30.36    2.12
  -3   2   3   35.54    2.29
   3  -2  -3   31.93    2.11
  -3   2   3   30.02    2.35
  -3   2   3   31.66    1.35
  -3   2   2  112.73    4.06
   3  -2  -2  108.82    3.91
   3  -2  -2  123.08    4.17
  -3   2   2  110.27    3.00
   3  -2  -1  158.12    4.73
  -3   2   1  152.36    4.63
  -3   2   1  163.77    4.87
   3  -2  -1  149.62    4.61
   3  -2  -1  157.44    4.42
  -3   2   1  157.04    4.03
  -3   2   0    3.05    0.76
   3  -2   0    1.18    0.48
  -3   2   0    2.41    0.61
   3  -2   0    2.17    0.65
  -3   2   0    2.84    0.73
  -3   2   0    4.11    0.87
   3  -2   0    2.50    0.70
  -3   2  -1   62.61    2.99
   3  -2   1   66.84    3.08
   3  -2   1   62.40    2.97
  -3   2  -1   63.72    3.04
  -3   2  -1   69.03    3.32
   3  -2   1   60.30    3.07
   3  -2   1   62.00    3.03
  -3   2  -1   61.19    3.01
   3  -2   2    0.27    0.43
  -3   2  -2    0.02    0.30
  -3   2  -2    0.70    0.50
   3  -2   2    0.43    0.39
   3  -2   2    0.58    0.42
   3  -2   2    2.02    0.69
   3  -2   2    0.37    0.30
  -3   2  -2    0.55    0.74
   3  -2   3   97.85    3.77
  -3   2  -3  101.88    3.87
   3  -2   3   90.81    3.62
  -3   2  -3  103.93    2.23
  -3   2  -3   99.64    4.46
  -3   2  -3   97.51    4.51
  -3   2  -3   95.38    3.10
   3  -2   3   94.79    4.32
   3  -2   3  104.58    3.13
   3  -2   3   97.01    4.49
   3  -2   4   93.13    3.66
   3  -2   4   93.51    3.64
  -3   2  -4   89.51    3.64
  -3   2  -4   95.12    2.85
   3  -2   4   91.82    4.50
  -3   2  -4   91.87    4.59
  -3   2  -4   94.80    3.35
  -3   2  -4   93.30    4.69
   3  -2   4   91.78    4.61
   3  -2   5  294.77    6.45
   3  -2   5  280.58    6.32
  -3   2  -5  290.68    6.57
  -3   2  -5  277.88    5.92
   3  -2   5  302.07    8.54
  -3   2  -5  292.27    6.45
  -3   2  -5  274.63    8.47
  -3   2  -5  299.40    8.72
  -3   2  -6  596.44    9.40
   3  -2   6  599.50    9.16
  -3   2  -6  598.94    9.14
   3  -2   6  616.93   12.84
  -3   2  -6  592.30   10.09
  -3   2  -6  600.31   13.33
   3  -2   7    1.87    0.57
   3  -2   7    0.30    0.52
  -3   2  -7    1.74    0.57
  -3   2  -7    3.97    1.01
  -3   2  -7    1.15    0.81
   3  -2   8   -0.17    0.28
   3  -2   8    0.19    0.60
  -3   2  -8   -0.14    0.34
  -3   2  -8   -0.49    0.61
  -3   2  -8    0.17    0.44
   3  -2   9   38.53    2.20
  -3   2  -9   37.85    2.19
  -3   2  -9   40.84    4.13
  -3   2  -9   37.27    3.21
  -3   2 -10   15.75    1.25
   3  -2  10   15.07    1.22
  -3   2 -10   15.83    2.37
  -3   2 -10   15.01    2.64
  -3   2 -10   14.89    2.13
  -3   2 -11    1.19    1.05
  -3   2 -11    0.89    0.74
  -3   2 -11    2.92    1.61
  -3   2 -12    6.83    1.88
  -3   2 -12    4.40    1.90
  -3   2 -12    3.42    1.37
  -3   2 -13    9.38    2.28
  -3   2 -13    4.98    1.67
  -3   2 -13    3.96    1.36
  -3   2 -14    2.38    1.32
  -3   2 -14    1.62    1.47
  -3   2 -15    0.29    1.27
  -3   2 -15   -0.06    0.86
  -3   2 -15    0.17    0.88
  -3   2 -16    1.41    1.49
  -3   2 -16   -1.19    1.19
  -3   2 -16    1.59    1.41
   3  -1 -17    4.01    2.16
   3  -1 -16   -0.43    0.88
   3  -1 -16    1.44    0.93
   3  -1 -15    1.63    1.05
   3  -1 -14    0.19    0.97
   3  -1 -13   10.58    2.50
   3  -1 -12   47.53    4.65
  -3   1  12   45.52    5.25
  -3   1  11   23.05    3.61
   3  -1 -11   22.65    3.10
  -3   1  10    4.55    0.59
   3  -1 -10    2.53    1.02
  -3   1  10    3.51    1.49
   3  -1 -10    4.75    0.67
  -3   1   9    2.75    0.55
   3  -1  -9    3.48    1.28
  -3   1   9    3.79    1.43
   3  -1  -9    2.98    0.60
   3  -1  -8    2.95    1.07
  -3   1   8    4.03    1.29
   3  -1  -8    4.04    0.78
   3  -1  -7   64.54    2.91
  -3   1   7   63.02    4.42
   3  -1  -7   64.63    4.04
  -3   1   7   75.52    4.31
   3  -1  -7   66.63    2.88
   3  -1  -6    3.19    0.72
  -3   1   6    2.00    0.92
   3  -1  -6    2.98    0.94
   3  -1  -6    3.71    1.10
  -3   1   6    2.30    0.65
   3  -1  -6    4.42    0.80
   3  -1  -5   14.96    1.43
  -3   1   5   14.04    1.63
  -3   1   5   14.51    1.87
   3  -1  -5   14.00    1.36
   3  -1  -4   63.22    2.92
  -3   1   4   60.07    3.07
  -3   1   4   57.11    3.35
   3  -1  -4   58.61    2.79
   3  -1  -3    1.35    0.47
  -3   1   3    1.38    0.29
   3  -1  -3    1.15    0.30
   3  -1  -2  166.68    4.78
   3  -1  -2  170.37    3.66
  -3   1   2  167.01    3.77
   3  -1  -1  384.89    7.27
   3  -1  -1  400.63    6.46
  -3   1   1  390.43    6.54
   3  -1   0  356.52    7.03
   3  -1   0  361.84    7.27
   3  -1   0  371.00    4.09
  -3   1   0  366.66    7.03
   3  -1   0  367.43    6.89
   3  -1   1  579.88    9.01
  -3   1  -1  588.45    9.84
   3  -1   1  619.45    9.93
  -3   1  -1  600.71    9.85
   3  -1   1  596.61    9.59
   3  -1   2  253.24    5.91
  -3   1  -2  250.71    6.81
   3  -1   2  266.79    6.97
   3  -1   2  258.31    3.40
  -3   1  -2  262.06    7.02
   3  -1   2  249.62    6.73
   3  -1   3   -0.17    0.30
   3  -1   3   -0.32    0.40
   3  -1   3    0.61    0.43
  -3   1  -3    0.14    0.35
  -3   1  -3    0.23    0.19
   3  -1   3    0.20    0.42
  -3   1  -3    0.04    0.46
   3  -1   4   25.50    1.83
   3  -1   4   25.33    1.84
  -3   1  -4   23.81    2.41
   3  -1   4   22.35    2.27
   3  -1   4   27.06    2.55
  -3   1  -4   24.33    1.55
  -3   1  -4   27.20    2.55
   3  -1   5    0.96    0.46
   3  -1   5    1.14    0.62
  -3   1  -5    1.25    0.79
   3  -1   5    0.90    0.61
  -3   1  -5    0.25    0.55
  -3   1  -5    0.56    0.32
   3  -1   6  111.23    3.74
   3  -1   6  111.64    3.80
  -3   1  -6  113.75    5.82
   3  -1   6  116.89    5.69
   3  -1   7  178.19    4.66
   3  -1   7  179.73    4.73
   3  -1   7  184.70    7.48
  -3   1  -7  177.51    7.53
   3  -1   8    2.13    0.59
   3  -1   8    2.59    0.99
  -3   1  -8    2.89    0.64
  -3   1  -8    2.37    1.08
   3  -1   9   15.62    1.20
   3  -1   9   18.02    2.60
  -3   1  -9   16.30    1.23
  -3   1  -9   26.54    3.56
   3  -1  10  113.90    6.61
  -3   1 -10  113.76    7.02
  -3   1 -11  368.79   13.15
   3  -1  11  389.76   12.75
  -3   1 -12    3.30    1.52
  -3   1 -13   -0.20    0.80
  -3   1 -13    0.22    0.75
  -3   1 -14    1.56    1.44
  -3   1 -14    1.25    1.00
  -3   1 -14   -0.97    0.88
  -3   1 -15   -0.02    0.80
  -3   1 -15    0.73    1.22
  -3   1 -15    0.07    0.98
  -3   1 -16    3.62    1.82
  -3   1 -16    0.60    0.97
   3   0 -17   -0.82    1.39
   3   0 -16    0.53    1.03
   3   0 -16    2.32    1.44
   3   0 -15   -0.74    1.10
   3   0 -15    1.50    1.41
   3   0 -14    4.23    1.89
   3   0 -14    4.85    1.68
   3   0 -13    2.57    1.14
   3   0 -12    6.12    1.65
  -3   0  11   13.25    2.66
   3   0 -11    9.46    1.83
   3   0 -11   13.49    0.99
  -3   0  11   11.85    0.90
   3   0 -10   52.76    2.32
   3   0 -10   52.22    4.01
  -3   0  10   50.46    4.64
   3   0 -10   54.55    2.37
   3   0  -9    2.08    0.53
   3   0  -9    2.86    0.95
  -3   0   9    1.72    0.98
   3   0  -9    1.79    0.49
   3   0  -8  145.91    4.28
   3   0  -8  147.55    4.35
   3   0  -8  142.72    5.81
  -3   0   8  147.72    6.89
   3   0  -7    1.35    0.51
   3   0  -7   -0.01    0.46
   3   0  -7    1.72    0.84
  -3   0   7    0.55    0.59
   3   0  -6   63.95    2.99
  -3   0   6   65.05    3.89
   3   0  -6   64.24    3.79
  -3   0   6   63.64    3.22
  -3   0   5   15.53    1.75
  -3   0   5   14.97    1.45
   3   0  -5   15.27    0.82
  -3   0   4  474.87    7.43
  -3   0   4  449.23    8.27
   3   0  -4  480.87    9.36
   3   0  -4  472.86    5.48
   3   0  -3   51.51    2.74
   3   0  -3   52.86    2.16
  -3   0   3   52.41    2.08
   3   0  -2    3.66    0.75
   3   0  -2    3.45    0.70
  -3   0   2    2.70    0.63
  -3   0   1 8247.09   32.98
   3   0  -1 7888.96   32.64
   3   0   0  497.32    8.97
   3   0   0  503.00    8.96
  -3   0   0  515.65    8.95
   3   0   1  163.94    5.29
  -3   0  -1  154.72    5.32
   3   0   1  163.29    5.50
  -3   0  -2   10.58    1.53
   3   0   2   11.13    1.66
   3   0   2    9.70    1.37
  -3   0  -2   10.15    1.42
  -3   0  -3  465.00    9.78
   3   0   3  466.19    9.89
   3   0   3  464.24   10.46
  -3   0  -3  469.92   10.53
   3   0   4   64.19    3.05
  -3   0  -4   63.17    3.81
  -3   0  -4   65.42    4.14
   3   0   4   73.43    4.10
   3   0   4   69.07    4.22
   3   0   5   14.54    1.44
   3   0   5   15.78    2.12
   3   0   5   16.19    2.11
  -3   0  -5   14.26    1.97
   3   0   6  103.27    3.70
  -3   0  -6  108.77    5.55
   3   0   6  107.79    5.72
   3   0   7   15.53    1.37
   3   0   7   14.63    1.36
   3   0   7   17.73    2.48
  -3   0  -7   10.73    1.83
   3   0   8    0.78    0.35
   3   0   8    0.93    0.63
   3   0   8    1.92    0.47
  -3   0  -8   -0.29    0.74
  -3   0  -9   71.31    2.33
   3   0   9   74.49    2.31
  -3   0  -9   72.69    2.34
  -3   0  -9   76.88    5.42
   3   0   9   86.97    5.75
   3   0  10    2.35    1.10
  -3   0 -10    3.20    1.21
   3   0  11    0.67    0.97
  -3   0 -11    1.03    1.03
   3   0  12    3.30    1.40
  -3   0 -12    0.07    0.78
  -3   0 -13   14.36    2.80
  -3   0 -14    2.83    2.01
  -3   0 -14   -0.69    1.04
  -3   0 -15    5.35    1.91
   3   1 -17    3.13    1.60
   3   1 -17    2.73    1.45
   3   1 -16    0.04    0.95
   3   1 -16    1.14    1.02
   3   1 -15    8.06    1.99
   3   1 -15    4.69    1.83
   3   1 -14    0.99    0.82
   3   1 -14    0.81    0.73
   3   1 -13   64.08    4.96
   3   1 -13   60.45    5.89
   3   1 -12    1.67    0.46
   3   1 -12    1.15    0.42
   3   1 -12    1.17    0.38
   3   1 -12    0.33    0.94
   3   1 -12    1.57    0.92
   3   1 -11   69.19    2.84
  -3  -1  11   65.21    2.81
   3   1 -11   68.55    2.86
   3   1 -11   68.88    4.51
   3   1 -11   57.46    5.31
   3   1 -11   75.38    2.83
   3   1 -10   12.78    1.35
  -3  -1  10   11.78    1.31
   3   1 -10   10.85    2.25
  -3  -1  10    9.28    1.97
   3   1 -10   10.23    1.63
   3   1 -10   12.34    1.11
   3   1  -9    0.14    0.17
   3   1  -9    0.93    0.43
   3   1  -9    0.19    0.68
  -3  -1   9    0.47    0.73
   3   1  -9   -0.07    0.49
   3   1  -8  251.64    6.77
   3   1  -8  239.86    8.97
  -3  -1   8  245.12    8.34
   3   1  -7    0.73    0.70
   3   1  -7   -0.18    0.43
  -3  -1   7    0.06    0.47
   3   1  -7   -0.33    0.36
  -3  -1   6   27.93    2.34
   3   1  -6   32.80    2.45
  -3  -1   6   32.32    1.94
   3   1  -6   31.10    2.84
  -3  -1   5   22.42    1.82
   3   1  -5   21.72    2.17
  -3  -1   5   20.53    1.37
   3   1  -5   21.64    1.47
   3   1  -4   97.97    4.30
  -3  -1   4   96.49    3.25
  -3  -1   4  101.81    4.28
   3   1  -4   98.37    3.29
  -3  -1   3    7.76    1.09
   3   1  -3    7.82    1.19
   3   1  -3   10.34    1.17
  -3  -1   2 4815.75   25.17
  -3  -1   2 4854.57   26.10
   3   1  -2 4710.91   26.26
  -3  -1   1    5.64    0.96
   3   1  -1    6.93    0.70
   3   1  -1    5.72    1.09
  -3  -1   0   27.25    2.28
   3   1   0   25.53    2.28
   3   1   1   40.70    2.72
  -3  -1  -1   43.41    3.06
   3   1   1   38.63    2.92
   3   1   2   15.20    1.93
  -3  -1  -2   13.07    1.80
   3   1   2   12.25    1.57
   3   1   3    2.58    0.91
   3   1   3    2.16    0.79
  -3  -1  -3    2.48    0.90
  -3  -1  -3    3.78    0.99
   3   1   4    3.60    1.23
  -3  -1  -4    1.89    1.01
   3   1   4    1.62    0.70
  -3  -1  -4    0.79    0.49
  -3  -1  -5   61.07    3.98
   3   1   5   54.62    3.76
   3   1   5   57.82    4.28
   3   1   6   20.42    1.77
  -3  -1  -6   16.48    2.19
   3   1   6   18.94    2.59
   3   1   7   36.65    2.28
  -3  -1  -7   37.50    2.28
  -3  -1  -7   41.49    3.65
   3   1   7   40.12    3.84
   3   1   8   86.79    3.24
  -3  -1  -8   83.73    3.22
   3   1   8   86.47    3.20
  -3  -1  -8   89.73    5.61
   3   1   8   85.31    5.76
  -3  -1  -9  130.22    3.42
  -3  -1  -9  136.72    7.21
   3   1   9  138.12    7.50
  -3  -1 -10   38.80    4.05
   3   1  10   35.58    3.94
  -3  -1 -11   59.06    5.17
   3   1  11   62.21    5.39
   3   1  12    5.26    1.53
  -3  -1 -12    8.09    2.51
  -3  -1 -12    5.56    1.71
  -3  -1 -13   10.88    3.04
  -3  -1 -14    1.73    1.93
   3   2 -17   11.66    3.34
   3   2 -16    1.30    1.62
   3   2 -16    0.94    0.97
   3   2 -15    3.32    1.89
   3   2 -15    4.41    1.40
   3   2 -14   26.89    4.14
   3   2 -14   23.19    2.93
   3   2 -13    1.68    1.19
   3   2 -13    4.84    1.32
   3   2 -13    4.43    0.75
   3   2 -12    0.32    0.35
  -3  -2  12    0.73    0.48
   3   2 -12    0.28    0.38
   3   2 -12   -0.52    0.38
   3   2 -12    0.18    0.43
   3   2 -11   13.30    1.53
  -3  -2  11   13.26    1.49
   3   2 -11    8.86    2.28
   3   2 -11   10.70    1.67
   3   2 -11   12.18    1.40
  -3  -2  10   51.18    2.96
   3   2 -10   48.77    3.15
   3   2 -10   53.16    4.77
   3   2 -10   50.74    2.76
   3   2  -9   10.10    2.00
   3   2  -9    8.27    1.21
   3   2  -8   12.80    1.29
  -3  -2   8   13.85    1.91
   3   2  -8   13.11    1.78
   3   2  -8   12.42    2.02
   3   2  -7   16.29    1.80
  -3  -2   7   12.22    1.58
   3   2  -7    9.48    1.74
   3   2  -6   10.95    1.29
  -3  -2   6    7.22    1.34
  -3  -2   6    8.58    1.17
   3   2  -6    8.50    1.58
  -3  -2   5   -0.40    0.39
   3   2  -5   -0.12    0.52
  -3  -2   5    0.46    0.22
  -3  -2   5    0.16    0.31
  -3  -2   4  101.10    4.46
  -3  -2   4   95.14    2.52
   3   2  -4   90.99    3.82
   3   2  -4   93.53    3.90
  -3  -2   3  127.54    2.23
  -3  -2   3  123.63    4.71
   3   2  -3  120.97    4.50
   3   2  -3  130.82    4.20
   3   2  -2  327.05    6.06
   3   2  -2  326.97    7.81
  -3  -2   1  111.02    4.71
  -3  -2   1  108.09    3.11
   3   2  -1  111.93    4.85
  -3  -2   0  197.62    4.04
  -3  -2   0  212.59    6.80
   3   2   0  197.89    6.78
   3   2   1   10.19    1.65
  -3  -2  -1   10.65    1.37
  -3  -2  -1   11.49    1.66
   3   2   1   10.21    1.47
   3   2   2    7.26    1.54
  -3  -2  -2    4.48    1.00
  -3  -2  -2    6.89    1.42
   3   2   2    6.22    1.18
   3   2   3    0.94    0.83
  -3  -2  -3    0.17    0.44
   3   2   3    0.06    0.40
   3   2   4   64.91    3.94
   3   2   4   67.64    4.77
  -3  -2  -5   20.17    1.94
  -3  -2  -5   20.59    2.39
   3   2   5   22.60    2.88
   3   2   5   23.39    2.49
  -3  -2  -6   28.77    2.28
  -3  -2  -6   30.34    3.03
   3   2   6   29.18    3.34
   3   2   7   20.37    1.87
  -3  -2  -7   18.91    1.87
   3   2   7   24.46    3.20
  -3  -2  -7   17.50    2.34
   3   2   8    2.39    0.65
   3   2   8    1.21    0.67
  -3  -2  -8    2.60    0.71
  -3  -2  -8    1.32    0.63
  -3  -2  -9   35.40    3.66
   3   2   9   36.15    4.02
   3   2  10    1.42    0.91
  -3  -2 -10    1.30    0.87
  -3  -2 -10    0.04    0.56
   3   2  11   23.09    3.35
  -3  -2 -11   29.08    3.58
  -3  -2 -11   22.94    3.95
  -3  -2 -12    4.87    2.23
  -3  -2 -13   -1.80    1.16
   3   3 -18   -0.44    1.38
   3   3 -18    3.42    1.93
   3   3 -17   -0.45    1.13
   3   3 -16    7.49    2.50
   3   3 -15   10.88    1.99
   3   3 -15    8.89    2.50
   3   3 -14    8.10    1.62
   3   3 -14    6.13    2.28
  -3  -3  13   60.51    3.34
   3   3 -13   62.89    4.10
   3   3 -13   55.50    5.68
  -3  -3  12   18.03    1.92
  -3  -3  12   16.91    1.88
   3   3 -12   17.79    1.92
   3   3 -12   20.17    2.16
   3   3 -12   21.17    3.32
   3   3 -12   19.20    2.07
   3   3 -11   50.39    3.26
  -3  -3  11   43.93    3.08
   3   3 -11   44.49    2.88
   3   3 -11   47.85    4.73
  -3  -3  10   37.16    2.84
   3   3 -10   37.63    2.36
   3   3 -10   43.24    4.32
  -3  -3   9  170.02    6.01
   3   3  -9  185.33    6.74
   3   3  -9  181.70    8.26
  -3  -3   8   14.83    1.78
   3   3  -8   14.88    2.38
   3   3  -8   13.52    1.67
   3   3  -7   33.92    2.28
   3   3  -7   33.63    3.23
   3   3  -7   34.79    3.14
   3   3  -6  183.37    4.58
  -3  -3   6  182.34    7.00
   3   3  -6  187.15    6.68
  -3  -3   5   75.08    4.27
   3   3  -5   71.26    3.85
  -3  -3   4   24.10    2.31
   3   3  -4   24.37    2.13
   3   3  -3  143.45    5.62
   3   3  -3  147.66    4.89
  -3  -3   3  152.88    4.80
  -3  -3   2   64.52    1.73
   3   3  -2   63.41    3.03
  -3  -3   2   64.51    2.97
   3   3  -2   66.10    3.94
  -3  -3   1    0.12    0.19
   3   3  -1    1.00    0.68
  -3  -3   1   -0.03    0.26
  -3  -3   0    9.88    1.20
   3   3   0   14.61    2.04
  -3  -3   0   12.07    1.27
  -3  -3   0   15.36    2.07
  -3  -3  -1   16.52    1.76
   3   3   1   11.86    1.95
   3   3   1   14.34    1.77
  -3  -3  -2  109.38    4.88
  -3  -3  -2  102.39    4.84
   3   3   2  111.57    4.90
   3   3   2  107.45    5.92
  -3  -3  -3   11.00    1.53
   3   3   3    9.84    1.87
   3   3   3    9.48    1.47
  -3  -3  -4    9.95    1.53
   3   3   4   13.72    2.27
   3   3   4   15.11    1.90
  -3  -3  -5    1.93    0.74
   3   3   5    2.68    0.84
   3   3   5    2.32    1.18
   3   3   5    0.97    0.56
   3   3   6    5.46    1.65
  -3  -3  -6    4.28    0.97
   3   3   6    4.07    0.99
  -3  -3  -6    3.55    1.02
  -3  -3  -7    6.85    1.18
   3   3   7    7.17    1.81
  -3  -3  -8   -0.16    0.31
   3   3   8    0.65    1.02
  -3  -3  -8    0.56    0.78
   3   3   9    8.49    2.04
  -3  -3  -9    9.76    2.61
   3   3  10    0.84    0.53
  -3  -3 -10    5.86    2.29
   3   3  11    1.83    1.13
  -3  -3 -11    2.93    1.42
  -3  -3 -12    3.02    1.68
   3   4 -18    1.79    1.77
   3   4 -18   -2.56    1.65
   3   4 -17   -0.81    1.69
   3   4 -17    0.72    1.17
   3   4 -16    3.78    2.13
   3   4 -16    0.92    1.03
   3   4 -15   19.18    3.71
   3   4 -15   19.39    3.60
   3   4 -14    9.47    2.43
   3   4 -14    8.54    1.47
   3   4 -14    7.05    2.20
  -3  -4  13    1.01    0.56
   3   4 -13    1.24    0.67
   3   4 -13    1.49    0.69
   3   4 -13    1.68    1.51
   3   4 -13    0.63    0.70
  -3  -4  12    3.80    1.05
  -3  -4  12    4.17    1.14
   3   4 -12    4.86    0.93
   3   4 -12    3.88    1.49
   3   4 -12    4.37    1.69
  -3  -4  11   32.49    2.92
  -3  -4  11   33.43    3.02
   3   4 -11   32.18    1.98
   3   4 -11   31.67    3.82
   3   4 -11   28.36    3.52
   3   4 -10   13.05    2.45
   3   4 -10   13.03    1.81
   3   4 -10    5.85    1.61
   3   4  -9   30.14    2.54
   3   4  -9   29.41    3.47
   3   4  -9   29.97    3.27
   3   4  -8    1.24    0.50
   3   4  -8    1.88    0.97
   3   4  -7  153.14    4.25
   3   4  -7  153.38    6.64
   3   4  -6  182.54    3.57
   3   4  -6  182.60    6.86
  -3  -4   5   19.29    0.93
   3   4  -5   22.99    2.34
  -3  -4   4   12.85    1.09
  -3  -4   4    9.85    1.42
   3   4  -4    9.46    1.44
  -3  -4   3    5.67    0.87
   3   4  -3    5.90    1.17
   3   4  -3    5.29    1.23
  -3  -4   3    5.52    1.09
   3   4  -2  468.33   11.46
  -3  -4   2  482.47    9.22
  -3  -4   1    4.71    0.81
   3   4  -1    6.49    1.57
  -3  -4   1    3.76    0.84
  -3  -4   0   66.86    3.35
  -3  -4   0   72.32    3.61
   3   4   0   65.29    4.62
   3   4   1   75.75    4.16
  -3  -4  -1   77.41    4.01
   3   4   1   68.71    4.88
  -3  -4  -2   10.45    1.64
   3   4   2    9.34    1.93
   3   4   2   10.79    1.59
   3   4   3    8.40    1.87
   3   4   3    5.19    1.11
   3   4   4   17.19    2.70
   3   4   4   15.69    2.00
  -3  -4  -5   14.34    1.98
   3   4   5   16.47    2.71
  -3  -4  -5   14.24    2.58
   3   4   5   13.78    1.91
  -3  -4  -6    4.30    1.07
   3   4   6    4.90    1.67
  -3  -4  -6    0.93    1.00
  -3  -4  -7   10.24    1.65
   3   4   7    8.55    2.19
  -3  -4  -7    8.36    2.27
   3   4   8    5.79    1.76
  -3  -4  -8    2.93    1.62
   3   4   9   -0.26    0.66
  -3  -4  -9    0.93    1.52
   3   4  10   -0.81    1.10
  -3  -4 -10   -0.52    1.22
  -3  -4 -11    1.64    1.44
   3   5 -18   13.36    3.62
   3   5 -18    6.02    2.26
   3   5 -17   -0.24    0.96
   3   5 -17    1.33    1.06
   3   5 -16   19.25    3.78
   3   5 -16   18.44    3.69
   3   5 -15    8.93    2.53
   3   5 -15    9.21    2.49
  -3  -5  14    1.67    0.97
   3   5 -14   -0.84    0.99
   3   5 -14    0.37    1.34
  -3  -5  13   33.00    3.19
   3   5 -13   35.99    2.15
   3   5 -13   37.03    4.58
   3   5 -13   36.31    4.46
  -3  -5  12    5.80    1.33
   3   5 -12    4.36    1.66
   3   5 -12    6.13    1.77
  -3  -5  11   13.35    2.08
   3   5 -11   15.21    2.63
   3   5 -10    3.19    0.91
   3   5 -10    2.47    1.25
   3   5  -9  138.85    5.02
   3   5  -9  129.60    6.96
   3   5  -8   26.08    1.88
   3   5  -8   30.59    3.29
   3   5  -7   99.27    2.86
   3   5  -7   99.98    5.62
   3   5  -6   42.98    3.58
  -3  -5   5    1.70    0.46
   3   5  -5    1.25    0.62
  -3  -5   4    7.42    1.00
  -3  -5   4    8.28    1.43
   3   5  -4    9.27    1.60
  -3  -5   3  101.17    4.18
   3   5  -3  104.95    5.83
  -3  -5   3   99.97    4.74
  -3  -5   2   14.22    1.78
  -3  -5   2   16.36    1.91
   3   5  -2   14.64    2.28
  -3  -5   1  237.01    6.07
  -3  -5   1  226.32    7.52
  -3  -5   1  249.46    7.49
   3   5  -1  234.67    9.10
  -3  -5   0   10.98    1.51
  -3  -5   0   11.28    1.84
   3   5   0   13.28    2.33
  -3  -5  -1    9.48    1.81
  -3  -5  -1   10.26    1.61
   3   5   1   11.53    2.22
   3   5   1   10.82    1.64
   3   5   2   33.29    2.83
  -3  -5  -2   26.18    3.16
   3   5   2   34.82    3.88
   3   5   3   20.09    3.04
  -3  -5  -3   18.75    2.48
  -3  -5  -3   17.43    2.78
   3   5   3   13.24    1.80
  -3  -5  -4  116.92    6.04
  -3  -5  -4  107.61    7.06
   3   5   4  114.66    7.44
  -3  -5  -5   12.68    2.02
   3   5   5   12.12    2.55
  -3  -5  -5   14.22    2.83
  -3  -5  -6   15.79    2.24
   3   5   6   13.21    2.69
  -3  -5  -6   14.98    3.02
  -3  -5  -7    0.63    0.64
   3   5   7   -0.13    0.61
  -3  -5  -7    0.60    0.86
   3   5   8    5.10    1.96
  -3  -5  -8    5.07    2.14
   3   5   9    0.77    0.68
  -3  -5  -9    3.24    2.13
  -3  -5 -10   28.87    4.89
   3   6 -18    2.64    1.50
   3   6 -18    1.82    1.53
   3   6 -17   19.74    4.03
   3   6 -17   13.83    3.55
   3   6 -16    1.68    1.46
   3   6 -16    4.48    2.16
   3   6 -15   24.45    4.00
  -3  -6  14   33.70    3.49
   3   6 -14   34.77    4.51
  -3  -6  13   12.11    2.18
   3   6 -13   11.01    2.76
  -3  -6  12   -0.15    0.54
   3   6 -12   -1.14    1.11
  -3  -6  11    6.08    1.46
   3   6 -11    5.98    1.26
   3   6 -11    6.46    1.80
  -3  -6  10    9.41    1.79
   3   6 -10    8.55    1.31
   3   6 -10   11.33    2.36
  -3  -6   9   34.64    3.52
   3   6  -9   33.82    2.23
   3   6  -9   35.50    3.77
   3   6  -8   48.67    2.19
   3   6  -8   45.02    4.19
   3   6  -7    4.38    0.44
   3   6  -7    3.65    1.30
   3   6  -6    5.20    1.33
  -3  -6   5    2.09    0.62
  -3  -6   4   70.59    3.60
  -3  -6   3    2.50    0.88
   3   6  -3    0.46    0.68
  -3  -6   2    1.33    0.84
   3   6  -2    1.26    0.99
  -3  -6   1   46.12    3.68
   3   6  -1   41.14    4.11
  -3  -6   0    0.64    0.59
  -3  -6   0    0.58    0.74
   3   6   0    0.76    0.68
  -3  -6  -1   11.51    2.13
  -3  -6  -1   12.06    2.22
   3   6   1   14.22    2.66
   3   6   1   13.58    1.92
  -3  -6  -2    3.55    1.31
  -3  -6  -2    6.46    1.79
   3   6   2    5.25    1.80
   3   6   2    3.96    0.98
  -3  -6  -3   48.37    4.22
  -3  -6  -3   51.44    5.02
   3   6   3   56.01    5.34
  -3  -6  -4   42.52    3.99
  -3  -6  -4   42.45    4.75
   3   6   4   45.53    4.94
   3   6   5   14.80    2.96
  -3  -6  -5   13.31    2.23
  -3  -6  -5   16.22    3.07
  -3  -6  -6    3.58    1.27
   3   6   6    2.87    1.63
  -3  -6  -6    2.22    1.64
   3   6   7    0.37    0.99
  -3  -6  -7   -0.65    1.07
   3   6   8    5.63    2.03
  -3  -6  -8    1.80    1.35
  -3  -6  -9    3.93    2.36
   3   7 -18    5.11    2.20
   3   7 -17    3.85    1.72
   3   7 -16    2.13    1.63
  -3  -7  15   29.81    3.52
   3   7 -15   42.94    5.51
  -3  -7  14   28.41    3.53
   3   7 -14   26.81    4.08
  -3  -7  13    3.60    1.36
   3   7 -13    2.15    1.43
  -3  -7  12    4.03    1.35
   3   7 -12    9.35    2.31
  -3  -7  11   -0.88    0.68
   3   7 -11    1.78    1.40
  -3  -7  10    4.71    1.46
   3   7 -10    7.56    2.13
  -3  -7   9   44.48    4.22
   3   7  -9   41.91    2.20
   3   7  -9   40.78    4.29
  -3  -7   8   62.12    5.03
   3   7  -8   63.07    1.96
   3   7  -8   60.62    4.98
  -3  -7   7  112.50    6.66
   3   7  -7  107.09    6.48
  -3  -7   6   19.96    2.85
  -3  -7   5   91.48    6.06
  -3  -7   5   93.35    4.23
  -3  -7   4   79.81    5.68
  -3  -7   4   75.48    4.22
   3   7  -4   76.99    5.68
  -3  -7   3    1.11    1.12
  -3  -7   3    0.51    0.64
   3   7  -3    0.61    0.81
  -3  -7   2    2.78    1.31
  -3  -7   2    1.65    0.93
   3   7  -2    2.37    1.69
  -3  -7   1    6.23    1.62
  -3  -7   1    7.11    1.66
   3   7  -1    8.30    2.04
  -3  -7   0    5.12    1.71
  -3  -7   0    5.77    1.67
   3   7   0    2.79    1.36
  -3  -7  -1    5.94    1.62
  -3  -7  -1    3.85    1.62
   3   7   1    5.71    1.78
  -3  -7  -2   22.26    3.07
  -3  -7  -2   31.43    3.91
   3   7   2   34.13    4.30
  -3  -7  -3    4.70    1.49
  -3  -7  -3    1.88    1.27
   3   7   3    2.04    1.08
  -3  -7  -4   -0.66    0.95
   3   7   4    1.50    1.23
  -3  -7  -4   -0.35    1.08
  -3  -7  -5    3.10    1.44
   3   7   5    0.51    1.13
  -3  -7  -5    1.20    0.95
   3   7   6    1.43    1.19
  -3  -7  -6    1.77    1.58
   3   7   7    0.78    0.92
  -3  -7  -7    1.70    1.86
   3   7   8    4.88    2.03
  -3  -7  -8    6.83    2.59
   3   8 -18   -0.67    1.16
   3   8 -17    1.20    1.44
   3   8 -16   20.08    3.96
  -3  -8  15   -0.09    0.82
   3   8 -15    4.07    1.81
  -3  -8  14    1.26    0.78
   3   8 -14    0.46    0.77
  -3  -8  13    3.55    1.34
   3   8 -13    3.51    1.55
  -3  -8  12   -0.10    1.14
   3   8 -12    0.53    1.00
  -3  -8  11    0.75    0.93
   3   8 -11    0.56    1.04
  -3  -8  10   24.09    3.38
   3   8 -10   30.54    4.00
  -3  -8   9   13.98    2.66
   3   8  -9   14.48    2.77
  -3  -8   8   50.44    4.85
   3   8  -8   57.27    5.12
  -3  -8   7   15.57    2.79
  -3  -8   6    0.52    1.22
  -3  -8   5   69.14    5.71
  -3  -8   5   63.50    3.90
  -3  -8   4   98.42    6.77
  -3  -8   4   92.68    5.14
   3   8  -4   94.06    6.69
  -3  -8   3   70.16    5.79
  -3  -8   3   62.93    4.58
   3   8  -3   72.64    5.94
  -3  -8   2   15.51    2.86
  -3  -8   2   16.94    2.61
   3   8  -2   14.87    2.81
  -3  -8   1    3.35    1.53
  -3  -8   1    0.07    0.98
   3   8  -1    4.20    1.73
  -3  -8   0    7.94    2.12
  -3  -8   0    3.00    1.24
   3   8   0    3.26    1.24
  -3  -8  -1    5.99    1.88
  -3  -8  -1    8.59    2.18
   3   8   1    9.45    2.49
  -3  -8  -2   13.72    2.58
  -3  -8  -2   14.08    2.88
   3   8   2   11.34    2.63
  -3  -8  -3    0.05    1.00
  -3  -8  -3    0.91    1.14
   3   8   3    0.67    1.00
  -3  -8  -4    5.62    1.78
   3   8   4    5.89    2.00
  -3  -8  -4    7.66    2.40
   3   8   5    7.75    2.50
  -3  -8  -5    5.52    1.69
  -3  -8  -5    6.93    2.34
   3   8   6   14.34    3.22
  -3  -8  -6    9.88    2.90
   3   8   7   -1.02    1.10
   3   9 -17    0.73    0.82
  -3  -9  16   -0.51    0.93
   3   9 -16    2.41    1.48
  -3  -9  15    2.99    1.50
   3   9 -15    8.76    2.71
  -3  -9  14   12.71    2.73
   3   9 -14   12.91    3.07
  -3  -9  13   -1.30    1.22
   3   9 -13    0.50    0.85
  -3  -9  12   18.21    3.21
   3   9 -12   21.57    3.72
  -3  -9  11    7.15    2.03
   3   9 -11    6.09    2.06
  -3  -9  10   36.12    4.38
   3   9 -10   36.11    4.52
  -3  -9   9   79.77    6.48
  -3  -9   8   10.47    2.28
  -3  -9   7   44.91    4.95
  -3  -9   6  103.27    7.35
  -3  -9   5   58.64    5.55
  -3  -9   4   38.45    4.52
  -3  -9   4   43.28    3.88
   3   9  -4   36.42    4.53
  -3  -9   3    6.70    2.05
  -3  -9   3    7.20    1.76
   3   9  -3    6.44    2.03
  -3  -9   2   -1.19    0.92
   3   9  -2   -0.52    0.72
  -3  -9   1   54.99    5.45
  -3  -9   1   47.06    4.74
   3   9  -1   53.30    5.69
  -3  -9   0   11.74    2.55
  -3  -9   0   11.59    2.72
   3   9   0    8.47    2.28
  -3  -9  -1    2.70    1.43
  -3  -9  -1    2.43    1.62
   3   9   1    1.10    1.00
  -3  -9  -2    0.45    0.97
  -3  -9  -2    0.10    1.28
   3   9   2   -0.51    1.20
  -3  -9  -3   -1.57    1.19
  -3  -9  -3    0.83    1.29
   3   9   3   -2.58    1.49
  -3  -9  -4    2.32    1.45
   3   9   4    3.00    1.84
  -3  -9  -4    1.61    1.65
   3   9   5   15.78    3.72
  -3  -9  -5   12.51    3.19
   3   9   6   -2.61    1.68
   3  10 -17    5.93    2.71
  -3 -10  16   -0.48    1.07
   3  10 -16    0.47    1.12
  -3 -10  15    0.71    1.31
   3  10 -15   -0.53    1.12
  -3 -10  14   17.15    3.35
   3  10 -14   15.85    3.60
  -3 -10  13    5.50    1.85
   3  10 -13    9.87    2.83
  -3 -10  12   15.95    3.15
   3  10 -12   19.59    3.63
  -3 -10  11    1.82    0.93
   3  10 -11    1.10    1.39
  -3 -10  10    3.44    1.73
  -3 -10   9   18.20    3.41
  -3 -10   8    4.12    1.80
  -3 -10   7   31.71    4.41
  -3 -10   6   50.46    5.55
  -3 -10   5    1.84    1.37
   3  10  -5    1.70    1.26
  -3 -10   4   16.72    3.25
  -3 -10   4   15.32    2.47
   3  10  -4   12.15    2.78
  -3 -10   3    4.90    2.00
  -3 -10   3    6.62    1.86
   3  10  -3    1.77    1.03
  -3 -10   2   17.25    3.32
  -3 -10   2   12.13    2.62
   3  10  -2   14.08    3.09
  -3 -10   1   24.93    3.87
  -3 -10   1   27.57    3.93
   3  10  -1   26.65    4.21
  -3 -10   0   -0.43    0.91
  -3 -10   0    2.72    1.66
   3  10   0    3.06    1.56
  -3 -10  -1    2.53    1.63
  -3 -10  -1    3.16    1.62
   3  10   1    5.51    2.20
  -3 -10  -2    0.26    1.04
  -3 -10  -2   -0.87    1.01
   3  10   2   -0.52    0.99
  -3 -10  -3    2.30    0.93
   3  10   3    3.46    2.17
  -3 -10  -3    3.87    2.10
   3  10   4    1.26    1.37
  -3 -10  -4    2.93    1.82
   3  10   5    0.73    1.30
  -3 -11  16    1.22    1.06
   3  11 -16    0.55    1.27
  -3 -11  15    8.07    2.52
   3  11 -15    8.16    2.71
  -3 -11  14    0.59    1.21
   3  11 -14    0.35    1.14
  -3 -11  13    1.64    1.36
   3  11 -13    3.98    1.67
  -3 -11  12    3.60    1.69
  -3 -11  11    5.36    2.12
  -3 -11  10    3.11    2.27
  -3 -11   9    3.26    1.41
  -3 -11   8   50.01    5.87
  -3 -11   7    7.89    2.69
  -3 -11   6   26.06    4.17
   3  11  -6   27.56    4.32
  -3 -11   5   30.24    4.53
   3  11  -5   21.67    3.86
  -3 -11   4    7.65    2.34
   3  11  -4   11.55    2.92
  -3 -11   3    7.59    2.40
  -3 -11   3    8.02    2.13
   3  11  -3   11.07    2.74
  -3 -11   2   17.90    3.44
  -3 -11   2   20.09    3.49
   3  11  -2   24.31    4.26
  -3 -11   1    0.27    1.11
  -3 -11   1    2.19    1.42
   3  11  -1   -1.70    1.67
  -3 -11   0    1.55    1.81
  -3 -11   0    2.13    1.51
   3  11   0    2.89    1.76
  -3 -11  -1   15.31    3.26
  -3 -11  -1   13.52    3.15
   3  11   1   15.68    3.68
  -3 -11  -2   -0.02    0.96
  -3 -11  -2    2.71    1.67
   3  11   2    1.33    0.94
   3  11   3    2.00    1.66
  -3 -12  17    8.47    2.84
  -3 -12  16    7.50    2.46
  -3 -12  15    1.97    1.36
  -3 -12  14    0.39    1.44
  -3 -12  13    2.66    1.67
  -3 -12  12   -0.61    1.26
  -3 -12  11    6.51    2.48
  -3 -12  10   -2.04    1.25
  -3 -12   9   18.71    3.82
  -3 -12   8    3.90    2.04
  -3 -12   7    4.37    2.04
   3  12  -7    0.98    1.39
  -3 -12   6    6.05    2.42
   3  12  -6    7.42    2.37
  -3 -12   5    2.15    1.82
   3  12  -5    4.23    2.05
  -3 -12   4   23.96    4.40
   3  12  -4   20.70    4.06
  -3 -12   3    3.14    2.12
   3  12  -3    8.23    2.58
  -3 -12   2    0.64    1.19
   3  12  -2    2.64    1.49
  -3 -12   1    1.21    1.73
  -3 -12   1    2.58    1.56
   3  12  -1   -0.36    0.92
  -3 -12   0    5.34    2.50
  -3 -12   0    4.90    1.84
   3  12   0   -0.86    1.55
  -3 -12  -1    3.57    2.15
  -3 -12  -1   -0.06    1.13
  -3 -13  15   -0.70    1.72
  -3 -13  14    2.24    1.33
  -3 -13  13    1.74    1.06
  -3 -13  12   -0.34    1.21
  -3 -13  11   10.15    2.89
  -3 -13  10    2.63    1.72
  -3 -13   9    0.92    1.53
  -3 -13   8   13.26    3.65
   3  13  -8   10.83    3.08
  -3 -13   7    5.46    2.44
   3  13  -7   10.67    2.90
  -3 -13   6    3.65    2.23
   3  13  -6    1.25    1.24
  -3 -13   5    0.26    1.22
   3  13  -5    1.02    1.69
  -3 -13   4    0.22    1.43
   3  13  -4    1.12    0.94
  -3 -13   3   -0.17    0.86
  -4  16 -12    3.90    2.06
  -4  15  -2    0.57    0.95
  -4  15  -3    0.49    1.02
  -4  15  -4   -0.39    0.86
   4 -15   5    3.14    1.94
   4 -15   6    2.45    1.92
  -4  15  -6    3.39    2.47
   4 -15   6    0.73    1.12
  -4  15  -7    9.01    2.83
   4 -15   7    4.39    2.27
   4 -15   7    4.80    2.40
  -4  15  -8    4.40    2.07
   4 -15   8    2.56    1.49
   4 -15   8    3.29    2.32
   4 -15   9    1.73    1.65
  -4  15  -9   -1.41    1.25
   4 -15   9   -1.05    1.48
   4 -15  10    0.73    1.35
   4 -15  10   -0.81    1.37
  -4  15 -10   -0.94    1.20
  -4  15 -11    4.77    2.03
  -4  15 -12    5.15    2.28
  -4  15 -13   -0.88    1.20
  -4  14   2    0.60    1.26
  -4  14   2   -0.06    1.27
   4 -14  -1   -0.27    1.00
  -4  14   1    2.90    2.02
  -4  14   1    1.33    1.99
   4 -14   0    4.61    2.24
  -4  14   0    4.19    1.85
   4 -14   0    3.44    2.02
  -4  14   0    5.02    2.39
   4 -14   1    1.18    1.36
  -4  14  -1    2.10    1.40
   4 -14   1    2.41    1.52
  -4  14  -1    3.97    2.17
   4 -14   2    7.14    2.40
  -4  14  -2    8.81    2.53
  -4  14  -2   11.08    2.94
   4 -14   2   13.62    3.47
   4 -14   3    1.85    1.37
  -4  14  -3    0.97    1.23
   4 -14   3    0.90    0.98
  -4  14  -3    0.85    1.68
  -4  14  -4    2.35    1.84
   4 -14   4    1.82    2.01
   4 -14   4    1.57    1.63
   4 -14   5    0.75    1.23
  -4  14  -5    2.42    2.26
   4 -14   5    6.94    2.64
  -4  14  -6    2.75    1.97
   4 -14   6    0.89    1.51
   4 -14   6    1.66    1.47
  -4  14  -7   -0.51    1.12
   4 -14   7    0.66    1.13
   4 -14   7   -0.12    1.46
  -4  14  -8    0.79    1.41
   4 -14   8    0.28    1.07
   4 -14   8   -1.79    1.22
  -4  14  -8   -0.09    0.86
  -4  14  -9   -0.77    1.30
   4 -14   9    1.59    1.38
   4 -14   9    0.70    0.96
  -4  14  -9   -0.36    0.94
   4 -14  10    0.32    1.21
  -4  14 -10    0.51    1.17
   4 -14  10    2.19    1.60
  -4  14 -10    0.10    0.82
   4 -14  11    3.40    2.11
  -4  14 -11    1.03    1.47
   4 -14  11    0.40    1.18
  -4  14 -11   -0.30    1.32
   4 -14  12   -0.41    1.00
  -4  14 -12    1.68    1.39
  -4  14 -12   -0.51    1.18
   4 -14  13   -0.07    1.20
  -4  14 -13   -0.40    1.05
   4 -14  13    1.90    1.85
  -4  14 -13   -0.05    0.82
  -4  14 -14    0.81    1.58
   4 -14  14    0.72    1.76
  -4  14 -14    0.20    1.12
  -4  14 -15    0.28    1.33
  -4  14 -16    0.55    0.97
  -4  13   3   -0.99    0.94
  -4  13   3    2.01    1.38
  -4  13   3    0.85    1.40
  -4  13   2   -1.41    1.60
   4 -13  -2    0.82    1.09
  -4  13   2   -0.82    1.49
   4 -13  -1    5.50    2.12
   4 -13  -1    8.19    2.51
  -4  13   1    3.96    1.87
   4 -13   0    4.67    2.03
  -4  13   0    1.79    1.19
   4 -13   0    2.38    1.73
  -4  13   0    0.52    0.96
   4 -13   1    3.38    1.64
  -4  13  -1    3.40    1.53
  -4  13  -1    3.28    1.70
   4 -13   1    2.65    1.64
   4 -13   2    2.14    1.27
  -4  13  -2    2.41    1.35
   4 -13   2    3.52    1.73
  -4  13  -2    1.26    1.78
   4 -13   3    4.16    1.75
  -4  13  -3    3.44    1.54
   4 -13   3    3.44    1.85
   4 -13   4    0.37    1.12
  -4  13  -4   -1.19    1.52
   4 -13   4    0.13    1.00
   4 -13   5    1.46    1.40
  -4  13  -5    2.84    1.39
   4 -13   5    0.82    1.31
  -4  13  -6    0.12    0.85
   4 -13   6    0.19    1.05
   4 -13   6    0.95    1.49
  -4  13  -6    1.79    1.03
  -4  13  -7   14.98    3.34
   4 -13   7   15.89    3.48
   4 -13   7   15.96    3.42
  -4  13  -7   13.98    2.64
   4 -13   8   19.35    3.79
  -4  13  -8   12.16    2.93
   4 -13   8   14.06    3.15
  -4  13  -8   17.76    3.17
   4 -13   9    7.77    2.27
  -4  13  -9    7.84    2.41
   4 -13   9   10.71    2.85
  -4  13  -9   13.74    2.93
  -4  13 -10    0.36    0.77
   4 -13  10    1.13    1.08
   4 -13  10    5.49    1.96
  -4  13 -10    6.27    2.23
   4 -13  11    2.97    1.76
  -4  13 -11    2.17    1.70
   4 -13  11    3.42    1.82
  -4  13 -11    1.18    1.17
   4 -13  12    1.27    1.32
  -4  13 -12    4.47    2.11
   4 -13  12    4.54    2.02
  -4  13 -12   -0.58    1.46
   4 -13  13    2.60    1.66
  -4  13 -13    0.03    0.92
   4 -13  13    3.21    2.12
  -4  13 -13    1.35    1.56
  -4  13 -14    2.23    1.63
   4 -13  14    0.59    1.29
  -4  13 -14    1.52    1.12
  -4  13 -15    1.33    1.29
  -4  13 -15    5.34    2.15
  -4  13 -16    2.02    1.19
  -4  12   5    8.30    2.99
  -4  12   4    2.26    1.54
  -4  12   4    4.13    1.89
  -4  12   3    2.16    2.00
   4 -12  -3   -0.63    1.10
  -4  12   3    0.95    0.96
   4 -12  -2    9.23    2.36
  -4  12   2    8.51    2.38
   4 -12  -2    8.17    2.38
  -4  12   2    9.09    2.67
   4 -12  -1    0.88    1.09
  -4  12   1    2.87    1.64
   4 -12  -1    1.09    1.14
   4 -12   0   31.39    4.45
  -4  12   0   23.77    3.77
   4 -12   0   24.17    4.13
  -4  12   0   26.90    4.06
   4 -12   1   13.32    2.80
  -4  12  -1   14.20    2.90
  -4  12  -1   10.26    2.51
   4 -12   1    8.16    2.44
   4 -12   2    1.43    0.81
  -4  12  -2    4.42    1.81
   4 -12   2    3.89    1.64
  -4  12  -3    4.75    1.79
   4 -12   3    4.44    1.77
   4 -12   3    5.08    1.96
  -4  12  -4   22.66    3.82
   4 -12   4   33.62    4.74
   4 -12   4   24.41    3.96
  -4  12  -4   26.26    3.08
   4 -12   5    1.96    1.54
  -4  12  -5    0.53    0.85
   4 -12   5   -0.55    0.98
  -4  12  -5    1.79    1.01
  -4  12  -6    0.28    0.79
   4 -12   6   -1.17    1.09
   4 -12   6    1.30    1.02
  -4  12  -6    0.25    0.70
   4 -12   7    1.31    0.95
  -4  12  -7    1.74    1.21
   4 -12   7    0.87    0.81
  -4  12  -7    1.09    1.16
   4 -12   8    6.31    2.10
  -4  12  -8    7.58    2.20
   4 -12   8    7.36    2.23
  -4  12  -8    6.33    1.89
   4 -12   9    2.19    1.59
  -4  12  -9    2.14    1.44
   4 -12   9   -0.70    1.51
  -4  12  -9    0.89    0.74
  -4  12 -10   34.93    4.63
   4 -12  10   27.17    4.29
   4 -12  10   29.18    4.28
  -4  12 -10   26.32    3.97
   4 -12  11   10.77    2.97
  -4  12 -11    9.33    2.43
   4 -12  11   10.48    2.63
  -4  12 -11   10.79    2.77
   4 -12  12   -0.22    1.18
  -4  12 -12    4.78    2.14
   4 -12  12    0.85    1.20
  -4  12 -12    3.24    1.67
  -4  12 -13    1.35    1.22
   4 -12  13   -1.38    1.57
   4 -12  13    3.10    1.55
  -4  12 -13    4.29    2.05
   4 -12  14    0.66    0.67
  -4  12 -14    4.52    2.16
  -4  12 -14    4.90    2.29
  -4  12 -15    1.59    1.30
  -4  12 -15    2.34    1.44
  -4  12 -15    3.78    2.34
  -4  11   6    3.47    1.70
  -4  11   5    8.46    2.20
  -4  11   5   13.02    3.04
   4 -11  -5   13.17    2.88
  -4  11   4    8.37    2.17
   4 -11  -4   11.23    2.68
  -4  11   4    6.88    1.83
  -4  11   4    4.70    1.63
  -4  11   3   10.27    2.49
   4 -11  -3    7.80    2.28
  -4  11   3    8.16    2.53
  -4  11   3    6.46    1.98
   4 -11  -2   10.08    2.37
  -4  11   2    8.44    2.32
   4 -11  -2    9.91    2.58
  -4  11   2    8.03    2.01
   4 -11  -1   -0.69    1.36
  -4  11   1   -0.03    0.83
  -4  11   1    0.10    0.85
   4 -11  -1    0.12    0.81
   4 -11   0    2.80    1.42
  -4  11   0    0.01    0.77
  -4  11   0    2.57    1.49
   4 -11   1    5.26    1.92
   4 -11   1    3.03    1.51
   4 -11   2   16.84    3.22
   4 -11   2   15.14    2.91
   4 -11   3   70.26    6.36
   4 -11   3   77.40    6.51
  -4  11  -3   73.94    4.74
   4 -11   4    3.12    1.74
   4 -11   4    6.66    2.18
  -4  11  -4    4.75    1.39
   4 -11   5   40.74    4.88
   4 -11   5   41.66    4.78
  -4  11  -5   37.20    3.79
   4 -11   6    3.01    1.06
   4 -11   6    3.47    1.44
  -4  11  -6    1.38    0.87
   4 -11   7   11.25    2.52
   4 -11   7   13.09    2.98
  -4  11  -7   12.75    2.49
   4 -11   8   16.18    3.07
   4 -11   8   16.39    2.99
  -4  11  -8   16.68    3.01
   4 -11   9   66.11    6.20
   4 -11   9   68.64    6.15
  -4  11  -9   62.95    5.88
   4 -11  10   30.60    4.32
  -4  11 -10   33.72    4.39
   4 -11  10   28.92    4.06
  -4  11 -10   30.81    4.27
   4 -11  11    1.34    1.56
  -4  11 -11    1.47    1.39
   4 -11  11    1.03    1.37
  -4  11 -11   -0.44    0.96
  -4  11 -12   18.72    3.34
   4 -11  12   21.20    3.56
   4 -11  12   16.89    3.14
  -4  11 -12   18.20    3.49
   4 -11  13   19.21    3.43
  -4  11 -13   18.14    3.29
  -4  11 -13   18.03    3.89
   4 -11  14   -0.03    0.81
  -4  11 -14    1.17    1.22
  -4  11 -14    1.69    1.37
  -4  11 -14    0.75    0.75
  -4  11 -15   22.79    3.65
  -4  11 -15   27.13    3.90
  -4  11 -15   20.31    4.15
  -4  10   7    3.30    1.90
  -4  10   6    4.29    2.46
  -4  10   5   35.96    4.21
   4 -10  -5   38.61    4.54
  -4  10   5   36.68    4.28
  -4  10   5   32.00    4.64
  -4  10   4   14.17    2.70
   4 -10  -4   10.09    2.33
  -4  10   4   16.10    2.94
  -4  10   4   11.57    2.87
  -4  10   4   14.17    2.54
  -4  10   3    6.19    1.90
  -4  10   3    7.54    1.96
   4 -10  -3    7.74    2.07
   4 -10  -2    8.28    2.22
  -4  10   2    9.78    2.41
   4 -10  -2    5.77    1.76
   4 -10  -1   36.23    4.22
  -4  10   1   36.38    4.44
   4 -10  -1   36.13    4.42
   4 -10   0   14.43    2.93
   4 -10   0   12.79    2.50
   4 -10   1    0.86    1.04
   4 -10   1   -0.56    1.05
  -4  10  -1   -0.16    0.55
   4 -10   2   95.48    7.01
   4 -10   2  108.91    7.32
  -4  10  -2   99.49    5.00
   4 -10   3   75.15    6.25
   4 -10   3   76.72    6.16
  -4  10  -3   70.58    4.59
   4 -10   4   47.61    4.96
   4 -10   4   49.14    5.01
  -4  10  -4   52.31    4.23
   4 -10   5   36.63    4.36
   4 -10   5   36.01    4.16
  -4  10  -5   34.10    3.54
   4 -10   6    0.03    0.95
   4 -10   6    0.08    0.66
  -4  10  -6   -0.24    0.73
   4 -10   7   35.83    4.30
   4 -10   7   39.58    4.43
  -4  10  -7   36.16    4.06
   4 -10   8   16.28    3.03
   4 -10   8   20.00    3.20
  -4  10  -8   16.94    2.98
   4 -10   9    8.50    2.05
   4 -10   9   10.72    2.39
  -4  10  -9    9.43    2.33
   4 -10  10    8.51    2.25
   4 -10  10    5.76    1.93
  -4  10 -10    7.75    2.26
   4 -10  11    0.47    0.92
   4 -10  11   -0.15    1.07
  -4  10 -11    0.49    1.08
  -4  10 -12   23.98    3.40
   4 -10  12   29.50    3.93
  -4  10 -12   22.73    3.97
   4 -10  13    3.72    1.54
  -4  10 -13    2.86    1.52
  -4  10 -13    0.17    0.64
  -4  10 -13    0.50    0.85
  -4  10 -14   -0.24    0.91
   4 -10  14    1.03    0.90
  -4  10 -14   -0.87    1.13
  -4  10 -14    0.70    1.00
  -4  10 -15   12.11    3.24
  -4  10 -16    4.40    1.91
  -4  10 -16    3.53    1.68
  -4  10 -17    1.78    1.07
  -4   9   9   -1.02    0.79
  -4   9   8   15.00    3.67
  -4   9   7   26.06    4.38
  -4   9   6   35.25    3.92
  -4   9   6   31.46    3.76
   4  -9  -6   30.17    3.78
  -4   9   6   25.43    4.16
  -4   9   5   16.15    2.74
   4  -9  -5   18.40    3.01
  -4   9   5   23.35    3.24
  -4   9   5   16.89    3.40
  -4   9   5   24.96    3.07
  -4   9   4   16.86    2.78
   4  -9  -4   16.13    2.72
  -4   9   4   17.20    3.21
  -4   9   4   19.55    2.76
  -4   9   3   50.07    5.21
   4  -9  -3   45.39    4.69
   4  -9  -2   33.43    3.87
  -4   9   2   31.20    3.98
   4  -9  -2   30.28    3.81
   4  -9  -1   25.09    3.39
  -4   9   1   26.49    3.49
   4  -9  -1   22.51    3.34
   4  -9   0   59.10    5.10
   4  -9   0   62.02    5.36
  -4   9   0   60.36    2.99
   4  -9   1    2.88    1.46
   4  -9   1    1.95    1.15
  -4   9  -1    1.65    0.68
   4  -9   2   22.53    3.28
   4  -9   2   20.73    3.05
  -4   9  -2   19.80    2.27
   4  -9   3   10.23    2.28
   4  -9   3    8.79    2.06
  -4   9  -3   10.73    1.76
   4  -9   4   96.29    6.63
   4  -9   4   99.37    6.56
  -4   9  -4   94.17    5.54
   4  -9   5   13.58    2.57
   4  -9   5    9.99    2.21
  -4   9  -5   10.93    1.98
   4  -9   6    0.53    0.71
   4  -9   6    1.24    1.08
  -4   9  -6    0.64    0.74
   4  -9   7    1.13    1.20
   4  -9   7    1.96    1.21
  -4   9  -7    1.72    1.20
   4  -9   8   34.93    4.02
   4  -9   8   36.62    3.96
  -4   9  -8   37.44    4.23
   4  -9   9   51.94    4.93
   4  -9   9   56.78    4.95
  -4   9  -9   50.19    5.12
   4  -9  10   12.70    2.49
  -4   9 -10    8.61    2.35
   4  -9  11    7.74    1.82
  -4   9 -11    6.04    1.59
  -4   9 -11    7.99    2.36
   4  -9  12    0.83    0.98
  -4   9 -12   -0.52    0.78
  -4   9 -12   -0.03    0.65
  -4   9 -12    1.26    0.96
  -4   9 -13    1.74    1.02
   4  -9  13    5.78    1.85
  -4   9 -13    3.26    1.42
  -4   9 -13    4.55    1.94
  -4   9 -13    2.75    1.33
  -4   9 -14   19.59    3.05
  -4   9 -14   17.34    2.73
  -4   9 -14   14.93    3.65
  -4   9 -14   19.73    3.70
  -4   9 -15    4.15    2.25
  -4   9 -15    0.12    0.72
  -4   9 -16   14.43    3.61
  -4   9 -16    8.59    2.63
  -4   9 -17   -1.27    1.22
  -4   9 -18   -1.27    1.11
  -4   8  10   12.15    3.30
  -4   8   9    0.85    1.31
  -4   8   8    5.85    2.19
  -4   8   7    3.81    1.33
  -4   8   7    4.27    1.68
   4  -8  -7    5.45    1.62
  -4   8   6    0.51    0.73
  -4   8   6    0.41    0.60
   4  -8  -6    0.85    1.00
  -4   8   6    1.73    1.50
  -4   8   5    2.79    1.25
   4  -8  -5    4.03    1.39
  -4   8   5    0.40    1.04
  -4   8   5    2.66    0.97
  -4   8   4    1.80    1.07
  -4   8   4   -1.58    1.32
   4  -8  -4    0.64    0.74
  -4   8   3  174.92    9.19
   4  -8  -3  179.50    8.61
  -4   8   2  120.10    7.29
   4  -8  -2  118.11    6.96
   4  -8  -1    2.22    1.16
   4  -8  -1   -0.35    0.56
   4  -8   0   21.18    2.88
  -4   8   0   21.53    1.86
   4  -8   0   25.56    3.31
   4  -8   1   19.54    2.80
   4  -8   1   24.24    3.27
  -4   8  -1   20.29    2.03
   4  -8   2    0.40    0.72
   4  -8   2   -1.29    1.10
  -4   8  -2    0.38    0.61
   4  -8   3    6.82    1.77
   4  -8   3    7.74    1.89
  -4   8  -3    6.43    1.40
   4  -8   4   -0.60    0.98
   4  -8   4    1.50    0.95
  -4   8  -4   -0.76    0.55
   4  -8   5    0.95    0.88
   4  -8   5    0.49    0.96
  -4   8  -5    0.28    0.62
   4  -8   6   21.14    3.06
   4  -8   6   17.18    2.61
  -4   8  -6   18.16    2.70
   4  -8   7   40.44    4.13
   4  -8   7   40.81    4.02
  -4   8  -7   36.49    3.96
   4  -8   8    4.38    1.69
   4  -8   8    4.24    1.32
  -4   8  -8    7.42    2.12
   4  -8   9   49.11    4.47
  -4   8  -9   42.84    4.68
   4  -8  10    1.92    1.03
  -4   8 -10    2.81    0.96
  -4   8 -10    2.89    1.60
   4  -8  11   12.60    2.42
  -4   8 -11   12.57    2.18
  -4   8 -11   14.54    2.97
  -4   8 -11   15.95    2.96
   4  -8  12    2.27    1.03
  -4   8 -12    1.96    1.20
  -4   8 -12    0.78    1.14
  -4   8 -12    1.32    1.12
   4  -8  13    0.10    0.77
  -4   8 -13    3.27    1.66
  -4   8 -13   -0.57    0.77
  -4   8 -13    1.57    0.98
  -4   8 -13    2.78    1.64
  -4   8 -14   -0.91    1.09
  -4   8 -14   -0.31    0.74
  -4   8 -15    1.11    1.36
  -4   8 -15    1.18    1.37
  -4   8 -16    1.22    1.72
  -4   8 -16    4.38    1.75
  -4   8 -17    0.64    1.32
  -4   8 -18    5.13    2.46
  -4   7  11    1.44    1.36
  -4   7  10    1.47    1.76
  -4   7   9   -0.50    1.22
  -4   7   8    9.04    2.44
   4  -7  -8    8.23    1.85
  -4   7   7    3.96    1.27
   4  -7  -7    3.49    1.16
  -4   7   7    9.09    2.57
  -4   7   6    2.15    1.09
   4  -7  -6    1.70    0.87
  -4   7   6    2.70    1.55
  -4   7   6    3.47    0.96
  -4   7   5   64.65    4.67
   4  -7  -5   66.03    4.93
  -4   7   5   58.23    5.46
  -4   7   5   68.71    4.20
  -4   7   4    0.92    0.63
  -4   7   4    2.01    1.31
   4  -7  -4    1.13    0.77
  -4   7   3    1.71    0.88
  -4   7   3    0.42    0.84
   4  -7  -3    1.91    1.07
   4  -7  -2    0.30    0.62
   4  -7  -1    9.43    1.97
   4  -7   0   72.38    4.92
   4  -7   0   78.93    5.39
  -4   7   0   78.61    3.59
   4  -7   1    0.83    0.85
   4  -7   1    1.18    1.06
  -4   7  -1    0.88    0.58
   4  -7   2   48.75    4.19
   4  -7   2   45.85    3.95
  -4   7  -2   49.33    3.43
   4  -7   3   42.09    3.93
   4  -7   3   40.90    3.73
  -4   7  -3   46.33    3.57
   4  -7   4  131.53    6.87
   4  -7   4  132.45    6.68
  -4   7  -4  135.97    6.41
   4  -7   5  101.27    6.11
   4  -7   5  103.69    5.87
  -4   7  -5  110.46    6.11
   4  -7   6   23.92    2.93
  -4   7  -6   24.04    3.00
   4  -7   7    1.84    0.98
   4  -7   7    1.96    0.77
  -4   7  -7    2.50    1.28
  -4   7  -8   28.83    3.13
   4  -7   8   32.75    3.51
   4  -7   8   27.68    2.69
  -4   7  -8   25.41    3.47
   4  -7   9   18.52    2.66
  -4   7  -9   20.32    2.58
  -4   7  -9   22.93    3.43
   4  -7  10    0.79    0.75
  -4   7 -10    1.07    0.56
  -4   7 -10    1.54    1.16
  -4   7 -10    0.37    0.65
   4  -7  11   27.18    3.20
  -4   7 -11   24.51    2.86
  -4   7 -11   19.83    3.44
  -4   7 -11   26.44    3.49
   4  -7  12    1.84    1.00
  -4   7 -12    1.55    0.86
  -4   7 -12   -0.78    1.17
  -4   7 -12    1.84    1.05
  -4   7 -13   16.59    2.42
  -4   7 -13   17.58    2.33
  -4   7 -13   17.80    3.19
  -4   7 -13   15.67    3.40
  -4   7 -14    8.86    2.65
  -4   7 -14    9.42    2.48
  -4   7 -15    5.56    2.22
  -4   7 -15    9.33    2.61
  -4   7 -16    0.79    1.81
  -4   7 -16    0.95    1.32
  -4   7 -17   -0.84    1.15
  -4   7 -17    1.48    1.93
  -4   7 -18    1.26    1.42
  -4   6  12    3.36    1.92
  -4   6  11    3.82    2.09
  -4   6  10   -0.49    1.31
  -4   6   9    2.49    1.60
   4  -6  -8    2.87    1.10
  -4   6   8    5.38    2.07
  -4   6   7    8.06    1.57
   4  -6  -7   11.92    1.99
  -4   6   7    8.98    2.35
  -4   6   7    9.06    1.34
  -4   6   6   13.54    2.04
   4  -6  -6   14.49    2.19
  -4   6   6   13.00    2.60
  -4   6   6   12.25    1.58
  -4   6   5    5.13    1.38
   4  -6  -5    6.28    1.55
  -4   6   5    3.41    1.46
  -4   6   5    4.05    0.90
  -4   6   4   44.97    3.57
  -4   6   4   42.56    4.20
   4  -6  -4   51.06    4.06
  -4   6   3    1.05    0.69
  -4   6   3    2.20    1.11
   4  -6  -3    0.70    0.73
  -4   6   2    1.49    0.91
   4  -6  -2    1.52    0.90
  -4   6   1    4.88    1.32
   4  -6  -1    6.27    1.56
   4  -6   0   27.76    3.03
  -4   6   0   24.97    2.03
   4  -6   1  411.43   11.20
  -4   6  -1  406.21    8.96
   4  -6   2   42.08    3.60
  -4   6  -2   38.38    3.00
   4  -6   3   42.15    3.58
  -4   6  -3   35.53    3.08
   4  -6   4  124.95    6.15
  -4   6  -4  116.09    5.90
   4  -6   5  128.53    6.28
  -4   6  -5  116.09    5.83
  -4   6  -5  105.11    5.87
  -4   6  -6    1.09    0.87
   4  -6   6    0.22    0.54
   4  -6   6    0.22    0.38
  -4   6  -6    0.38    0.66
  -4   6  -7    2.76    0.91
   4  -6   7    1.25    0.93
   4  -6   7    1.94    0.67
  -4   6  -7    2.77    1.30
  -4   6  -8    0.10    0.66
   4  -6   8   -0.16    0.60
   4  -6   8    0.55    0.41
  -4   6  -8   -0.34    0.70
  -4   6  -8    0.96    0.93
   4  -6   9    0.48    0.50
  -4   6  -9   -1.13    0.87
  -4   6  -9    1.83    1.30
  -4   6  -9    1.08    1.29
   4  -6  10   32.78    3.19
  -4   6 -10   30.95    3.00
  -4   6 -10   33.50    4.10
  -4   6 -10   29.73    3.42
   4  -6  11    0.07    0.57
  -4   6 -11    1.01    0.80
  -4   6 -11    1.92    1.32
  -4   6 -11    0.97    1.07
   4  -6  12   27.95    2.91
  -4   6 -12   28.24    4.18
  -4   6 -12   30.34    3.76
  -4   6 -13    6.16    2.18
  -4   6 -13    5.94    1.80
  -4   6 -14    7.76    2.78
  -4   6 -14    6.37    1.84
  -4   6 -15    1.87    1.56
  -4   6 -15   -1.09    0.89
  -4   6 -16    6.77    2.78
  -4   6 -16    5.23    1.90
  -4   6 -17    0.47    1.24
  -4   6 -17    2.67    1.39
  -4   5  13   -2.14    1.81
   4  -5 -12    4.90    2.09
  -4   5  12    2.02    1.72
   4  -5 -11    2.40    1.24
  -4   5  11    3.66    1.73
  -4   5  10   37.70    5.07
   4  -5 -10   35.79    4.75
   4  -5  -9   29.00    2.69
  -4   5   9   26.35    4.07
   4  -5  -8   36.93    3.13
  -4   5   8   34.95    4.40
  -4   5   7   52.15    3.71
  -4   5   7   50.26    3.55
  -4   5   7   53.33    3.71
   4  -5  -7   56.19    3.93
  -4   5   7   52.62    5.17
   4  -5  -7   53.52    2.06
  -4   5   7   51.58    2.67
  -4   5   6   17.50    2.06
   4  -5  -6   15.44    2.15
  -4   5   6   14.38    2.56
   4  -5  -6   16.02    1.09
  -4   5   6   15.88    1.54
  -4   5   5    8.46    1.51
   4  -5  -5    9.04    1.73
   4  -5  -5    9.24    0.87
  -4   5   5    8.33    1.92
  -4   5   4    0.17    0.58
   4  -5  -4    0.67    0.64
  -4   5   4    0.64    1.04
   4  -5  -4   -0.08    0.17
   4  -5  -3   27.33    2.68
  -4   5   3   24.21    2.46
   4  -5  -3   26.59    1.72
   4  -5  -2   87.52    4.83
  -4   5   2   91.34    4.83
   4  -5  -2   98.03    3.53
  -4   5   1    6.62    1.37
   4  -5  -1    4.88    1.25
  -4   5   1    5.48    1.30
   4  -5  -1    5.98    0.97
  -4   5   0  232.20    7.57
  -4   5   0  241.80    7.79
   4  -5   0  234.35    7.79
  -4   5   0  228.55    6.25
   4  -5   0  244.77    6.55
  -4   5  -1  216.55    7.41
  -4   5  -1  222.93    7.51
   4  -5   1  208.48    7.34
  -4   5  -1  223.74    6.65
   4  -5   1  216.19    6.61
  -4   5  -2  222.06    7.50
  -4   5  -2  239.08    7.78
   4  -5   2  228.45    7.71
  -4   5  -2  228.68    7.16
   4  -5   3   44.86    3.39
  -4   5  -3   41.62    3.26
  -4   5  -3   39.28    3.18
   4  -5   4   31.05    2.83
  -4   5  -4   26.80    2.65
   4  -5   4   27.76    2.53
  -4   5  -4   28.41    2.86
   4  -5   5   -0.51    0.50
   4  -5   5    0.24    0.33
  -4   5  -5    0.22    0.74
   4  -5   5    0.40    0.44
  -4   5  -6   61.14    3.93
   4  -5   6   57.82    3.95
   4  -5   6   64.43    3.15
   4  -5   6   59.03    3.74
  -4   5  -6   54.48    4.44
   4  -5   7    6.70    1.45
  -4   5  -7    6.39    1.27
  -4   5  -7    4.23    1.41
  -4   5  -7    4.28    1.16
   4  -5   8   11.81    1.76
  -4   5  -8    7.40    1.45
  -4   5  -8   12.13    2.42
  -4   5  -8   12.90    2.05
   4  -5   9   11.04    1.79
  -4   5  -9    7.62    1.43
  -4   5  -9    9.27    2.16
  -4   5  -9   11.04    1.91
   4  -5  10  208.72    7.53
  -4   5 -10  203.50    8.50
  -4   5 -10  204.02   10.14
   4  -5  11    1.52    0.72
  -4   5 -11    0.17    0.44
  -4   5 -11    0.10    0.61
  -4   5 -11    1.25    1.27
  -4   5 -11    0.99    0.91
  -4   5 -12   84.47    5.58
  -4   5 -12   74.83    5.69
  -4   5 -12   84.93    7.12
  -4   5 -13    2.75    1.14
  -4   5 -13    1.22    1.04
  -4   5 -13    4.59    1.67
  -4   5 -14    3.24    1.31
  -4   5 -14    1.67    1.81
  -4   5 -14    3.04    1.36
  -4   5 -15   13.31    2.69
  -4   5 -15   13.32    3.42
  -4   5 -15   13.32    2.74
  -4   5 -16    4.61    1.83
  -4   5 -16    4.42    2.27
  -4   5 -17    3.00    1.76
   4  -4 -14   12.91    3.20
  -4   4  14   11.43    3.48
   4  -4 -13    2.72    1.56
  -4   4  13    1.30    1.60
   4  -4 -12    0.72    1.16
  -4   4  12    0.04    1.20
   4  -4 -11    2.38    1.50
  -4   4  11   -1.61    1.66
   4  -4 -10   12.47    2.75
  -4   4  10   10.25    2.59
   4  -4 -10   14.58    1.70
   4  -4  -9    0.22    0.76
  -4   4   9   -0.20    1.14
   4  -4  -9    0.04    0.51
  -4   4   8  130.90    5.39
   4  -4  -8  127.90    5.45
  -4   4   8  126.49    5.30
  -4   4   8  116.53    7.57
  -4   4   7   18.51    2.05
   4  -4  -7   18.24    2.06
  -4   4   7   19.44    2.11
  -4   4   7   17.75    2.87
  -4   4   7   18.87    1.13
  -4   4   6  328.43    8.58
   4  -4  -6  319.26    8.69
  -4   4   6  320.46    8.56
  -4   4   6  320.07   11.31
  -4   4   6  329.42    5.40
  -4   4   5    1.00    0.59
  -4   4   5    1.07    0.49
  -4   4   5    1.57    1.12
   4  -4  -5    1.08    0.61
  -4   4   5    0.52    0.57
  -4   4   4  139.13    5.56
  -4   4   4  153.62    5.86
  -4   4   4  146.00    5.74
   4  -4  -4  134.47    5.53
   4  -4  -4  142.89    4.31
  -4   4   4  144.80    6.87
   4  -4  -3    3.95    1.06
  -4   4   3    3.29    0.97
  -4   4   3    4.17    0.96
  -4   4   3    2.35    0.86
   4  -4  -3    3.87    0.75
  -4   4   2   43.47    3.12
  -4   4   2   54.88    3.49
  -4   4   2   53.18    3.47
   4  -4  -2   46.56    3.29
   4  -4  -2   49.71    2.68
   4  -4  -1  111.21    4.95
  -4   4   1  112.49    5.01
  -4   4   1  101.17    4.73
  -4   4   1  112.14    4.93
   4  -4  -1  112.62    4.22
   4  -4   0    6.26    1.22
  -4   4   0    9.37    1.47
  -4   4   0    6.76    1.41
  -4   4   0   10.03    1.47
   4  -4   0    6.35    1.06
  -4   4   0   11.04    1.40
  -4   4  -1   36.03    2.88
  -4   4  -1   31.68    2.65
   4  -4   1   34.12    2.76
  -4   4  -1   37.76    2.90
  -4   4  -1   33.45    2.63
   4  -4   1   37.00    2.72
  -4   4  -2  159.24    5.89
  -4   4  -2  151.80    5.76
  -4   4  -2  164.77    6.07
   4  -4   2  153.87    5.85
  -4   4  -2  154.61    5.87
  -4   4  -2  161.72    6.08
   4  -4   2  154.07    5.90
   4  -4   3   21.52    2.18
  -4   4  -3   21.93    2.28
  -4   4  -3   20.24    2.13
  -4   4  -3   21.53    2.20
  -4   4  -3   19.74    2.26
  -4   4  -3   20.81    2.34
   4  -4   3   22.00    2.00
   4  -4   3   21.34    2.34
  -4   4  -4   39.24    2.96
  -4   4  -4   38.64    2.94
  -4   4  -4   32.87    2.73
   4  -4   4   35.55    2.85
   4  -4   4   39.21    1.88
   4  -4   4   41.50    2.73
  -4   4  -4   40.07    3.37
   4  -4   5    8.53    1.43
  -4   4  -5    7.37    1.30
  -4   4  -5    8.29    1.39
  -4   4  -5    8.11    1.37
  -4   4  -5    7.39    1.60
   4  -4   5    7.58    1.19
  -4   4  -6  125.59    5.35
   4  -4   6  126.10    5.39
  -4   4  -6  121.11    5.19
  -4   4  -6  119.59    5.17
  -4   4  -6  113.10    4.99
   4  -4   6  119.69    4.92
  -4   4  -6  111.16    6.23
   4  -4   7    0.68    0.61
  -4   4  -7    1.47    0.57
  -4   4  -7    0.60    0.49
  -4   4  -7    1.51    0.79
  -4   4  -7    0.35    0.61
  -4   4  -7    2.27    0.73
  -4   4  -8   35.08    2.82
  -4   4  -8   33.66    2.80
   4  -4   8   29.96    2.61
  -4   4  -8   30.22    2.52
  -4   4  -8   29.15    3.58
  -4   4  -8   33.95    3.03
  -4   4  -9    0.75    0.34
  -4   4  -9    0.89    0.62
   4  -4   9    1.36    0.76
  -4   4  -9    2.47    0.99
  -4   4  -9    3.29    1.25
  -4   4  -9    1.22    0.52
  -4   4 -10    4.25    1.08
   4  -4  10    6.89    1.35
  -4   4 -10    5.39    1.06
  -4   4 -10    3.86    1.13
  -4   4 -10    5.17    1.74
  -4   4 -10    2.45    0.88
   4  -4  11   36.49    2.83
  -4   4 -11   36.72    3.49
  -4   4 -11   39.36    3.80
  -4   4 -11   40.93    4.84
  -4   4 -12    7.83    1.77
  -4   4 -12    8.62    2.41
  -4   4 -12    6.58    1.70
  -4   4 -13   11.14    2.24
  -4   4 -13    6.55    2.36
  -4   4 -13    5.58    1.46
  -4   4 -14    3.46    1.41
  -4   4 -14    3.32    1.42
  -4   4 -14    2.59    1.24
  -4   4 -15    0.26    0.71
  -4   4 -15   -0.39    1.04
  -4   4 -15    0.54    0.83
  -4   4 -16   -2.10    1.53
  -4   4 -17    2.26    1.33
   4  -3 -15    4.44    1.75
  -4   3  14   23.97    4.58
   4  -3 -14   25.63    4.24
   4  -3 -13    2.81    1.35
  -4   3  13    4.18    1.97
   4  -3 -12   31.32    4.27
  -4   3  12   25.93    4.24
   4  -3 -11    0.92    0.97
  -4   3  11    0.59    1.37
   4  -3 -10   15.69    2.93
  -4   3  10   14.45    2.89
   4  -3 -10   15.17    1.66
   4  -3  -9   16.54    2.71
  -4   3   9   17.62    3.07
   4  -3  -9   16.92    1.80
  -4   3   8   37.48    2.68
  -4   3   8   31.80    3.81
   4  -3  -8   34.61    2.63
  -4   3   7    4.88    0.98
  -4   3   7    3.24    1.31
  -4   3   7    2.67    0.69
   4  -3  -7    2.80    0.78
  -4   3   6  156.57    5.51
   4  -3  -6  146.20    5.39
  -4   3   6  151.44    5.59
  -4   3   6  155.01    7.41
  -4   3   5    7.09    1.20
   4  -3  -5    6.17    1.23
  -4   3   5    5.93    1.14
  -4   3   5    6.67    1.60
  -4   3   5    5.94    0.58
   4  -3  -4    8.93    1.40
  -4   3   4    7.86    1.31
  -4   3   4    9.48    1.60
  -4   3   4   11.11    1.88
  -4   3   4   10.08    0.91
   4  -3  -3  187.00    6.10
  -4   3   3  191.66    6.29
   4  -3  -3  180.48    5.99
  -4   3   3  189.56    6.74
  -4   3   3  188.31    4.47
  -4   3   2   12.86    1.57
   4  -3  -2   11.75    1.58
   4  -3  -2   12.02    1.59
  -4   3   2   11.26    1.55
   4  -3  -2   11.05    1.34
  -4   3   2   11.67    1.26
   4  -3  -1    1.50    0.72
  -4   3   1    2.29    0.73
  -4   3   1    0.74    0.38
   4  -3  -1    0.73    0.45
  -4   3   1    0.66    0.41
   4  -3  -1    1.21    0.68
   4  -3   0    8.77    1.35
  -4   3   0    9.39    1.42
  -4   3   0    9.43    1.35
   4  -3   0    9.46    1.42
  -4   3   0    9.82    1.45
  -4   3   0    7.19    1.20
   4  -3   0    6.57    1.13
   4  -3   1    1.18    0.70
  -4   3  -1   -0.55    0.45
  -4   3  -1    0.47    0.40
   4  -3   1   -0.14    0.39
  -4   3  -1    1.25    0.90
  -4   3  -1    0.19    0.54
   4  -3   1    0.46    0.69
  -4   3  -2   43.14    2.90
   4  -3   2   48.70    3.13
  -4   3  -2   43.87    2.99
   4  -3   2   45.81    2.98
  -4   3  -2   44.30    3.16
  -4   3  -2   42.34    3.08
   4  -3   2   42.50    3.14
   4  -3   3    3.87    0.90
  -4   3  -3    4.62    1.05
  -4   3  -3    3.68    1.04
  -4   3  -3    3.53    1.06
   4  -3   3    3.11    0.88
  -4   3  -3    4.01    1.24
   4  -3   3    3.47    1.00
   4  -3   3    4.64    0.87
   4  -3   4   27.56    2.32
  -4   3  -4   24.86    2.27
   4  -3   4   28.99    2.40
  -4   3  -4   25.11    2.62
  -4   3  -4   26.48    2.80
   4  -3   4   25.03    1.86
   4  -3   4   23.81    2.61
   4  -3   5   50.52    3.17
  -4   3  -5   48.53    3.17
  -4   3  -5   50.38    2.88
  -4   3  -5   46.74    3.83
  -4   3  -6    3.72    0.93
   4  -3   6    3.53    0.90
  -4   3  -6    3.71    0.94
  -4   3  -6    3.62    0.76
  -4   3  -6    2.80    1.07
  -4   3  -6    2.90    0.88
  -4   3  -7    0.70    0.53
   4  -3   7   -0.38    0.36
  -4   3  -7    0.50    0.50
  -4   3  -7   -0.14    0.44
  -4   3  -7   -0.11    0.62
  -4   3  -7   -0.24    0.44
  -4   3  -8    1.63    0.68
   4  -3   8    1.49    0.63
  -4   3  -8    2.05    0.65
  -4   3  -8    0.38    0.80
  -4   3  -8    1.72    0.55
  -4   3  -9    0.38    0.33
   4  -3   9    1.02    0.52
  -4   3  -9    0.31    0.47
  -4   3  -9    1.63    1.49
  -4   3  -9    1.23    0.85
  -4   3 -10   44.80    2.89
   4  -3  10   46.74    2.94
  -4   3 -10   44.28    3.72
  -4   3 -10   48.38    3.88
  -4   3 -10   44.23    4.65
  -4   3 -11    3.88    1.25
  -4   3 -11    4.75    1.34
  -4   3 -11    4.07    1.84
  -4   3 -12    0.65    0.90
  -4   3 -12    0.57    0.62
  -4   3 -12    1.75    1.68
  -4   3 -13    9.78    2.23
  -4   3 -13    6.55    1.64
  -4   3 -13    5.83    2.24
  -4   3 -14   12.83    2.63
  -4   3 -14   15.57    3.42
  -4   3 -14   13.76    2.57
  -4   3 -15    0.49    0.71
  -4   3 -15    2.74    1.65
  -4   3 -15    0.80    1.00
  -4   3 -16    2.46    1.48
  -4   3 -17    0.14    0.89
   4  -2 -16    0.50    0.76
   4  -2 -15   -0.83    0.84
  -4   2  14    3.59    2.10
   4  -2 -14    0.24    1.03
   4  -2 -13   -1.56    1.09
  -4   2  13    0.38    0.88
   4  -2 -12   14.97    2.84
  -4   2  12   10.48    2.87
   4  -2 -11    1.96    1.19
  -4   2  11    1.86    1.37
   4  -2 -11    2.44    0.61
  -4   2  10   42.60    4.63
   4  -2 -10   45.15    4.40
   4  -2 -10   41.55    2.55
  -4   2   9   60.40    3.15
  -4   2   9   66.16    5.49
   4  -2  -9   61.45    4.80
   4  -2  -9   55.23    3.07
  -4   2   8    1.04    0.49
  -4   2   8    1.33    1.11
   4  -2  -8    0.53    0.53
   4  -2  -7   50.35    3.02
  -4   2   7   46.74    4.08
   4  -2  -7   50.44    3.04
   4  -2  -6    1.85    0.61
  -4   2   6    3.45    1.19
   4  -2  -6    1.64    0.67
   4  -2  -5    0.17    0.41
  -4   2   5   -0.07    0.43
  -4   2   5    1.21    0.58
   4  -2  -5    0.56    0.50
   4  -2  -4    2.55    0.72
  -4   2   4    1.82    0.35
  -4   2   4    1.91    0.68
   4  -2  -4    1.29    0.57
  -4   2   4    1.82    0.81
  -4   2   4    1.63    0.74
  -4   2   3   33.14    2.53
   4  -2  -3   38.27    2.66
   4  -2  -3   40.09    2.70
  -4   2   3   33.70    1.79
  -4   2   2    5.48    1.02
   4  -2  -2    4.56    0.90
  -4   2   2    3.83    0.67
   4  -2  -2    4.81    1.00
  -4   2   1    4.64    1.04
   4  -2  -1    5.01    1.00
  -4   2   1    3.57    0.79
   4  -2  -1    6.89    1.25
   4  -2  -1    4.57    0.84
   4  -2  -1    4.69    0.97
   4  -2   0  379.88    8.35
   4  -2   0  375.90    8.34
  -4   2   0  384.63    8.57
   4  -2   0  382.86    8.54
   4  -2   0  378.06    7.84
  -4   2   0  394.35    8.26
   4  -2   1   56.31    3.21
  -4   2  -1   51.23    3.15
   4  -2   1   50.90    3.05
   4  -2   1   54.55    3.37
  -4   2  -1   51.78    3.37
   4  -2   1   51.24    3.13
  -4   2  -1   53.22    3.29
   4  -2   2    1.01    0.50
  -4   2  -2    0.03    0.52
  -4   2  -2   -0.03    0.54
   4  -2   2    0.53    0.42
   4  -2   2    1.83    0.65
   4  -2   2    0.09    0.52
  -4   2  -2   -0.20    0.68
   4  -2   2    0.91    0.34
   4  -2   3   47.92    2.96
  -4   2  -3   48.47    3.05
   4  -2   3   49.54    2.98
  -4   2  -3   44.09    3.35
   4  -2   3   47.04    3.35
  -4   2  -3   41.59    3.25
   4  -2   3   49.86    2.12
   4  -2   3   46.55    3.48
   4  -2   4   18.20    1.86
   4  -2   4   15.14    2.03
  -4   2  -4   12.93    1.93
   4  -2   4   15.86    1.70
  -4   2  -4   13.06    1.62
  -4   2  -4   13.75    0.98
  -4   2  -4   13.08    1.90
   4  -2   4   15.27    2.10
  -4   2  -4   16.20    1.37
   4  -2   5   98.87    4.25
   4  -2   5   94.76    4.13
  -4   2  -5  103.73    3.39
  -4   2  -5   94.66    5.38
   4  -2   5  107.94    5.58
  -4   2  -5   98.03    3.62
   4  -2   6    9.53    1.29
   4  -2   6    8.94    1.68
   4  -2   6   10.50    1.40
  -4   2  -6   10.42    1.32
  -4   2  -6   10.59    1.89
   4  -2   7   49.00    2.98
  -4   2  -7   53.62    4.45
   4  -2   7   56.52    4.43
  -4   2  -7   51.56    3.15
   4  -2   8    6.22    1.12
   4  -2   8    8.22    1.76
  -4   2  -8    8.86    1.27
  -4   2  -8    9.40    1.51
  -4   2  -8    7.52    1.90
   4  -2   9   89.67    3.85
  -4   2  -9   82.59    3.67
   4  -2   9   84.03    5.81
  -4   2  -9   94.07    4.92
  -4   2  -9   89.93    6.29
   4  -2  10    0.91    0.78
   4  -2  10    1.67    0.58
  -4   2 -10    1.00    0.77
  -4   2 -10    0.17    0.64
  -4   2 -10    0.22    0.89
  -4   2 -11    4.21    1.35
  -4   2 -11    4.46    1.85
  -4   2 -11    6.30    1.53
  -4   2 -12    0.71    0.65
  -4   2 -12    1.51    0.83
  -4   2 -12    3.91    1.75
  -4   2 -13    5.09    1.68
  -4   2 -13    5.20    1.85
  -4   2 -13    2.87    1.21
  -4   2 -14    3.72    1.42
  -4   2 -14    7.56    2.52
  -4   2 -14    4.14    1.42
  -4   2 -15   10.61    2.79
  -4   2 -16    0.68    0.96
   4  -1 -17    3.95    1.84
   4  -1 -16    4.57    2.35
   4  -1 -16    2.78    1.40
   4  -1 -15    1.31    1.09
   4  -1 -15    4.41    1.99
   4  -1 -14    2.28    1.29
  -4   1  13    2.12    1.26
   4  -1 -13    1.59    1.41
   4  -1 -12    5.37    1.88
  -4   1  12    2.23    1.24
   4  -1 -11   10.71    2.12
  -4   1  11    8.06    2.16
   4  -1 -11    8.11    1.08
   4  -1 -10   16.74    2.46
  -4   1  10   16.20    2.80
   4  -1 -10   20.28    1.79
   4  -1  -9    8.84    1.24
  -4   1   9   10.89    2.16
   4  -1  -9    7.96    1.17
   4  -1  -8   12.90    1.51
  -4   1   8   13.51    2.31
   4  -1  -8   11.72    1.45
   4  -1  -7    4.67    0.93
  -4   1   7    4.53    1.37
  -4   1   7    3.70    1.04
   4  -1  -7    3.99    0.86
   4  -1  -6   20.32    1.90
   4  -1  -6   20.88    1.94
  -4   1   6   18.26    2.30
  -4   1   6   21.58    2.17
   4  -1  -5    4.13    0.93
  -4   1   5    4.66    1.00
  -4   1   5    5.02    1.13
   4  -1  -4  203.84    6.15
   4  -1  -4  205.30    3.90
  -4   1   4  199.11    3.88
   4  -1  -3  286.87    7.31
   4  -1  -3  293.73    5.53
  -4   1   3  300.53    5.65
   4  -1  -2    1.22    0.49
  -4   1   2    0.31    0.43
   4  -1  -2    1.46    0.78
   4  -1  -2    0.16    0.31
   4  -1  -1   57.01    3.25
   4  -1  -1   61.38    2.41
  -4   1   1   66.96    3.31
   4  -1  -1   65.14    3.20
   4  -1   0  269.02    7.10
   4  -1   0  289.02    7.64
  -4   1   0  298.03    7.51
   4  -1   0  272.76    7.08
   4  -1   1   48.72    3.02
   4  -1   1   54.67    3.45
  -4   1  -1   50.82    3.38
   4  -1   1   51.73    3.33
  -4   1  -1   57.78    3.54
   4  -1   2   17.16    1.80
   4  -1   2   19.18    2.15
   4  -1   2   19.08    2.14
  -4   1  -2   19.60    2.22
  -4   1  -2   16.46    2.03
   4  -1   3  141.34    5.11
  -4   1  -3  146.96    6.11
   4  -1   3  147.56    6.12
   4  -1   3  148.95    6.20
  -4   1  -3  148.17    6.39
   4  -1   4   42.80    2.78
   4  -1   4   43.17    2.80
  -4   1  -4   41.31    3.40
  -4   1  -4   43.31    1.91
   4  -1   4   52.05    3.84
   4  -1   4   43.25    3.52
   4  -1   5  163.32    5.38
   4  -1   5  170.04    5.51
  -4   1  -5  154.39    6.83
   4  -1   5  153.63    6.85
  -4   1  -5  158.90    4.27
   4  -1   6    3.03    0.89
   4  -1   6    3.12    1.17
   4  -1   6    2.43    0.76
  -4   1  -6    4.12    0.84
  -4   1  -6    1.63    0.91
   4  -1   7   -0.02    0.31
   4  -1   7    1.11    0.90
   4  -1   7    0.13    0.38
  -4   1  -7   -0.33    0.36
  -4   1  -7    0.14    0.79
   4  -1   8   64.78    3.33
   4  -1   8   66.36    3.29
  -4   1  -8   71.91    5.39
  -4   1  -8   66.98    3.80
   4  -1   8   68.64    5.15
  -4   1  -9   38.22    2.37
   4  -1   9   42.36    2.49
  -4   1  -9   45.68    4.48
   4  -1   9   35.38    3.87
  -4   1  -9   41.97    3.27
  -4   1 -10   56.58    5.21
   4  -1  10   60.12    5.18
  -4   1 -10   57.26    4.09
   4  -1  11   13.42    2.56
  -4   1 -11   11.94    2.05
  -4   1 -11    9.82    2.24
  -4   1 -12    0.15    0.48
  -4   1 -12   -0.13    0.79
  -4   1 -13    0.65    0.50
  -4   1 -13    1.23    0.69
  -4   1 -14   35.44    4.58
  -4   1 -14   31.83    4.52
  -4   1 -15    0.50    1.30
   4   0 -16    2.97    1.81
   4   0 -16    2.74    1.35
   4   0 -15    0.17    1.13
   4   0 -15    1.20    0.97
   4   0 -14   -1.41    1.42
   4   0 -14    2.47    1.39
  -4   0  13    1.87    1.28
   4   0 -13    0.11    0.87
   4   0 -12   55.57    4.64
   4   0 -12   65.38    5.96
  -4   0  12   63.21    5.83
   4   0 -12   62.73    2.84
   4   0 -11   21.59    1.83
   4   0 -11   24.79    2.91
  -4   0  11   24.64    3.43
   4   0 -11   24.37    1.93
   4   0 -10   14.94    1.62
   4   0 -10   16.78    2.28
  -4   0  10   14.11    2.52
   4   0 -10   16.81    1.67
   4   0  -9    0.95    0.43
   4   0  -9    0.40    0.40
  -4   0   9   -0.39    0.71
   4   0  -8  308.18    7.57
  -4   0   8  314.31    9.94
  -4   0   8  313.32    8.30
   4   0  -7  127.88    4.93
  -4   0   7  122.57    5.70
  -4   0   7  129.56    4.98
   4   0  -7  131.50    6.41
   4   0  -6  212.60    6.42
  -4   0   6  227.33    7.12
  -4   0   6  223.30    6.15
   4   0  -6  219.29    7.68
   4   0  -6  222.25    3.77
   4   0  -5   92.73    4.67
  -4   0   5   96.67    3.82
  -4   0   5   95.13    4.27
   4   0  -5   96.17    2.95
   4   0  -4   12.51    1.62
  -4   0   4   13.04    1.19
   4   0  -4   13.43    1.25
   4   0  -3   13.17    1.50
  -4   0   3   12.46    1.30
   4   0  -3   13.81    1.40
   4   0  -2  876.61   10.81
  -4   0   2  902.80   10.83
   4   0  -2  866.73   12.01
  -4   0   2  872.10   11.78
  -4   0   1   69.56    2.71
  -4   0   1   73.39    3.69
   4   0  -1   65.48    3.55
   4   0   0   67.25    3.83
  -4   0   0   69.76    3.83
   4   0   0   72.54    3.94
   4   0   1   26.78    2.49
  -4   0  -1   28.03    2.60
   4   0   1   29.00    2.66
   4   0   2  142.73    5.84
  -4   0  -2  129.07    5.56
  -4   0  -2  135.34    5.99
   4   0   2  137.23    6.04
   4   0   3    2.37    0.68
   4   0   3    0.66    0.64
   4   0   3    1.42    0.68
  -4   0  -3    2.37    1.00
  -4   0  -3    1.92    0.32
   4   0   4   12.46    1.58
   4   0   4   13.80    2.14
  -4   0  -4   10.54    1.78
   4   0   5    1.54    0.55
   4   0   5    1.06    0.85
  -4   0  -5    2.06    1.00
   4   0   6   12.74    1.57
   4   0   6   13.36    2.22
  -4   0  -6   14.20    2.29
   4   0   7    3.99    0.83
   4   0   7    6.19    1.57
   4   0   7    4.63    1.00
  -4   0  -7    4.60    1.39
   4   0   8    4.53    0.91
   4   0   8    4.70    1.54
  -4   0  -8    3.89    1.28
   4   0   9    0.33    0.30
   4   0   9    0.43    0.91
  -4   0  -9    1.41    0.99
  -4   0 -10   60.79    5.36
   4   0  10   60.69    5.35
   4   0  11    6.55    1.82
  -4   0 -11    6.05    1.86
   4   0  12   14.96    2.85
  -4   0 -12    9.79    2.41
   4   0  13    8.07    2.35
  -4   0 -13    9.78    2.52
  -4   0 -14   11.88    3.34
   4   1 -17    2.71    1.79
   4   1 -16    1.32    1.47
   4   1 -16   -0.65    0.93
   4   1 -15    8.76    2.73
   4   1 -15   11.62    2.37
   4   1 -14    5.33    1.90
   4   1 -14    6.06    1.81
   4   1 -13  101.62    6.05
   4   1 -13   98.92    7.72
   4   1 -12   17.20    1.71
   4   1 -12   14.81    2.97
  -4  -1  12   16.18    2.82
   4   1 -12   10.84    1.83
   4   1 -11   21.04    1.99
   4   1 -11   18.79    3.07
  -4  -1  11   23.88    3.25
   4   1 -10    0.64    0.26
   4   1 -10    0.84    0.51
   4   1 -10    0.32    0.79
  -4  -1  10   -0.12    0.57
   4   1 -10    0.68    0.23
   4   1  -9    3.96    1.36
  -4  -1   9    6.60    1.56
   4   1  -9    7.43    0.78
   4   1  -8  288.11    8.72
  -4  -1   8  287.50    6.99
   4   1  -8  287.70   10.06
  -4  -1   8  285.69    8.78
   4   1  -8  287.01    5.13
   4   1  -7    2.37    1.08
  -4  -1   7    1.52    0.51
  -4  -1   7    1.86    0.82
   4   1  -7    1.96    0.53
   4   1  -6    5.23    1.32
  -4  -1   6    6.21    1.12
  -4  -1   6    4.85    0.95
   4   1  -6    5.11    0.83
  -4  -1   5  424.34    7.99
   4   1  -5  427.76   10.11
   4   1  -5  422.09    7.61
  -4  -1   4   50.08    2.46
   4   1  -4   51.94    3.32
  -4  -1   4   54.65    3.30
   4   1  -4   51.07    2.83
  -4  -1   3  193.43    5.81
  -4  -1   3  188.30    5.69
   4   1  -3  185.59    5.75
  -4  -1   2  859.14   11.52
  -4  -1   2  880.13   12.92
   4   1  -2  858.14   13.11
   4   1  -1   26.47    1.36
  -4  -1   1   27.89    2.47
   4   1  -1   28.81    2.55
   4   1   0    7.54    1.39
  -4  -1   0    8.93    1.49
   4   1   1   60.95    3.86
  -4  -1  -1   54.21    3.77
   4   1   1   55.11    3.93
   4   1   2    0.45    0.75
   4   1   2    1.10    0.68
   4   1   3   76.29    4.50
   4   1   3   81.78    5.14
  -4  -1  -4   25.95    2.75
   4   1   4   30.22    3.30
   4   1   5    0.97    0.83
  -4  -1  -5    0.82    1.09
   4   1   6   22.67    2.18
  -4  -1  -6   27.40    3.06
   4   1   6   24.74    3.17
   4   1   7    0.26    0.43
   4   1   7   -0.77    0.97
  -4  -1  -8    0.90    0.38
   4   1   8    1.03    0.52
   4   1   8   -0.27    0.55
  -4  -1  -8    1.69    0.93
  -4  -1  -9   53.78    4.82
   4   1   9   56.38    5.18
   4   1  10    0.70    0.92
  -4  -1 -10    1.53    1.20
  -4  -1 -11   39.23    4.51
   4   1  11   42.17    4.74
   4   1  12    2.71    1.49
  -4  -1 -12    4.81    1.58
  -4  -1 -13   12.06    3.22
   4   2 -17    1.63    1.38
   4   2 -16    0.68    1.33
   4   2 -15   10.30    2.73
   4   2 -15   10.44    2.00
   4   2 -14   11.46    2.85
   4   2 -14   11.80    2.02
   4   2 -13   11.00    2.57
   4   2 -13   10.08    1.72
   4   2 -13   11.56    1.50
   4   2 -12    6.39    0.93
   4   2 -12    7.26    1.24
   4   2 -12    7.33    1.99
  -4  -2  11   36.26    2.81
   4   2 -11   30.31    3.86
   4   2 -11   37.55    2.28
   4   2 -10    2.62    1.23
  -4  -2  10    0.62    0.57
   4   2  -9    3.41    1.06
   4   2  -9    5.61    1.40
  -4  -2   9    4.20    1.30
   4   2  -8   17.74    2.00
  -4  -2   8   18.03    2.06
   4   2  -8   16.84    2.46
  -4  -2   7  101.65    3.06
   4   2  -7   94.70    5.49
  -4  -2   7   99.14    4.31
   4   2  -7   93.15    3.87
  -4  -2   6   34.24    2.24
  -4  -2   6   33.50    1.65
   4   2  -6   30.83    2.97
   4   2  -6   33.43    2.40
  -4  -2   5  297.83    5.63
  -4  -2   5  301.04    8.60
   4   2  -5  308.43    8.81
   4   2  -5  286.89    7.27
  -4  -2   4   32.50    1.62
  -4  -2   4   34.79    2.80
   4   2  -4   29.49    2.47
   4   2  -4   33.19    2.41
  -4  -2   3  218.27    6.59
   4   2  -3  215.91    5.57
   4   2  -3  211.96    6.83
  -4  -2   2  315.84    8.46
   4   2  -2  296.93    5.93
   4   2  -2  292.69    8.36
  -4  -2   1  270.36    8.20
   4   2  -1  266.31    8.38
  -4  -2   0  114.87    5.59
  -4  -2   0  113.61    2.85
   4   2   0  113.61    5.74
   4   2   1    5.72    1.45
  -4  -2  -1    2.88    0.48
   4   2   1    3.41    0.99
   4   2   2    7.37    1.70
  -4  -2  -2    4.19    1.08
   4   2   2    3.68    1.08
   4   2   3   11.01    2.05
   4   2   3    3.24    0.98
   4   2   4   18.22    2.80
   4   2   5    2.75    1.22
  -4  -2  -6    4.12    0.94
   4   2   6    5.45    1.64
   4   2   7    5.37    1.12
  -4  -2  -7    5.48    1.11
   4   2   7    6.36    1.87
   4   2   8    5.44    1.71
  -4  -2  -8    3.97    1.30
   4   2   9   21.69    3.39
  -4  -2  -9   21.96    3.13
   4   2  10   -0.51    0.76
  -4  -2 -10   -0.60    1.02
   4   2  11    5.54    1.82
  -4  -2 -11    8.70    2.77
  -4  -2 -11    9.21    2.20
  -4  -2 -12    3.46    1.97
   4   3 -18   -0.87    0.93
   4   3 -18    2.11    1.76
   4   3 -17    2.18    1.74
   4   3 -16   19.87    4.04
   4   3 -15   19.64    3.77
   4   3 -14   24.17    4.05
   4   3 -13   10.27    2.43
  -4  -3  12    1.41    0.59
   4   3 -12    1.73    1.18
   4   3 -11    4.96    1.80
   4   3 -10   39.59    4.20
   4   3  -9   29.98    2.63
   4   3  -9   32.06    3.63
   4   3  -8   54.96    3.18
   4   3  -8   55.45    4.53
   4   3  -7  100.25    5.76
  -4  -3   7   98.02    3.77
   4   3  -7  102.84    5.40
  -4  -3   6    8.17    0.58
  -4  -3   6    8.47    0.94
   4   3  -6    7.64    1.40
   4   3  -6    7.16    1.37
  -4  -3   5  135.65    6.07
  -4  -3   5  129.37    2.67
   4   3  -5  124.40    5.40
   4   3  -5  126.24    5.27
  -4  -3   4    9.73    1.57
   4   3  -4    8.25    1.49
   4   3  -4    9.61    1.38
   4   3  -3   40.17    2.63
   4   3  -3   38.65    3.25
  -4  -3   2  326.99    5.08
   4   3  -2  324.30    6.94
   4   3  -2  322.96    9.62
  -4  -3   2  333.10    6.74
  -4  -3   1    3.57    0.71
  -4  -3   1    4.74    0.80
   4   3  -1    4.93    1.44
  -4  -3   0    0.69    0.33
   4   3   0    1.27    0.81
  -4  -3   0    0.48    0.32
   4   3   1    1.27    0.95
  -4  -3  -1    1.30    0.56
  -4  -3  -1    1.44    0.36
   4   3   1    0.49    0.53
   4   3   2    8.47    1.90
  -4  -3  -2   12.20    1.82
   4   3   2   11.17    1.71
   4   3   3   41.34    4.09
   4   3   4   17.53    2.83
   4   3   5    1.71    1.11
   4   3   6   12.76    2.62
   4   3   7    1.63    0.78
  -4  -3  -7    6.02    1.32
   4   3   8    4.17    1.72
   4   3   9    0.19    0.66
  -4  -3  -9    0.00    0.89
   4   3  10    1.50    1.33
  -4  -3 -10    1.10    1.50
   4   3  11    7.89    2.38
  -4  -3 -11   10.70    3.11
   4   4 -18    7.89    2.80
   4   4 -18    7.52    2.83
   4   4 -17    7.06    2.65
   4   4 -17    9.58    2.72
   4   4 -16    8.53    2.64
   4   4 -16    8.05    2.48
   4   4 -15    7.48    2.38
   4   4 -15    7.84    2.31
  -4  -4  14    0.21    0.39
   4   4 -14   -0.12    0.81
   4   4 -14    0.81    1.25
  -4  -4  13    4.98    1.26
   4   4 -13    4.21    1.56
   4   4 -13    4.54    1.19
   4   4 -12   10.42    2.45
   4   4 -12   10.05    2.28
   4   4 -11    2.87    1.47
   4   4 -11    3.40    1.51
   4   4 -10    7.45    1.85
   4   4 -10    6.47    1.27
   4   4 -10    6.81    1.84
   4   4  -9   16.00    1.76
   4   4  -9   19.15    2.64
   4   4  -8    9.34    1.82
   4   4  -7   29.46    2.97
   4   4  -6   31.08    2.96
   4   4  -6   31.94    2.97
   4   4  -5   86.93    5.03
   4   4  -5   93.69    4.78
   4   4  -4   20.30    2.14
   4   4  -4   21.32    2.60
   4   4  -3  171.71    5.88
   4   4  -3  184.58    7.56
  -4  -4   3  180.62    5.80
  -4  -4   2   10.93    0.99
  -4  -4   2   12.72    1.51
   4   4  -2   11.39    2.12
  -4  -4   1    4.77    0.85
  -4  -4   1    3.69    0.85
   4   4  -1    4.04    1.31
  -4  -4   0    0.19    0.41
   4   4   0    1.13    0.83
  -4  -4   0    0.52    0.41
  -4  -4  -1  247.93    7.58
   4   4   1  252.01    8.55
  -4  -4  -1  263.43    6.85
   4   4   1  258.81   10.25
   4   4   2   72.28    5.56
   4   4   3   21.21    3.17
   4   4   4   -0.07    0.72
   4   4   5   25.62    3.69
  -4  -4  -6    6.18    1.38
   4   4   6    5.75    1.73
  -4  -4  -7    0.77    0.68
  -4  -4  -7   -0.20    0.85
   4   4   8    9.27    2.51
  -4  -4  -8   10.07    2.68
   4   4   9    5.04    1.86
  -4  -4  -9    5.35    2.21
   4   4  10    0.80    0.69
  -4  -4 -10    0.00    1.23
   4   5 -18    2.17    1.67
   4   5 -18    3.89    2.28
   4   5 -17   24.98    4.45
   4   5 -17   14.70    3.35
   4   5 -16   -0.39    1.16
   4   5 -16    1.55    1.66
   4   5 -15   19.24    3.67
   4   5 -15   23.10    3.90
  -4  -5  14   35.43    3.48
   4   5 -14   32.62    4.69
   4   5 -14   29.36    4.20
  -4  -5  13   40.15    3.71
   4   5 -13   38.97    4.89
   4   5 -13   45.73    5.07
   4   5 -12    1.30    1.19
   4   5 -11    5.91    1.25
   4   5 -11    7.51    1.99
   4   5 -10   32.33    2.54
   4   5 -10   30.90    3.61
   4   5  -9    9.25    1.18
   4   5  -9    8.50    2.00
   4   5  -8   12.31    2.12
   4   5  -7   13.06    2.08
  -4  -5   6  126.53    2.89
   4   5  -6  124.57    6.14
  -4  -5   5    0.39    0.30
   4   5  -5    0.93    0.90
   4   5  -5    0.09    0.52
  -4  -5   4   42.84    2.64
   4   5  -4   46.69    4.06
  -4  -5   4   46.70    3.34
  -4  -5   3   55.73    3.34
   4   5  -3   52.34    4.39
  -4  -5   3   59.84    3.67
  -4  -5   2   34.89    2.78
   4   5  -2   33.44    3.58
  -4  -5   1   74.78    3.51
  -4  -5   1   76.78    4.12
   4   5  -1   77.92    5.61
  -4  -5   0   14.08    1.73
  -4  -5   0   14.39    1.82
   4   5   0   13.49    2.61
  -4  -5  -1    6.29    1.37
   4   5   1    5.85    1.72
  -4  -5  -1    5.02    1.16
   4   5   2   20.85    3.25
  -4  -5  -2   19.36    2.82
   4   5   3   24.01    3.55
  -4  -5  -3   17.95    2.91
   4   5   4   23.50    3.61
  -4  -5  -4   17.73    2.52
  -4  -5  -4   15.78    2.83
  -4  -5  -5   46.68    4.06
  -4  -5  -5   46.92    5.15
   4   5   5   52.59    5.51
   4   5   6    0.94    1.10
  -4  -5  -6   -0.52    0.63
  -4  -5  -6    2.30    1.50
   4   5   7   11.61    2.75
  -4  -5  -7   10.12    2.64
   4   5   8    0.18    0.99
  -4  -5  -8    0.06    1.26
   4   5   9   -0.09    0.72
  -4  -5  -9   -0.34    1.12
   4   6 -18    8.11    2.90
   4   6 -17    0.70    1.71
   4   6 -16   70.17    7.09
  -4  -6  15   18.69    2.74
   4   6 -15   21.24    3.87
  -4  -6  14   56.17    4.77
   4   6 -14   59.82    6.13
  -4  -6  13    0.20    0.98
   4   6 -13    0.45    0.70
  -4  -6  12   61.69    4.94
   4   6 -12   59.27    5.63
   4   6 -11    7.91    2.23
   4   6 -10    0.20    0.32
   4   6 -10   -0.50    1.12
   4   6  -9   26.51    3.36
   4   6  -8   11.27    2.13
   4   6  -7    1.31    0.91
  -4  -6   6    3.85    0.71
   4   6  -6    2.65    1.19
   4   6  -6    1.70    0.93
  -4  -6   5    0.56    0.30
   4   6  -5   -0.17    0.79
  -4  -6   4    6.85    1.22
   4   6  -4    9.31    2.08
  -4  -6   3  133.09    5.76
   4   6  -3  127.99    7.34
  -4  -6   2    9.84    1.76
   4   6  -2   11.72    2.41
  -4  -6   1   14.28    2.26
   4   6  -1   11.96    2.47
  -4  -6   0    3.57    1.04
  -4  -6   0    5.76    1.68
   4   6   0    4.71    1.63
  -4  -6  -1    0.66    0.96
   4   6   1   -0.46    0.78
   4   6   2   22.36    3.49
  -4  -6  -2   17.70    2.74
  -4  -6  -2   18.57    2.95
  -4  -6  -3   15.26    2.45
   4   6   3   17.52    3.26
  -4  -6  -3   10.72    2.41
  -4  -6  -4   19.79    2.83
   4   6   4   24.64    3.93
  -4  -6  -4   25.71    4.03
   4   6   5    0.61    1.32
  -4  -6  -5   -0.78    0.58
  -4  -6  -5    0.62    1.33
  -4  -6  -6   18.00    2.67
   4   6   6   25.86    4.18
  -4  -6  -6   15.14    3.36
   4   6   7    3.03    1.20
  -4  -6  -7    1.59    0.88
   4   6   8    1.74    0.96
  -4  -6  -8   -0.64    0.97
   4   7 -18    3.28    2.00
   4   7 -17   11.43    3.05
   4   7 -16    6.72    2.18
  -4  -7  15    2.45    1.28
   4   7 -15    4.94    2.30
  -4  -7  14   11.49    2.38
   4   7 -14    4.69    1.77
  -4  -7  13   -0.34    0.68
   4   7 -13    0.64    0.93
  -4  -7  12    7.38    1.92
   4   7 -12    7.10    1.92
  -4  -7  11    4.69    1.57
   4   7 -11    1.44    1.09
  -4  -7  10   30.51    3.65
   4   7 -10   35.30    4.16
   4   7  -9   16.80    2.80
   4   7  -8    6.09    1.81
   4   7  -7    1.83    0.84
  -4  -7   6   24.27    1.99
   4   7  -6   24.68    3.34
  -4  -7   5   24.46    2.26
   4   7  -5   25.36    3.42
  -4  -7   4    6.08    1.28
   4   7  -4    7.33    1.87
  -4  -7   3    9.44    1.72
   4   7  -3    7.16    1.90
  -4  -7   2   23.17    2.85
   4   7  -2   28.34    3.84
  -4  -7   1   12.94    2.30
   4   7  -1   16.05    2.96
  -4  -7   0   -0.39    1.35
  -4  -7   0    0.02    0.65
   4   7   0    0.62    0.62
  -4  -7  -1   -1.74    1.41
  -4  -7  -1    2.24    1.41
   4   7   1    1.37    0.90
  -4  -7  -2    1.49    1.30
  -4  -7  -2    2.59    1.66
   4   7   2    3.75    1.49
   4   7   3    8.26    2.38
  -4  -7  -3   11.27    2.30
  -4  -7  -3    5.79    1.95
   4   7   4   12.15    3.00
  -4  -7  -4    9.95    2.35
  -4  -7  -4   13.80    3.00
   4   7   5    0.20    0.95
  -4  -7  -5    2.47    1.14
  -4  -7  -5    1.06    1.27
   4   7   6    2.10    1.49
  -4  -7  -6    0.90    0.86
   4   7   7   -0.52    1.09
  -4  -7  -7   -0.19    0.82
   4   7   8    1.88    1.67
   4   8 -17    7.60    2.81
  -4  -8  16   72.07    6.09
   4   8 -16   67.92    7.25
  -4  -8  15   -0.31    0.83
   4   8 -15   -0.14    1.21
  -4  -8  14    1.68    1.15
   4   8 -14    2.21    1.28
  -4  -8  13   10.45    2.26
   4   8 -13   11.37    2.71
  -4  -8  12    0.21    0.84
   4   8 -12    0.75    1.00
  -4  -8  11    2.58    1.24
   4   8 -11    0.68    0.88
  -4  -8  10   15.22    2.86
   4   8 -10   17.42    3.05
  -4  -8   9   -0.68    1.41
   4   8  -9   -0.35    0.76
  -4  -8   8   -0.54    1.28
   4   8  -8    1.84    1.09
  -4  -8   7    7.80    1.96
  -4  -8   6   36.47    4.26
  -4  -8   6   28.69    2.45
   4   8  -6   30.57    3.89
  -4  -8   5  102.54    7.14
  -4  -8   5  116.19    5.49
   4   8  -5  113.59    7.58
  -4  -8   4   16.95    2.99
  -4  -8   4   14.79    2.15
   4   8  -4   13.80    2.71
  -4  -8   3    3.03    1.46
  -4  -8   3   -0.59    0.69
   4   8  -3    1.45    1.20
  -4  -8   2   24.59    3.63
  -4  -8   2   21.87    2.89
   4   8  -2   20.59    3.55
  -4  -8   1   45.79    4.84
  -4  -8   1   45.04    4.46
   4   8  -1   47.76    5.33
  -4  -8   0   10.80    2.19
  -4  -8   0   16.41    2.85
   4   8   0   16.00    3.27
  -4  -8  -1   -0.56    1.12
  -4  -8  -1   -0.05    1.16
   4   8   1   -0.18    1.09
  -4  -8  -2   -1.53    1.19
  -4  -8  -2    0.39    0.91
   4   8   2    0.76    1.40
  -4  -8  -3   11.11    2.48
   4   8   3   17.03    3.60
  -4  -8  -3   12.28    3.01
   4   8   4    4.60    1.91
  -4  -8  -4    6.58    2.01
  -4  -8  -4    3.52    1.70
   4   8   5    8.69    2.78
  -4  -8  -5    4.72    2.27
   4   8   6    3.13    2.29
  -4  -8  -6   -0.13    1.28
   4   8   7   -1.20    1.16
   4   9 -17    3.16    1.93
  -4  -9  16    1.58    1.24
   4   9 -16    1.64    1.05
  -4  -9  15    1.34    1.55
   4   9 -15   -0.28    1.25
  -4  -9  14    4.19    1.64
   4   9 -14    3.21    1.65
  -4  -9  13    2.89    1.21
   4   9 -13    1.39    1.36
  -4  -9  12    2.18    1.33
   4   9 -12    4.43    1.68
  -4  -9  11    9.13    2.33
   4   9 -11    4.80    1.66
  -4  -9  10    2.93    1.37
   4   9 -10    1.08    1.09
  -4  -9   9    2.18    1.27
  -4  -9   8    3.10    1.45
  -4  -9   7    2.50    0.80
   4   9  -7    3.88    1.71
  -4  -9   6   -0.49    1.10
   4   9  -6    2.84    1.35
  -4  -9   5    4.04    1.55
  -4  -9   5    6.34    1.48
   4   9  -5    7.94    2.34
  -4  -9   4    6.87    2.35
  -4  -9   4    6.88    1.65
   4   9  -4    7.59    2.33
  -4  -9   3  100.26    7.52
  -4  -9   3  102.74    6.51
   4   9  -3  109.51    8.12
  -4  -9   2   25.27    3.85
  -4  -9   2   30.66    3.72
   4   9  -2   27.46    4.14
  -4  -9   1   56.21    5.75
  -4  -9   1   61.82    5.58
   4   9  -1   56.37    6.13
  -4  -9   0   58.95    5.90
  -4  -9   0   54.45    5.47
   4   9   0   53.12    6.10
  -4  -9  -1    4.04    1.80
  -4  -9  -1    4.38    1.66
   4   9   1    3.13    1.68
   4   9   2    3.65    2.00
  -4  -9  -2    0.92    1.28
  -4  -9  -2    1.25    0.93
  -4  -9  -3    1.23    1.30
   4   9   3    1.66    1.71
  -4  -9  -3    1.39    1.65
   4   9   4   -0.70    1.01
  -4  -9  -4    0.97    1.43
   4   9   5   -1.94    1.51
   4   9   6    0.19    0.90
  -4 -10  16    0.46    0.93
   4  10 -16    4.23    2.44
  -4 -10  15    0.46    0.83
   4  10 -15    0.84    1.07
  -4 -10  14    3.09    1.84
   4  10 -14    3.62    2.06
  -4 -10  13   17.27    3.38
   4  10 -13   20.90    3.96
  -4 -10  12   90.82    7.60
   4  10 -12   79.86    7.39
  -4 -10  11   33.98    4.62
  -4 -10  10   -1.27    1.24
  -4 -10   9    4.51    1.69
  -4 -10   8    2.04    1.44
  -4 -10   7   16.76    3.32
   4  10  -7   19.46    3.56
  -4 -10   6   22.28    3.80
   4  10  -6   14.72    3.19
  -4 -10   5    4.77    1.87
  -4 -10   5    5.75    1.55
   4  10  -5    6.00    1.97
  -4 -10   4   27.77    4.25
  -4 -10   4   30.17    3.58
   4  10  -4   32.94    4.73
  -4 -10   3   18.23    3.51
  -4 -10   3   11.82    2.38
   4  10  -3   14.99    3.21
  -4 -10   2    3.40    1.27
  -4 -10   2    2.33    1.18
   4  10  -2    1.37    1.09
  -4 -10   1   11.38    2.91
  -4 -10   1    8.06    2.44
   4  10  -1    5.34    2.37
  -4 -10   0    1.53    1.34
  -4 -10   0    1.42    1.26
   4  10   0    1.97    1.80
  -4 -10  -1    0.48    1.33
  -4 -10  -1   -0.58    1.72
   4  10   1   -0.38    0.68
   4  10   2    1.55    1.44
  -4 -10  -2    4.03    1.77
  -4 -10  -2    1.07    1.03
  -4 -10  -3   -0.46    1.02
   4  10   3    0.94    1.13
  -4 -10  -3    0.99    1.59
   4  10   4    5.79    2.59
  -4 -11  17    1.66    1.59
  -4 -11  16    1.00    1.05
  -4 -11  15   -0.50    1.58
   4  11 -15    2.24    1.66
  -4 -11  14    4.85    1.98
   4  11 -14    9.04    2.81
  -4 -11  13   39.18    5.32
  -4 -11  12    3.19    1.62
  -4 -11  11    1.55    1.62
  -4 -11  10   27.32    4.42
  -4 -11   9   31.29    4.73
  -4 -11   8    4.52    2.07
   4  11  -8    2.62    1.75
  -4 -11   7    4.11    2.01
   4  11  -7    1.76    1.28
  -4 -11   6   -1.77    1.45
   4  11  -6    0.33    0.97
  -4 -11   5    8.56    2.75
   4  11  -5    7.57    2.31
  -4 -11   4    9.12    2.96
  -4 -11   4    8.19    2.23
   4  11  -4    6.67    2.28
  -4 -11   3    1.89    1.60
  -4 -11   3   -0.80    1.03
   4  11  -3   -0.77    0.80
  -4 -11   2    3.67    2.23
  -4 -11   2    1.43    1.16
   4  11  -2   -0.45    1.18
  -4 -11   1    2.01    1.57
  -4 -11   1   -2.32    1.86
   4  11  -1   -1.22    1.33
  -4 -11   0    2.69    1.66
  -4 -11   0    1.88    1.46
   4  11   0    1.61    1.52
  -4 -11  -1   -0.05    1.32
  -4 -11  -1    0.44    0.96
   4  11   1    0.82    1.25
  -4 -11  -2    0.17    1.28
  -4 -11  -2    0.41    1.56
  -4 -12  17   -2.06    1.81
  -4 -12  16    2.26    1.94
  -4 -12  15   -0.35    1.90
  -4 -12  14    4.76    2.36
  -4 -12  13   -0.05    1.25
  -4 -12  12    0.33    1.57
  -4 -12  11   10.51    2.89
  -4 -12  10    5.74    2.35
  -4 -12   9   -0.55    1.29
   4  12  -9    1.55    1.27
  -4 -12   8    2.17    1.76
   4  12  -8    0.95    1.40
  -4 -12   7    5.75    2.34
   4  12  -7   -0.43    1.08
  -4 -12   6    0.78    1.31
   4  12  -6    3.66    1.90
  -4 -12   5    1.32    1.38
   4  12  -5    3.68    2.04
  -4 -12   4   16.33    3.67
   4  12  -4   13.43    3.35
  -4 -12   3    0.60    1.07
   4  12  -3   -3.51    1.88
  -4 -12   2    0.96    1.20
   4  12  -2   -0.01    1.53
  -4 -12   1    4.11    2.13
  -4 -12   1    2.64    1.80
  -4 -12   0    0.58    0.85
  -4 -12   0    2.27    1.71
   4  13 -11    0.63    1.22
   4  13 -10    1.46    0.89
   4  13  -9   -0.28    1.21
  -5  15  -1    1.87    1.66
  -5  15  -2    7.70    2.30
  -5  15  -3   13.14    3.14
   5 -15   7    0.77    1.38
   5 -15   7    0.82    1.51
   5 -15   8   -0.83    1.04
  -5  15 -10    0.60    1.54
  -5  15 -11    9.45    2.88
  -5  15 -12    4.84    2.34
  -5  14   2    0.37    1.17
   5 -14  -2   -0.01    0.99
  -5  14   2   -1.23    1.65
  -5  14   1   -0.72    1.29
  -5  14   1   -0.27    1.28
   5 -14  -1    0.31    1.61
  -5  14   1    0.80    1.57
  -5  14   0   12.78    2.98
  -5  14   0   19.50    3.91
   5 -14   0   18.18    3.78
  -5  14  -1    6.76    2.44
  -5  14  -1    7.68    2.75
   5 -14   1   14.16    3.50
   5 -14   2    3.67    1.88
  -5  14  -2    3.07    1.57
   5 -14   2    4.86    2.11
  -5  14  -2    1.49    1.56
   5 -14   3    1.92    1.94
  -5  14  -3   -2.34    1.90
   5 -14   3   -0.14    1.48
   5 -14   4   -1.12    1.19
  -5  14  -4   -0.34    1.65
   5 -14   4    1.17    1.54
  -5  14  -5    1.14    1.20
   5 -14   5    1.63    1.23
  -5  14  -6    2.12    1.38
   5 -14   6    0.54    1.17
   5 -14   6    2.21    1.62
  -5  14  -7   -1.19    1.55
   5 -14   7    1.64    1.48
   5 -14   7    1.85    1.64
  -5  14  -8   -1.29    1.76
   5 -14   8    1.94    2.07
   5 -14   8    0.73    1.64
  -5  14  -8    2.74    1.47
   5 -14   9    0.58    1.15
  -5  14  -9    1.24    1.40
   5 -14   9    1.73    1.43
  -5  14  -9    0.75    1.44
   5 -14  10   -0.49    0.97
  -5  14 -10    2.10    1.67
   5 -14  10    0.49    1.15
  -5  14 -10   -0.96    0.76
   5 -14  11    0.03    0.74
  -5  14 -11    0.27    1.34
   5 -14  11    1.32    1.76
  -5  14 -11    1.38    1.14
   5 -14  12    2.44    1.21
  -5  14 -12    2.76    1.97
  -5  14 -12    2.14    1.89
   5 -14  13    2.15    1.18
  -5  14 -13    1.01    0.89
  -5  14 -13    2.59    1.46
  -5  14 -13    3.85    2.18
  -5  14 -14    0.36    1.14
   5 -14  14   -2.13    1.70
  -5  14 -14    0.81    1.05
  -5  14 -15    4.50    2.15
   5 -14  15    1.65    1.12
  -5  14 -15    4.76    2.12
  -5  13   3    2.46    1.77
  -5  13   3   -1.21    1.44
   5 -13  -3    1.04    1.60
  -5  13   3    2.80    1.78
  -5  13   2    5.95    2.28
  -5  13   2    7.86    2.48
   5 -13  -2    6.34    2.36
  -5  13   2    2.15    1.29
  -5  13   1    1.76    1.44
  -5  13   1    3.73    1.86
   5 -13  -1    1.72    1.41
  -5  13   1    4.66    2.15
  -5  13   0    0.13    0.96
   5 -13   0    0.91    1.21
  -5  13   0   -1.22    1.17
   5 -13   1    2.13    1.54
  -5  13  -1    5.27    1.89
  -5  13  -1   -0.29    1.50
   5 -13   1    5.13    2.15
   5 -13   2    6.33    2.26
  -5  13  -2    6.32    2.48
   5 -13   2    3.54    1.80
   5 -13   3    5.51    2.06
  -5  13  -3    5.76    2.08
   5 -13   3    3.35    1.86
  -5  13  -4    4.84    1.88
   5 -13   4    5.06    2.11
   5 -13   4    6.96    2.16
   5 -13   5    0.50    1.18
   5 -13   5    3.37    1.38
   5 -13   6    3.38    1.69
   5 -13   6    0.97    1.17
  -5  13  -6    2.02    1.05
   5 -13   7    3.48    1.96
   5 -13   7    4.02    2.16
  -5  13  -7    3.03    1.55
  -5  13  -8    1.14    1.44
   5 -13   8    0.49    1.18
  -5  13  -8    1.76    1.08
  -5  13  -9   -0.06    1.10
   5 -13   9    1.82    1.76
   5 -13   9    0.82    1.22
  -5  13  -9    1.08    0.99
   5 -13  10    3.93    1.82
  -5  13 -10    5.70    2.27
   5 -13  10    8.09    2.50
  -5  13 -10    6.56    2.47
  -5  13 -11    0.23    0.84
   5 -13  11    8.23    2.62
  -5  13 -11    7.21    2.66
   5 -13  12    7.77    2.60
  -5  13 -12    2.98    1.22
  -5  13 -12    4.46    2.17
   5 -13  13   -0.65    1.57
  -5  13 -13    0.30    1.25
  -5  13 -13   -1.29    1.40
  -5  13 -13    0.75    1.60
  -5  13 -14    7.10    2.38
   5 -13  14    3.16    1.69
  -5  13 -14    3.90    1.89
  -5  13 -14    7.40    2.59
  -5  13 -15    0.33    0.79
  -5  13 -15    0.89    1.06
  -5  12   5    1.79    1.43
  -5  12   4    1.27    1.32
  -5  12   4    0.90    1.29
   5 -12  -4    0.93    1.27
  -5  12   4    3.94    1.89
  -5  12   3    2.29    1.61
  -5  12   3    3.11    1.43
   5 -12  -3    3.98    1.97
  -5  12   3    4.24    1.87
  -5  12   2    2.88    1.50
  -5  12   2    3.80    1.69
  -5  12   2    2.70    1.37
   5 -12  -2    5.51    2.02
  -5  12   1    4.97    2.05
  -5  12   1    2.67    1.58
   5 -12  -1    3.03    1.73
  -5  12   0    8.78    2.61
   5 -12   0    6.09    2.16
   5 -12   1    8.06    2.36
   5 -12   1    6.84    1.89
   5 -12   2    1.49    1.52
   5 -12   2    4.71    1.99
   5 -12   3   22.41    3.92
   5 -12   3   16.30    3.31
   5 -12   4    5.66    2.22
   5 -12   4    3.41    1.64
  -5  12  -4    2.79    1.11
   5 -12   5    4.08    1.80
   5 -12   5    5.09    2.03
  -5  12  -5    5.53    1.74
   5 -12   6   12.92    2.89
   5 -12   6   13.74    2.90
  -5  12  -6    9.29    2.16
   5 -12   7    2.34    1.29
   5 -12   7    2.52    1.85
  -5  12  -7    0.16    0.87
   5 -12   8    9.07    2.75
   5 -12   8    6.23    2.17
  -5  12  -8    8.45    2.29
   5 -12   9    0.84    0.96
   5 -12   9    3.93    1.84
  -5  12  -9    3.44    1.51
   5 -12  10   -0.53    1.22
  -5  12 -10    0.18    1.05
   5 -12  11    3.95    1.90
  -5  12 -11    3.21    1.52
  -5  12 -11    3.59    1.56
  -5  12 -12    0.26    1.04
   5 -12  12   -0.22    0.94
  -5  12 -12   -0.50    0.96
  -5  12 -12    1.05    1.27
   5 -12  13    9.94    2.78
  -5  12 -13    7.37    2.19
  -5  12 -13    8.12    2.31
  -5  12 -13    7.75    2.66
   5 -12  14   20.61    3.72
  -5  12 -14   30.94    4.54
  -5  12 -14   28.80    4.29
  -5  12 -14   22.86    4.52
  -5  12 -15    1.11    1.32
  -5  11   6   -1.45    1.34
  -5  11   5    6.17    2.04
  -5  11   5    5.88    2.24
   5 -11  -5    3.09    1.63
  -5  11   4    3.90    1.60
  -5  11   4    2.27    1.97
  -5  11   4    2.01    0.95
   5 -11  -4    3.16    1.74
  -5  11   3    7.23    1.98
  -5  11   3    7.33    2.51
  -5  11   3    8.08    2.24
   5 -11  -3    6.70    2.21
  -5  11   2   -1.22    1.19
  -5  11   2   -0.62    1.17
   5 -11  -2    0.88    1.22
  -5  11   1    1.18    1.29
   5 -11  -1    2.09    1.46
   5 -11   0    7.81    2.23
   5 -11   1   24.58    3.86
   5 -11   1   23.50    3.80
   5 -11   2    1.65    1.15
   5 -11   2    2.90    1.62
  -5  11  -2    2.53    0.88
   5 -11   3   27.90    3.99
   5 -11   3   29.65    4.18
  -5  11  -3   23.64    2.79
   5 -11   4   -0.06    0.87
   5 -11   4    1.31    1.06
  -5  11  -4   -0.74    0.70
   5 -11   5    8.31    2.32
   5 -11   5    8.06    2.18
  -5  11  -5    7.80    1.84
   5 -11   6   55.78    5.73
   5 -11   6   51.23    5.40
  -5  11  -6   54.53    4.99
   5 -11   7    2.44    1.39
   5 -11   7    4.40    1.76
  -5  11  -7   -0.05    0.93
   5 -11   8    9.18    2.50
   5 -11   8    8.38    2.40
  -5  11  -8    7.05    2.10
   5 -11   9    0.00    1.05
  -5  11  -9    3.66    1.90
   5 -11  10   15.32    3.04
  -5  11 -10   13.80    2.96
   5 -11  11    7.78    2.22
  -5  11 -11    9.84    2.36
  -5  11 -11    6.92    2.28
   5 -11  12   35.80    4.66
  -5  11 -12   29.90    4.11
  -5  11 -12   22.62    4.05
   5 -11  13   18.84    3.41
  -5  11 -13   15.23    3.03
  -5  11 -13   19.42    3.22
  -5  11 -13   22.47    4.29
  -5  11 -14    1.55    0.99
   5 -11  14   -1.42    1.11
  -5  11 -14    0.54    1.20
  -5  11 -14    1.61    1.28
  -5  11 -15    0.03    0.73
  -5  11 -15   -1.52    1.33
  -5  10   7    2.28    1.81
  -5  10   6    3.73    1.28
  -5  10   6    5.23    2.15
   5 -10  -6    3.94    1.80
  -5  10   5   11.40    2.39
  -5  10   5   10.50    2.96
   5 -10  -5   10.74    2.61
  -5  10   5   15.97    3.01
  -5  10   4   14.06    2.83
  -5  10   4    9.56    2.41
   5 -10  -4   13.04    2.79
  -5  10   3   15.65    2.88
  -5  10   3   15.97    3.20
   5 -10  -3   13.28    2.82
  -5  10   2  117.13    7.67
  -5  10   2  117.98    8.20
   5 -10  -2  127.56    8.26
  -5  10   1    4.70    1.72
   5 -10  -1    3.89    1.64
  -5  10   1    5.70    2.09
   5 -10   0    3.05    1.60
   5 -10   1    1.54    1.21
  -5  10  -1    6.01    1.22
   5 -10   2   -0.70    1.05
   5 -10   2    0.79    0.89
  -5  10  -2    0.69    0.78
   5 -10   3    0.88    0.87
   5 -10   3    1.92    1.54
  -5  10  -3    0.52    0.73
   5 -10   4    4.21    1.81
   5 -10   4    2.36    1.12
  -5  10  -4    2.56    0.92
   5 -10   5  113.44    7.80
   5 -10   5  116.97    7.67
  -5  10  -5  117.85    6.95
   5 -10   6    2.93    1.48
   5 -10   6    0.50    1.01
  -5  10  -6    0.27    0.94
   5 -10   7    1.90    0.78
  -5  10  -7    3.61    1.58
   5 -10   8    3.67    1.59
  -5  10  -8    1.01    1.09
   5 -10   9   40.37    4.65
  -5  10  -9   52.18    5.07
  -5  10  -9   43.22    4.94
   5 -10  10    3.95    1.66
  -5  10 -10    6.04    1.93
  -5  10 -10    4.67    1.80
   5 -10  11    6.39    1.87
  -5  10 -11   10.11    2.51
  -5  10 -11    6.31    2.23
   5 -10  12    5.06    1.83
  -5  10 -12   12.00    2.53
  -5  10 -12    7.66    2.65
   5 -10  13   -0.92    0.98
  -5  10 -13    1.60    1.36
  -5  10 -13    0.94    0.97
  -5  10 -13    2.11    1.33
  -5  10 -14   30.04    4.05
  -5  10 -14   22.75    3.34
  -5  10 -14   22.91    4.42
  -5  10 -15    3.01    2.19
  -5   9   9    1.78    1.64
  -5   9   8    3.97    2.03
  -5   9   7    2.34    1.53
   5  -9  -7    3.41    1.46
  -5   9   6   16.94    2.78
  -5   9   6   16.98    3.38
   5  -9  -6   20.42    3.14
  -5   9   5    5.89    1.77
  -5   9   5    4.28    1.91
   5  -9  -5    7.48    2.10
  -5   9   4   39.56    4.25
  -5   9   4   33.29    4.51
   5  -9  -4   30.43    3.82
  -5   9   3   70.99    5.62
  -5   9   3   70.92    6.31
   5  -9  -3   85.86    6.47
  -5   9   2   -0.77    0.98
  -5   9   2    0.55    0.89
   5  -9  -2   -0.07    0.97
  -5   9   1   44.59    4.46
   5  -9  -1   43.00    4.66
   5  -9   0   96.53    6.92
  -5   9   0   94.40    4.28
   5  -9   1   60.20    5.44
  -5   9  -1   62.98    3.90
   5  -9   2    5.23    1.89
  -5   9  -2    7.71    1.52
   5  -9   3   50.98    4.99
  -5   9  -3   51.86    4.07
   5  -9   4    3.38    1.47
  -5   9  -4    2.29    1.04
   5  -9   5    2.37    0.99
  -5   9  -5    1.23    0.93
   5  -9   6    6.54    1.95
  -5   9  -6    7.99    2.01
   5  -9   7   26.68    3.66
  -5   9  -7   15.93    2.75
  -5   9  -7   22.09    3.32
   5  -9   8  224.26   10.44
  -5   9  -8  229.32   10.01
  -5   9  -8  217.26   10.54
   5  -9   9    0.23    0.80
  -5   9  -9   -0.73    0.96
  -5   9  -9    0.61    0.85
   5  -9  10   10.24    2.35
  -5   9 -10   11.92    2.30
  -5   9 -10    7.24    2.24
   5  -9  11    3.23    1.44
  -5   9 -11    2.91    1.28
  -5   9 -11    2.85    1.36
   5  -9  12    3.41    1.52
  -5   9 -12    3.36    1.41
  -5   9 -12    1.08    1.58
   5  -9  13    1.09    1.18
  -5   9 -13    1.36    1.05
  -5   9 -13   -0.49    0.94
  -5   9 -14    2.04    1.27
  -5   9 -14    0.53    1.01
  -5   9 -15    2.99    1.90
  -5   9 -16    2.84    1.61
  -5   9 -17    0.05    0.74
  -5   8  10    5.53    2.00
  -5   8   9    0.93    0.86
  -5   8   8   19.83    3.87
  -5   8   7   12.72    2.21
  -5   8   7   17.50    4.13
   5  -8  -7   15.15    2.60
  -5   8   6    6.74    1.68
  -5   8   6    6.75    2.15
   5  -8  -6    6.33    1.74
  -5   8   5   27.13    3.32
  -5   8   5   26.29    3.98
   5  -8  -5   30.20    3.68
  -5   8   4    4.82    1.47
  -5   8   4    6.03    1.94
   5  -8  -4    7.72    1.91
  -5   8   3    4.81    1.59
  -5   8   3    2.14    1.03
   5  -8  -3    3.20    1.33
   5  -8  -2   20.26    2.98
  -5   8   2   24.59    3.23
   5  -8  -1   42.84    4.34
  -5   8   1   40.45    4.00
   5  -8   0    8.93    2.23
  -5   8   0    7.52    1.81
  -5   8   0    6.10    1.11
  -5   8  -1   21.02    2.91
   5  -8   1   20.06    3.00
  -5   8  -1   20.43    2.26
   5  -8   2    3.97    1.32
  -5   8  -2    5.53    1.55
  -5   8  -2    7.53    1.53
   5  -8   3    2.69    1.34
  -5   8  -3    0.65    0.86
  -5   8  -3    2.80    1.04
   5  -8   4   13.64    2.48
  -5   8  -4   10.39    2.08
  -5   8  -4    8.70    1.70
   5  -8   5   22.60    3.18
  -5   8  -5   17.84    2.77
  -5   8  -5   18.21    2.63
   5  -8   6    0.34    0.57
  -5   8  -6    1.19    1.02
  -5   8  -6    1.59    1.25
  -5   8  -7   90.65    6.00
   5  -8   7   98.78    6.57
   5  -8   7   88.14    4.84
  -5   8  -7   84.87    6.22
  -5   8  -8   25.56    3.28
   5  -8   8   30.85    3.71
   5  -8   8   28.79    2.82
  -5   8  -8   25.54    3.65
   5  -8   9   -0.01    0.64
  -5   8  -9    0.26    0.74
  -5   8  -9   -0.46    1.02
   5  -8  10    0.38    0.84
  -5   8 -10    3.21    1.10
  -5   8 -10    2.59    1.63
   5  -8  11    3.45    1.38
  -5   8 -11    4.61    1.39
  -5   8 -11    3.63    1.70
   5  -8  12    1.44    0.94
  -5   8 -12    1.98    1.06
  -5   8 -12   -0.14    0.88
  -5   8 -13    9.35    2.02
  -5   8 -13    8.90    2.66
  -5   8 -13   11.49    2.69
  -5   8 -14    2.99    2.10
  -5   8 -14    3.41    1.77
  -5   8 -15   -2.20    1.59
  -5   8 -15   -0.29    0.82
  -5   8 -16    2.42    1.89
  -5   8 -16    1.86    1.15
  -5   8 -17    0.97    1.28
  -5   7  11    1.20    1.74
  -5   7  10    2.60    1.71
  -5   7   9    9.50    2.96
  -5   7   8    5.40    2.06
   5  -7  -8    5.46    1.56
  -5   7   7    2.00    0.82
   5  -7  -7    0.68    0.61
  -5   7   7    2.32    1.38
  -5   7   6    7.51    1.58
   5  -7  -6    9.66    1.95
  -5   7   6    4.60    1.86
  -5   7   6    9.51    1.49
  -5   7   5   30.68    3.34
  -5   7   5   31.36    4.14
   5  -7  -5   36.54    3.76
  -5   7   4    0.24    0.63
  -5   7   4    1.97    1.13
   5  -7  -4    1.06    1.02
  -5   7   3  109.55    6.27
  -5   7   3  101.89    6.83
   5  -7  -3  105.22    6.41
  -5   7   2    9.15    1.87
   5  -7  -2   12.41    2.18
  -5   7   1   49.07    4.17
   5  -7  -1   43.28    4.10
  -5   7   0   72.39    5.06
   5  -7   0   69.83    5.11
  -5   7   0   65.81    3.75
   5  -7   1    1.10    0.77
  -5   7  -1    0.85    0.76
  -5   7  -1    1.74    0.78
   5  -7   2    8.66    1.85
  -5   7  -2   10.18    1.91
  -5   7  -2    7.55    1.49
   5  -7   3    1.19    1.05
  -5   7  -3    0.87    0.71
  -5   7  -3    2.67    1.08
   5  -7   4   30.75    3.43
  -5   7  -4   27.79    3.14
  -5   7  -4   33.92    3.43
   5  -7   5   24.94    3.07
  -5   7  -5   23.06    2.88
  -5   7  -5   21.98    2.92
  -5   7  -6    0.52    0.91
   5  -7   6    1.05    0.88
   5  -7   6    0.39    0.43
  -5   7  -6   -0.18    0.85
  -5   7  -7   19.22    2.69
   5  -7   7   17.88    2.68
   5  -7   7   22.79    2.22
  -5   7  -7   23.09    3.31
  -5   7  -8   38.77    3.77
   5  -7   8   38.31    3.85
   5  -7   8   40.69    3.03
  -5   7  -8   38.44    4.31
   5  -7   9    7.43    1.81
  -5   7  -9    7.53    1.73
  -5   7  -9    3.73    1.59
   5  -7  10    0.83    0.75
  -5   7 -10    1.67    0.98
  -5   7 -10    1.01    1.18
   5  -7  11    2.78    1.09
  -5   7 -11    2.83    1.24
  -5   7 -11    2.83    1.37
  -5   7 -11    2.46    1.24
   5  -7  12   15.26    2.39
  -5   7 -12   13.45    2.19
  -5   7 -12   15.43    3.31
  -5   7 -12   18.23    3.08
  -5   7 -13    2.58    1.61
  -5   7 -13   -0.32    0.91
  -5   7 -14   -1.25    1.31
  -5   7 -14    0.44    0.78
  -5   7 -15    1.49    1.49
  -5   7 -15    0.65    0.83
  -5   7 -16   -1.66    1.40
  -5   7 -16   -2.01    1.56
  -5   6  12    3.45    1.98
  -5   6  11    3.36    1.97
  -5   6  10    4.34    2.29
   5  -6  -9   36.68    3.47
  -5   6   9   35.99    4.89
   5  -6  -8   31.65    3.32
  -5   6   8   37.24    4.89
   5  -6  -7   62.85    4.65
  -5   6   7   54.42    5.51
  -5   6   6   10.81    1.83
   5  -6  -6    7.94    1.67
  -5   6   6    7.10    2.12
  -5   6   6   10.49    1.33
   5  -6  -6    8.35    0.79
  -5   6   5    1.59    0.99
   5  -6  -5    1.00    0.73
  -5   6   5    1.14    1.05
   5  -6  -5    0.35    0.33
  -5   6   4   15.05    2.23
   5  -6  -4    8.49    1.71
  -5   6   4   13.13    2.43
   5  -6  -4   11.36    1.21
   5  -6  -3   53.00    4.24
  -5   6   3   46.02    3.82
   5  -6  -3   44.05    2.59
   5  -6  -2   11.56    2.02
  -5   6   2    9.31    1.78
   5  -6  -2    8.27    1.22
   5  -6  -1    2.75    1.07
  -5   6   1    2.83    1.10
   5  -6  -1    1.96    0.75
  -5   6   0   58.09    4.26
   5  -6   0   58.55    4.39
  -5   6   0   60.18    3.63
   5  -6   0   64.70    3.81
   5  -6   1    1.32    0.66
  -5   6  -1    1.20    0.95
  -5   6  -1    1.21    0.57
  -5   6  -2  216.27    8.24
   5  -6   2  208.08    8.22
  -5   6  -2  208.32    7.50
   5  -6   3    0.46    0.62
  -5   6  -3    0.10    0.83
  -5   6  -3    0.12    0.72
   5  -6   4   21.37    2.70
  -5   6  -4   19.95    2.53
  -5   6  -4   20.13    2.61
  -5   6  -5   23.09    2.75
   5  -6   5   19.98    2.67
   5  -6   5   20.44    1.82
  -5   6  -5   20.29    2.85
  -5   6  -6   95.09    5.53
   5  -6   6  101.05    5.76
   5  -6   6   96.46    3.93
  -5   6  -6   89.17    6.06
  -5   6  -7   31.60    3.19
   5  -6   7   29.32    3.15
   5  -6   7   28.64    2.22
  -5   6  -7   29.52    3.65
   5  -6   8   29.97    3.29
  -5   6  -8   36.23    3.39
  -5   6  -8   28.30    3.78
   5  -6   9   18.08    2.60
  -5   6  -9   15.95    2.29
  -5   6  -9   16.18    3.04
   5  -6  10    1.85    0.85
  -5   6 -10    2.90    1.11
  -5   6 -10    3.17    1.39
  -5   6 -10    1.36    0.96
   5  -6  11   18.94    2.57
  -5   6 -11   15.00    2.54
  -5   6 -11   14.20    3.02
   5  -6  12    0.36    0.66
  -5   6 -12    1.84    1.23
  -5   6 -12    1.31    0.93
  -5   6 -13    2.12    1.39
  -5   6 -13    0.81    0.89
  -5   6 -14    1.16    0.91
  -5   6 -14   -0.73    1.01
  -5   6 -15    0.35    1.27
  -5   6 -15    1.70    1.08
  -5   6 -16    0.77    1.46
  -5   5  13    7.99    2.89
  -5   5  12   10.78    3.05
  -5   5  11    3.24    2.04
  -5   5  10    7.26    2.35
   5  -5  -9    6.05    1.33
  -5   5   9    9.05    2.62
   5  -5  -8   75.90    4.79
  -5   5   8   90.64    7.01
   5  -5  -7   39.94    3.51
  -5   5   7   39.69    4.51
   5  -5  -7   40.01    2.49
  -5   5   7   37.48    1.79
   5  -5  -6   34.80    3.27
  -5   5   6   29.67    3.77
   5  -5  -6   33.42    2.27
  -5   5   6   31.98    1.96
  -5   5   5    1.77    0.83
   5  -5  -5    2.34    1.11
  -5   5   5    2.63    1.35
   5  -5  -5    2.84    0.70
  -5   5   4    4.58    1.17
   5  -5  -4    4.65    1.25
  -5   5   4    4.38    1.42
   5  -5  -4    4.82    0.94
  -5   5   3  141.06    6.31
   5  -5  -3  147.39    6.52
   5  -5  -3  143.42    5.00
   5  -5  -2   30.32    2.98
  -5   5   2   35.37    3.20
   5  -5  -2   32.11    2.44
   5  -5  -1    3.34    1.15
  -5   5   1    3.40    1.07
   5  -5  -1    4.64    1.07
   5  -5   0    3.16    1.13
  -5   5   0    3.99    1.26
   5  -5   0    3.98    1.07
  -5   5   0    3.42    1.01
  -5   5  -1   86.96    4.93
   5  -5   1   85.21    4.90
  -5   5  -1   87.18    4.63
  -5   5  -1   90.09    4.85
   5  -5   1   82.97    4.54
   5  -5   2    6.36    1.41
  -5   5  -2    5.81    1.41
   5  -5   2    7.19    1.46
  -5   5  -2    6.63    1.41
  -5   5  -3  393.37   10.47
   5  -5   3  382.38   10.39
  -5   5  -3  385.78   10.77
  -5   5  -4    1.11    0.89
   5  -5   4    0.03    0.50
   5  -5   4    0.38    0.34
  -5   5  -4   -0.12    0.76
   5  -5   4   -0.25    0.48
  -5   5  -5  148.89    6.51
   5  -5   5  152.53    6.63
   5  -5   5  145.24    3.95
   5  -5   5  152.49    5.91
  -5   5  -5  135.66    6.95
   5  -5   6    1.50    0.80
  -5   5  -6    1.09    0.89
   5  -5   6    0.98    0.65
  -5   5  -6    0.65    0.93
   5  -5   7   17.82    2.31
  -5   5  -7   15.20    2.14
  -5   5  -7   22.78    3.14
   5  -5   7   17.15    2.08
   5  -5   8    4.25    1.24
  -5   5  -8    3.45    1.35
  -5   5  -8    5.45    1.35
   5  -5   9   85.77    5.07
  -5   5  -9   78.69    5.01
  -5   5  -9   80.33    6.39
   5  -5  10    5.99    1.45
  -5   5 -10    7.36    2.34
  -5   5 -10    6.67    1.55
   5  -5  11   11.32    1.87
  -5   5 -11   12.70    2.90
  -5   5 -11   11.99    2.13
  -5   5 -12    4.68    1.33
  -5   5 -12    4.98    1.95
  -5   5 -12    3.16    1.33
  -5   5 -13   13.79    2.26
  -5   5 -13   12.41    3.13
  -5   5 -13   15.99    2.67
  -5   5 -14    9.37    2.70
  -5   5 -14   11.05    2.35
  -5   5 -15   29.90    4.80
  -5   5 -16    3.67    2.11
  -5   4  14    2.49    1.87
  -5   4  13   19.96    4.05
  -5   4  12   11.20    3.00
  -5   4  11   33.48    4.80
   5  -4 -10    4.16    1.13
  -5   4  10    4.32    1.75
   5  -4  -9    5.73    1.40
  -5   4   9    3.21    1.38
   5  -4  -8    0.17    0.40
  -5   4   8    1.00    0.94
   5  -4  -7    7.54    1.54
  -5   4   7    9.08    2.10
  -5   4   6    2.90    0.43
   5  -4  -6    1.36    0.71
  -5   4   6    3.13    1.20
  -5   4   6    2.27    0.39
   5  -4  -5    6.61    1.38
  -5   4   5    5.21    1.53
  -5   4   5    7.10    0.86
   5  -4  -4  144.13    6.08
   5  -4  -4  153.52    5.44
  -5   4   4  149.12    4.35
  -5   4   3  329.27    9.15
   5  -4  -3  329.16    9.21
   5  -4  -3  342.62    8.10
  -5   4   3  348.91    7.23
  -5   4   2   18.05    2.21
   5  -4  -2   20.00    2.31
   5  -4  -2   17.65    1.87
  -5   4   2   20.60    1.91
  -5   4   1  153.67    6.29
   5  -4  -1  149.09    6.13
   5  -4  -1  143.72    5.51
  -5   4   1  148.73    5.43
  -5   4   0  102.81    5.09
   5  -4   0  107.74    5.23
  -5   4   0   97.84    4.82
  -5   4   0  100.44    4.72
   5  -4   0   92.92    4.60
  -5   4  -1   53.56    3.68
   5  -4   1   60.06    3.91
  -5   4  -1   49.54    3.58
  -5   4  -1   58.45    3.80
   5  -4   1   50.62    3.54
  -5   4  -2  134.58    5.88
   5  -4   2  137.46    5.93
  -5   4  -2  136.65    6.10
  -5   4  -2  138.25    6.06
   5  -4   2  140.68    6.22
  -5   4  -3   68.11    4.17
   5  -4   3   76.46    4.44
  -5   4  -3   71.96    4.66
   5  -4   3   71.14    1.96
   5  -4   3   71.02    3.58
  -5   4  -4   27.87    2.68
   5  -4   4   32.81    2.95
  -5   4  -4   24.65    2.91
   5  -4   4   27.09    2.21
   5  -4   5   77.34    4.47
  -5   4  -5   82.39    5.39
   5  -4   5   75.86    3.71
   5  -4   6   51.70    3.68
   5  -4   6   50.53    3.15
  -5   4  -6   47.36    4.24
   5  -4   7   12.34    1.80
  -5   4  -7   11.16    2.16
  -5   4  -7   12.59    1.73
   5  -4   8   26.75    2.69
  -5   4  -8   30.08    2.40
  -5   4  -8   23.01    3.34
  -5   4  -8   25.27    2.60
   5  -4   9    6.35    1.25
  -5   4  -9    5.26    1.09
  -5   4  -9    9.10    1.98
  -5   4  -9    6.82    1.42
   5  -4  10   21.24    2.43
  -5   4 -10   19.28    2.31
  -5   4 -10   23.44    3.57
  -5   4 -10   22.00    2.73
  -5   4 -11    6.04    1.42
  -5   4 -11    5.25    2.11
  -5   4 -11    8.33    1.81
  -5   4 -12   10.30    1.90
  -5   4 -12   15.16    3.12
  -5   4 -12   13.53    2.31
  -5   4 -13    1.59    0.88
  -5   4 -13    0.63    0.60
  -5   4 -14    5.35    2.24
  -5   4 -14    0.77    0.73
  -5   4 -15    0.10    0.96
  -5   4 -16    4.16    2.18
  -5   3  15    1.93    1.22
  -5   3  14   -1.22    1.63
  -5   3  13   -0.48    1.03
  -5   3  12   -0.70    0.94
  -5   3  11   10.77    2.66
  -5   3  10   39.96    4.76
   5  -3 -10   39.93    3.01
  -5   3   9    0.36    0.81
   5  -3  -9    1.07    0.59
  -5   3   8    4.46    1.07
  -5   3   8    2.42    1.08
   5  -3  -8    4.19    1.06
  -5   3   7    0.22    0.36
  -5   3   7    0.19    0.67
   5  -3  -7    1.12    0.71
   5  -3  -6    2.05    0.80
   5  -3  -6    4.64    1.12
  -5   3   6    4.52    1.39
   5  -3  -5  133.67    5.66
  -5   3   5  127.25    5.68
   5  -3  -5  134.09    5.62
  -5   3   5  113.91    6.14
  -5   3   5  124.07    3.08
   5  -3  -4   -0.10    0.45
  -5   3   4    0.68    0.46
  -5   3   4    1.28    0.43
   5  -3  -4    0.82    0.67
   5  -3  -3  215.66    7.13
  -5   3   3  225.11    7.49
   5  -3  -3  230.07    7.40
  -5   3   3  222.65    5.59
   5  -3  -2   18.83    2.12
  -5   3   2   21.08    2.29
   5  -3  -2   18.28    2.05
   5  -3  -2   17.62    1.99
  -5   3   2   17.68    1.70
  -5   3   1   13.82    1.86
   5  -3  -1   14.59    1.88
   5  -3  -1   15.07    1.92
  -5   3   1   13.30    1.59
   5  -3  -1   15.54    1.86
   5  -3   0  216.77    7.21
  -5   3   0  211.01    7.22
   5  -3   0  196.52    6.81
   5  -3   0  215.64    7.13
  -5   3   0  202.13    6.63
  -5   3  -1    4.11    0.99
   5  -3   1    3.73    1.04
  -5   3  -1    4.37    0.99
   5  -3   1    2.95    0.86
   5  -3   1    5.19    1.14
   5  -3   1    2.73    0.90
  -5   3  -1    3.83    1.07
   5  -3   2    1.43    0.62
  -5   3  -2    2.55    0.91
  -5   3  -2    1.32    0.76
   5  -3   2    1.09    0.54
   5  -3   2    1.36    0.62
   5  -3   2    1.19    0.94
  -5   3  -2    1.42    0.95
   5  -3   3    6.29    1.27
  -5   3  -3    6.49    1.32
   5  -3   3    5.52    1.34
   5  -3   3    4.38    1.01
   5  -3   3    4.72    0.84
  -5   3  -3    5.13    1.40
   5  -3   4   37.85    3.03
   5  -3   4   41.72    3.15
  -5   3  -4   38.74    3.10
  -5   3  -4   36.77    3.49
   5  -3   4   42.58    3.63
   5  -3   4   37.92    2.24
   5  -3   5   77.95    4.30
  -5   3  -5   75.90    4.42
   5  -3   5   70.20    4.05
  -5   3  -5   75.54    5.20
   5  -3   5   82.17    5.23
   5  -3   6   11.55    2.09
   5  -3   6   13.67    1.87
   5  -3   6   16.70    1.99
  -5   3  -6   13.33    1.25
  -5   3  -6   15.22    2.55
  -5   3  -6   13.25    1.53
   5  -3   7    8.65    1.94
  -5   3  -7   11.76    1.70
   5  -3   7   12.17    1.77
  -5   3  -7    8.59    1.21
  -5   3  -7    7.15    1.71
  -5   3  -7   11.00    1.48
   5  -3   8    7.30    1.83
  -5   3  -8    4.70    1.04
   5  -3   8    6.91    1.30
  -5   3  -8    5.39    1.03
  -5   3  -8    6.62    1.77
  -5   3  -8    5.02    1.16
  -5   3  -9    9.02    1.48
   5  -3   9    6.34    1.30
  -5   3  -9    7.61    1.42
  -5   3  -9   10.12    2.33
  -5   3  -9    7.76    1.45
   5  -3  10   13.10    1.70
  -5   3 -10   11.69    1.84
  -5   3 -10   17.35    3.20
  -5   3 -10   16.03    2.16
  -5   3 -11    3.56    1.21
  -5   3 -11    3.55    1.59
  -5   3 -11    3.75    1.20
  -5   3 -12    2.37    1.04
  -5   3 -12    3.58    1.72
  -5   3 -12    2.02    0.94
  -5   3 -13   13.44    2.39
  -5   3 -13   11.96    2.91
  -5   3 -13   12.88    2.41
  -5   3 -14    3.84    1.89
  -5   3 -15    3.17    1.84
  -5   3 -16    0.79    1.14
  -5   2  15    6.46    2.60
  -5   2  14    3.75    2.00
  -5   2  13    3.37    1.67
  -5   2  12   17.30    3.21
  -5   2  11    2.15    1.15
   5  -2 -11    2.18    0.78
  -5   2  10    1.41    1.22
   5  -2 -10    1.47    0.72
  -5   2   9    8.99    2.05
   5  -2  -9    6.70    1.23
   5  -2  -8   -0.19    0.34
  -5   2   8    1.10    1.09
   5  -2  -8    0.12    0.38
   5  -2  -7   78.06    4.24
  -5   2   7   84.00    5.45
   5  -2  -7   80.90    4.26
   5  -2  -6  294.21    8.15
   5  -2  -6  287.78    8.05
  -5   2   6  287.56    9.61
   5  -2  -5    6.37    1.26
   5  -2  -5    6.13    1.17
  -5   2   5    4.86    1.17
  -5   2   5    6.72    1.55
  -5   2   5    5.51    0.65
   5  -2  -4    1.12    0.53
   5  -2  -4    0.50    0.47
  -5   2   4    1.17    0.41
   5  -2  -3  109.06    4.99
   5  -2  -3  112.50    5.05
   5  -2  -3   99.66    3.64
  -5   2   3  105.06    3.89
   5  -2  -2  137.12    5.63
   5  -2  -2  146.81    5.80
   5  -2  -2  140.02    4.74
  -5   2   2  135.32    4.84
   5  -2  -1   34.35    2.82
   5  -2  -1   37.75    2.96
   5  -2  -1   35.55    2.97
   5  -2  -1   36.50    2.61
  -5   2   1   36.93    2.72
   5  -2   0   37.09    2.95
   5  -2   0   38.46    3.01
   5  -2   0   37.39    1.66
   5  -2   0   39.12    3.13
   5  -2   0   36.33    2.80
  -5   2   0   34.55    2.84
   5  -2   1   19.07    2.14
   5  -2   1   14.20    1.82
   5  -2   1   16.08    1.93
  -5   2  -1   16.25    2.04
   5  -2   1   15.41    2.01
  -5   2  -1   14.51    2.03
   5  -2   2    4.61    1.10
   5  -2   2    8.47    1.66
   5  -2   2    4.15    1.07
  -5   2  -2    4.77    1.21
   5  -2   2    6.18    1.37
   5  -2   2    5.64    0.72
  -5   2  -2    4.33    1.51
   5  -2   3   74.32    4.14
   5  -2   3   72.17    4.11
  -5   2  -3   74.70    4.77
   5  -2   3   80.98    4.85
   5  -2   3   71.99    2.39
   5  -2   4    9.19    1.79
   5  -2   4    7.08    1.30
   5  -2   4    7.57    1.36
  -5   2  -4    7.43    0.61
  -5   2  -4    6.20    1.52
   5  -2   5    8.54    1.79
   5  -2   5    8.97    1.46
   5  -2   5    9.92    1.63
  -5   2  -5    8.23    0.91
  -5   2  -5    8.73    1.84
   5  -2   6    7.80    1.34
   5  -2   6    8.69    1.94
   5  -2   6    8.34    1.38
  -5   2  -6    8.72    1.90
  -5   2  -6    8.40    1.14
   5  -2   7    7.64    1.26
   5  -2   7    9.28    1.49
   5  -2   7    7.03    1.75
  -5   2  -7    8.67    1.28
  -5   2  -7   10.04    2.14
   5  -2   8   13.20    1.71
   5  -2   8   14.76    2.66
  -5   2  -8   12.97    1.68
  -5   2  -8   14.67    2.66
   5  -2   9   15.79    2.77
   5  -2   9   17.54    1.93
  -5   2  -9   19.60    2.33
  -5   2  -9   19.37    2.22
  -5   2  -9   21.11    3.22
   5  -2  10    2.39    1.17
  -5   2 -10    2.65    0.98
  -5   2 -10    1.41    0.63
  -5   2 -10    1.37    1.06
  -5   2 -11    8.96    1.90
  -5   2 -11    5.20    1.34
  -5   2 -11    6.43    1.97
  -5   2 -12   16.56    2.71
  -5   2 -12   18.98    3.47
  -5   2 -12   17.16    2.51
  -5   2 -13    2.71    1.23
  -5   2 -14    3.80    1.82
  -5   2 -15    0.13    1.25
  -5   2 -16    2.13    1.59
   5  -1 -16    1.11    1.22
   5  -1 -15   -1.40    1.12
   5  -1 -14    1.63    1.28
  -5   1  14    0.02    1.08
  -5   1  13   -2.10    1.34
  -5   1  12    5.40    1.90
   5  -1 -12    5.09    1.03
  -5   1  11    5.17    1.68
   5  -1 -11    6.58    1.17
   5  -1 -10    4.05    0.99
  -5   1  10    2.34    1.14
   5  -1 -10    4.05    0.98
   5  -1  -9   56.00    3.52
  -5   1   9   52.48    4.57
   5  -1  -9   58.73    3.59
   5  -1  -8    7.95    1.37
  -5   1   8    5.49    1.38
   5  -1  -8    6.49    1.26
   5  -1  -7   46.18    3.24
   5  -1  -7   42.73    3.15
  -5   1   7   47.33    3.84
  -5   1   7   46.59    3.45
   5  -1  -6   32.56    2.75
  -5   1   6   29.95    2.66
  -5   1   6   28.77    2.87
   5  -1  -5   50.14    3.42
  -5   1   5   47.79    3.41
   5  -1  -5   51.13    2.21
  -5   1   5   48.82    2.15
   5  -1  -4  176.90    6.43
   5  -1  -4  172.10    6.07
   5  -1  -4  188.08    4.87
  -5   1   4  184.64    4.87
   5  -1  -3  107.18    4.99
   5  -1  -3  113.17    4.51
  -5   1   3  114.24    4.26
   5  -1  -3  111.45    4.18
   5  -1  -2   31.77    2.75
   5  -1  -2   27.06    1.98
  -5   1   2   31.35    2.47
   5  -1  -2   31.62    2.40
   5  -1  -1  263.96    7.92
   5  -1  -1  279.18    8.39
   5  -1  -1  272.76    5.50
  -5   1   1  271.39    7.68
   5  -1  -1  275.54    7.61
   5  -1   0  207.74    7.05
   5  -1   0  207.64    7.33
   5  -1   0  204.06    6.94
  -5   1   0  216.64    7.29
   5  -1   1   98.03    4.84
   5  -1   1   99.57    5.24
  -5   1  -1  104.40    2.33
  -5   1  -1  110.76    5.49
   5  -1   1  106.55    5.29
   5  -1   2   19.09    2.19
  -5   1  -2   20.75    2.61
   5  -1   2   24.90    2.70
   5  -1   3   19.60    2.16
  -5   1  -3   22.69    2.70
   5  -1   3   22.32    2.67
   5  -1   4   22.12    2.26
   5  -1   4   20.76    2.68
  -5   1  -4   19.52    2.61
   5  -1   5    3.77    0.94
   5  -1   5    2.33    1.19
   5  -1   5    3.91    1.01
  -5   1  -5    2.65    0.53
  -5   1  -5    3.89    1.26
   5  -1   6   10.04    1.56
   5  -1   6   11.46    2.18
   5  -1   6    8.98    1.45
  -5   1  -6   10.09    1.16
  -5   1  -6   13.64    2.30
   5  -1   7    3.74    0.93
   5  -1   7    2.82    0.81
   5  -1   7    1.87    1.00
  -5   1  -7    4.39    1.49
  -5   1  -7    2.80    0.72
   5  -1   8    7.49    1.25
   5  -1   8    4.46    1.54
  -5   1  -8    7.82    1.29
  -5   1  -8    6.53    1.84
   5  -1   9    8.82    1.31
   5  -1   9    9.15    2.21
  -5   1  -9   12.05    1.73
  -5   1  -9    7.26    1.96
   5  -1  10   25.32    3.64
  -5   1 -10   25.68    2.65
  -5   1 -10   20.64    3.33
   5  -1  11   10.47    2.45
  -5   1 -11   13.28    2.08
  -5   1 -11   12.28    2.79
   5  -1  12   -0.25    0.83
  -5   1 -12    0.37    1.03
  -5   1 -13    7.03    2.06
  -5   1 -14    3.49    1.82
   5   0 -16    1.76    1.02
   5   0 -15    3.95    1.67
   5   0 -14    0.65    0.99
  -5   0  14    0.25    1.25
   5   0 -13    6.06    1.94
  -5   0  13    6.59    2.09
   5   0 -12    9.00    2.32
  -5   0  12    6.84    2.01
   5   0 -12   10.18    1.47
   5   0 -11   20.47    2.16
   5   0 -11   14.90    2.85
  -5   0  11   19.69    3.12
   5   0 -11   22.69    2.31
   5   0 -10   25.41    2.46
   5   0 -10   28.81    2.56
  -5   0  10   22.39    3.09
   5   0 -10   29.63    3.75
   5   0  -9    6.49    1.31
  -5   0   9    5.92    1.24
   5   0  -9    5.89    1.69
  -5   0   9    8.29    1.83
   5   0  -8    0.32    0.60
   5   0  -8    0.22    0.74
  -5   0   8    1.32    0.97
  -5   0   8    0.85    0.51
   5   0  -7   16.01    1.96
   5   0  -7   17.27    2.44
  -5   0   7   18.71    2.26
  -5   0   7   18.76    1.98
   5   0  -7   19.14    1.27
   5   0  -6   11.48    1.78
   5   0  -6   14.47    2.07
  -5   0   6   14.87    1.68
  -5   0   6   12.64    1.77
   5   0  -6   13.49    1.28
  -5   0   5  247.06    7.03
   5   0  -5  244.68    7.85
   5   0  -5  253.13    6.05
   5   0  -4   56.59    3.51
  -5   0   4   59.38    3.05
   5   0  -4   60.01    3.22
   5   0  -3   12.22    1.62
   5   0  -3   10.57    1.45
  -5   0   3   12.87    1.56
  -5   0   2  272.63    6.39
  -5   0   2  270.05    7.58
   5   0  -2  277.07    7.82
  -5   0   1  283.22    5.98
  -5   0   1  267.21    8.06
   5   0  -1  277.82    8.23
  -5   0   0    0.41    0.58
   5   0   0   -0.07    0.54
  -5   0   0    0.31    0.32
   5   0   0    1.40    0.25
   5   0   0    2.09    0.96
   5   0   1   44.08    3.54
   5   0   1   41.94    3.54
   5   0   2    6.06    1.50
   5   0   3   12.66    1.81
   5   0   3   11.87    2.04
   5   0   4   49.59    3.56
  -5   0  -4   55.06    4.31
  -5   0  -4   55.70    1.55
   5   0   4   54.64    4.54
   5   0   5    5.58    1.16
   5   0   5    6.25    1.63
  -5   0  -5    5.93    1.61
  -5   0  -5    5.52    0.70
   5   0   6   16.58    2.00
   5   0   6   13.53    2.44
  -5   0  -6   14.33    1.37
  -5   0  -6   14.82    2.52
   5   0   7    0.78    0.47
   5   0   7   -0.43    0.81
   5   0   7    0.80    0.44
  -5   0  -7    2.09    0.66
  -5   0  -7    2.96    1.16
   5   0   8   24.81    2.32
   5   0   8   21.89    3.26
  -5   0  -8   25.48    3.43
  -5   0  -8   27.21    2.32
   5   0   9   25.94    3.62
  -5   0  -9   22.20    2.26
  -5   0  -9   20.28    3.22
   5   0  10    9.18    2.37
  -5   0 -10    5.97    1.34
  -5   0 -10    6.16    2.22
   5   0  11   -0.94    0.84
  -5   0 -11    2.36    1.32
   5   0  12    6.48    2.00
  -5   0 -12    5.95    2.23
   5   0  13    0.37    1.05
  -5   0 -13    0.53    0.98
   5   1 -17    1.82    1.34
   5   1 -16    6.67    2.55
   5   1 -15    7.04    2.52
   5   1 -14   10.02    2.59
   5   1 -13   25.06    4.01
  -5  -1  13   25.85    3.74
   5   1 -13   32.79    2.70
   5   1 -12    7.29    2.03
  -5  -1  12    4.57    1.56
   5   1 -12    7.78    1.42
   5   1 -11    1.34    1.06
  -5  -1  11    1.22    0.65
   5   1 -11    1.93    0.84
   5   1 -10    2.38    0.43
   5   1 -10    2.88    0.85
   5   1 -10    4.38    1.68
  -5  -1  10    2.47    1.11
  -5  -1   9   18.91    2.52
   5   1  -9   20.30    2.92
  -5  -1   9   18.34    1.91
   5   1  -9   20.08    1.44
  -5  -1   8   38.69    3.24
  -5  -1   8   41.98    2.72
   5   1  -8   37.37    3.75
   5   1  -8   38.23    2.21
   5   1  -7    0.76    0.65
  -5  -1   7    0.88    0.66
  -5  -1   7    0.40    0.36
   5   1  -7    0.28    0.26
  -5  -1   6   24.78    2.21
   5   1  -6   22.31    2.59
   5   1  -6   26.64    2.11
   5   1  -5    9.07    1.35
  -5  -1   5    7.92    1.20
   5   1  -5    8.75    1.54
  -5  -1   4  191.93    6.52
   5   1  -4  190.23    6.57
  -5  -1   4  186.84    6.03
   5   1  -4  184.63    6.20
  -5  -1   3   65.74    3.62
  -5  -1   3   64.42    3.75
   5   1  -3   63.24    3.86
  -5  -1   2  112.99    4.49
  -5  -1   2  118.70    5.34
   5   1  -2  112.90    3.55
   5   1  -2  116.75    5.47
   5   1  -1   15.43    2.16
   5   1  -1   15.86    1.09
  -5  -1   1   13.19    1.89
   5   1   0   42.92    3.65
   5   1   1   14.38    2.24
   5   1   2  102.88    6.13
   5   1   3    2.39    1.05
   5   1   4   30.09    3.51
   5   1   5    6.63    1.36
   5   1   5    4.96    1.59
   5   1   6   22.35    2.44
   5   1   6   19.03    3.08
  -5  -1  -6   18.95    2.76
   5   1   7   22.17    2.35
   5   1   7   20.78    3.17
  -5  -1  -7   18.66    2.93
   5   1   8   24.36    2.41
   5   1   8   23.04    3.61
  -5  -1  -8   21.54    3.14
   5   1   9    1.97    1.27
  -5  -1  -9    1.48    1.45
   5   1  10   -0.86    0.77
  -5  -1 -10    0.71    0.89
   5   1  11    4.58    2.01
  -5  -1 -11    4.15    1.48
   5   1  12    3.98    1.67
  -5  -1 -12    4.33    1.73
   5   2 -17    6.68    2.67
   5   2 -16   15.82    3.50
   5   2 -15    0.39    1.19
   5   2 -14   35.41    4.89
   5   2 -13   56.46    3.86
   5   2 -13   47.94    5.48
   5   2 -12    4.67    1.59
  -5  -2  12    8.97    2.14
   5   2 -12    6.14    0.86
  -5  -2  11   15.20    2.38
   5   2 -11   11.96    2.47
   5   2 -11   11.82    1.27
  -5  -2  10   20.39    2.58
   5   2 -10   21.65    3.11
   5   2 -10   20.68    1.80
  -5  -2   9    0.16    0.62
   5   2  -9   -0.86    0.85
   5   2  -9   -0.17    0.34
  -5  -2   8   44.15    3.17
  -5  -2   8   41.39    2.25
   5   2  -8   40.23    3.94
   5   2  -8   40.79    2.74
  -5  -2   7    0.44    0.29
   5   2  -7   -0.25    0.60
  -5  -2   7    0.51    0.47
   5   2  -7    0.91    0.53
  -5  -2   6   43.61    2.53
   5   2  -6   38.68    3.49
   5   2  -6   45.74    3.12
  -5  -2   5    4.19    1.09
  -5  -2   5    5.10    0.86
   5   2  -5    6.26    1.25
  -5  -2   4  254.28    7.92
   5   2  -4  255.83    6.82
   5   2  -4  253.85    8.02
  -5  -2   3    7.66    1.37
   5   2  -3    8.86    1.20
  -5  -2   3    7.29    1.40
   5   2  -3    6.66    1.50
   5   2  -2  327.48    6.35
   5   2  -2  319.24    9.74
   5   2  -1   24.55    2.80
   5   2   0   40.77    3.80
   5   2   1  147.79    7.42
   5   2   2    3.33    1.33
  -5  -2  -2    4.15    1.09
  -5  -2  -2    3.40    0.42
   5   2   3   14.89    2.55
   5   2   4    1.25    0.95
   5   2   5    3.15    1.17
   5   2   6    8.43    2.26
   5   2   7    3.66    1.55
   5   2   7    1.51    0.64
   5   2   8    3.39    1.41
   5   2   9    0.59    1.16
   5   2  10    1.72    1.22
   5   2  11    2.53    1.33
   5   2  12    3.43    1.68
   5   3 -17    9.04    3.02
   5   3 -16    3.62    1.79
   5   3 -15   11.08    3.02
   5   3 -14   50.75    5.73
   5   3 -13   17.72    3.32
   5   3 -13   19.82    1.91
   5   3 -12    2.45    1.64
   5   3 -12    2.14    0.76
   5   3 -11    8.79    2.29
   5   3 -11    9.17    1.44
   5   3 -10    2.85    1.39
   5   3 -10    6.91    1.27
   5   3  -9   39.83    4.12
  -5  -3   9   37.30    2.94
   5   3  -9   37.42    2.92
  -5  -3   8    4.51    1.02
   5   3  -8    3.31    1.12
  -5  -3   8    4.15    0.52
   5   3  -8    3.83    1.00
  -5  -3   7    7.66    0.73
  -5  -3   7    7.27    1.10
   5   3  -7    8.25    1.57
   5   3  -7    5.70    1.29
  -5  -3   6    1.68    0.41
   5   3  -6    1.87    0.70
   5   3  -6    1.08    0.63
  -5  -3   5   25.17    1.27
   5   3  -5   25.43    2.69
   5   3  -5   29.53    2.63
   5   3  -4   95.05    4.38
   5   3  -4   94.53    5.32
   5   3  -3    1.97    0.91
   5   3  -3    3.68    0.97
   5   3  -2   60.18    4.52
   5   3  -1    1.40    1.00
  -5  -3   1    0.60    0.50
  -5  -3   0   32.41    2.58
  -5  -3   0   34.03    1.89
   5   3   0   34.37    3.72
  -5  -3  -1   31.62    2.79
  -5  -3  -1   32.39    1.85
   5   3   1   35.31    3.94
  -5  -3  -2   57.12    2.55
   5   3   2   56.08    4.98
   5   3   3   62.35    5.43
   5   3   4    2.72    1.22
   5   3   5   12.15    2.66
   5   3   6    8.03    2.20
   5   3   7   -0.35    0.88
   5   3   8    0.78    1.19
   5   3   9    0.93    0.81
   5   3  10   10.56    2.76
  -5  -3 -10    9.00    2.87
   5   3  11    1.80    1.47
   5   4 -18    1.72    1.38
   5   4 -17    2.19    1.52
   5   4 -17    3.26    1.97
   5   4 -16    9.01    2.62
   5   4 -16    1.99    0.98
   5   4 -15   21.38    4.12
   5   4 -15   20.18    3.82
   5   4 -14    5.45    2.00
   5   4 -14    5.38    1.93
   5   4 -13   58.29    5.94
   5   4 -13   51.19    5.41
   5   4 -12   35.71    4.46
   5   4 -12   31.71    3.99
   5   4 -11    8.23    2.06
   5   4 -11    9.98    2.30
   5   4 -10   27.18    2.77
   5   4 -10   32.79    3.71
   5   4  -9  160.44    6.75
   5   4  -9  177.77    8.20
   5   4  -8   18.98    2.60
   5   4  -8   20.51    2.49
   5   4  -7    0.90    0.73
   5   4  -7    1.29    0.76
   5   4  -6   16.45    2.21
   5   4  -6   13.74    2.12
   5   4  -5   12.66    2.07
   5   4  -5    8.50    1.51
   5   4  -4    5.63    1.43
   5   4  -4    4.63    1.04
  -5  -4   3    0.58    0.23
   5   4  -3    1.05    1.04
  -5  -4   2  191.23    4.68
  -5  -4   2  201.80    5.85
   5   4  -2  197.55    8.80
  -5  -4   1    0.29    0.40
  -5  -4   1    0.52    0.38
   5   4  -1    0.37    0.58
  -5  -4   0   28.05    2.43
  -5  -4   0   27.77    2.08
   5   4   0   27.42    3.54
  -5  -4  -1   28.99    2.74
  -5  -4  -1   33.28    2.35
   5   4   1   34.66    4.03
  -5  -4  -2   25.53    2.08
   5   4   2   29.49    3.94
   5   4   3    7.83    2.13
   5   4   4   19.78    3.41
   5   4   5   42.39    4.99
   5   4   6    2.35    1.56
   5   4   7    8.28    2.29
   5   4   8   17.37    3.41
  -5  -4  -8   18.68    3.77
   5   4   9   -0.85    1.27
  -5  -4  -9    1.39    1.41
   5   4  10    5.29    2.12
   5   5 -18    0.65    1.00
   5   5 -17    5.75    2.40
   5   5 -17    3.26    1.70
   5   5 -16   16.81    3.91
   5   5 -16   12.59    3.12
   5   5 -15    2.27    1.56
   5   5 -15    4.15    1.76
  -5  -5  14   45.86    4.23
   5   5 -14   46.85    5.63
   5   5 -14   51.14    5.63
   5   5 -13    0.23    0.96
   5   5 -12   84.19    6.59
   5   5 -11   46.63    4.73
   5   5 -10    4.21    1.74
   5   5  -9   -0.23    0.53
   5   5  -9    0.27    0.95
   5   5  -8   31.42    3.32
   5   5  -8   34.78    3.60
   5   5  -7    0.88    0.45
   5   5  -7   -0.06    0.62
  -5  -5   6    9.54    1.05
   5   5  -6    9.96    1.84
   5   5  -6    6.11    1.54
   5   5  -5   65.75    4.36
   5   5  -5   65.02    5.01
   5   5  -4   15.93    2.61
   5   5  -3   37.24    3.98
  -5  -5   3   32.63    2.71
  -5  -5   2   14.73    1.37
   5   5  -2   12.41    2.45
  -5  -5   2   14.92    1.78
  -5  -5   1   -0.25    0.31
  -5  -5   1    0.56    0.51
   5   5  -1    0.08    0.47
  -5  -5   0   16.30    1.94
   5   5   0   20.10    3.29
  -5  -5   0   19.42    2.04
   5   5   1    5.37    1.77
  -5  -5  -1    5.15    1.14
   5   5   2    1.78    1.14
   5   5   3    1.41    1.33
   5   5   4   21.86    3.71
   5   5   5    1.65    1.25
  -5  -5  -5    0.48    0.72
  -5  -5  -5   -0.54    1.22
  -5  -5  -6    6.98    1.76
   5   5   6    6.68    2.30
  -5  -5  -6    3.56    1.39
   5   5   7    8.40    2.57
  -5  -5  -7    8.89    2.91
   5   5   8    1.95    1.47
  -5  -5  -8   -2.51    1.79
   5   5   9    3.47    2.01
   5   6 -17   10.28    2.93
   5   6 -16    1.52    1.06
  -5  -6  15    1.34    0.90
   5   6 -15    1.99    1.44
  -5  -6  14   12.86    2.52
   5   6 -14   14.60    3.05
   5   6 -13   60.74    5.94
   5   6 -12    2.32    1.53
   5   6 -11   29.85    3.89
   5   6 -10   29.42    3.67
   5   6  -9   40.88    4.03
   5   6  -9   39.96    4.09
   5   6  -8   11.14    2.17
   5   6  -8    8.16    1.91
  -5  -6   7    0.35    0.27
   5   6  -7   -0.49    0.59
  -5  -6   6    1.08    0.46
   5   6  -6    2.65    1.26
   5   6  -6    1.07    0.54
  -5  -6   5   17.20    1.82
   5   6  -5   16.45    2.75
  -5  -6   4   -0.24    0.59
   5   6  -4    0.01    0.66
  -5  -6   3    0.52    0.59
   5   6  -3    0.00    0.79
  -5  -6   2   29.03    3.06
   5   6  -2   30.24    3.93
  -5  -6   1   13.66    2.30
  -5  -6   1   16.05    1.84
   5   6  -1   14.88    2.84
  -5  -6   0   20.57    2.31
  -5  -6   0   28.52    3.44
   5   6   0   25.63    3.76
   5   6   1    3.55    1.77
  -5  -6  -1   -0.10    0.69
   5   6   2    2.22    1.18
  -5  -6  -2    3.43    1.57
   5   6   3   13.75    3.04
  -5  -6  -3   13.30    2.79
  -5  -6  -4    0.18    0.65
  -5  -6  -4    0.01    1.17
  -5  -6  -5    3.03    1.48
   5   6   5    2.86    1.76
  -5  -6  -5    0.17    0.70
   5   6   6    5.83    2.19
  -5  -6  -6    2.40    1.62
   5   6   7   -0.39    1.17
  -5  -6  -7    2.28    1.89
   5   6   8   -1.25    1.56
   5   7 -17   -1.70    1.71
   5   7 -16   22.40    4.18
  -5  -7  15   -1.13    0.91
   5   7 -15   -0.58    1.16
  -5  -7  14    9.71    2.29
   5   7 -14   11.28    3.01
  -5  -7  13    1.69    1.12
   5   7 -13    1.94    1.49
   5   7 -12   13.62    2.92
   5   7 -11    0.41    0.80
   5   7 -10    7.62    2.08
   5   7  -9   12.99    2.58
   5   7  -9   10.36    2.38
   5   7  -8    0.32    0.88
   5   7  -8    1.48    1.06
  -5  -7   7   36.93    2.13
   5   7  -7   33.13    3.75
   5   7  -7   36.14    4.18
  -5  -7   6   53.12    3.16
   5   7  -6   59.02    5.35
  -5  -7   5    2.72    1.21
   5   7  -5   -0.63    0.66
  -5  -7   4   19.43    2.33
   5   7  -4   21.63    3.38
  -5  -7   3    0.68    0.74
   5   7  -3    0.30    0.84
  -5  -7   2   21.22    2.90
   5   7  -2   24.80    3.75
  -5  -7   1   11.45    2.29
   5   7  -1   21.59    3.69
  -5  -7   0    4.07    1.44
   5   7   0    4.24    2.04
  -5  -7  -1   -0.72    0.83
  -5  -7  -1   -0.72    0.66
   5   7   2   21.38    3.90
  -5  -7  -2   22.52    3.39
  -5  -7  -2   24.42    3.73
  -5  -7  -3   12.75    2.69
   5   7   3    5.09    2.08
  -5  -7  -3   10.04    2.62
  -5  -7  -4   -0.66    0.73
   5   7   4    0.57    0.91
  -5  -7  -4    0.01    1.16
   5   7   5    2.05    1.68
  -5  -7  -5    1.32    1.49
   5   7   6    2.91    1.87
  -5  -7  -6    2.40    1.86
   5   7   7    2.22    1.86
   5   7   8   -0.15    1.02
   5   8 -17   -0.78    1.80
  -5  -8  16    2.57    1.24
   5   8 -16    3.89    1.78
  -5  -8  15    3.39    1.48
   5   8 -15    5.03    1.96
  -5  -8  14    0.68    1.12
   5   8 -14   -0.04    1.13
  -5  -8  13    9.34    2.45
   5   8 -13   10.57    2.60
  -5  -8  12    2.90    1.31
   5   8 -12    3.62    1.69
  -5  -8  11    4.42    1.34
   5   8 -11    5.72    1.86
   5   8 -10   33.59    4.31
   5   8  -9   20.49    3.35
   5   8  -9   22.52    3.40
   5   8  -8   11.49    2.58
   5   8  -7    1.47    1.16
  -5  -8   6    2.43    0.85
   5   8  -6    1.09    0.87
  -5  -8   5    3.07    1.08
   5   8  -5    2.34    1.31
  -5  -8   4   48.11    4.00
   5   8  -4   56.46    5.74
  -5  -8   3   12.43    2.18
   5   8  -3   16.74    3.15
  -5  -8   2   15.07    2.93
  -5  -8   2   16.45    2.67
   5   8  -2   10.42    2.65
  -5  -8   1   28.15    3.93
  -5  -8   1   34.19    4.03
   5   8  -1   27.53    4.21
  -5  -8   0    6.70    2.15
  -5  -8   0    2.73    1.41
   5   8   0   10.01    2.61
  -5  -8  -1   49.67    5.33
  -5  -8  -1   41.98    4.96
   5   8   1   61.02    6.61
  -5  -8  -2   33.36    4.44
   5   8   2   23.55    4.36
  -5  -8  -2   31.62    4.45
  -5  -8  -3   21.91    3.51
   5   8   3   25.30    4.57
  -5  -8  -3   21.37    3.84
   5   8   4    5.54    2.52
  -5  -8  -4    4.58    1.76
  -5  -8  -4    7.75    2.86
   5   8   5    4.35    2.22
  -5  -8  -5    4.68    2.30
   5   8   6    0.40    0.99
   5   9 -17   -1.12    1.82
  -5  -9  16    0.37    0.91
   5   9 -16   -0.44    1.17
  -5  -9  15    2.18    1.67
   5   9 -15    0.78    0.84
  -5  -9  14    1.29    1.20
   5   9 -14   -0.95    1.50
  -5  -9  13    3.57    1.79
   5   9 -13    3.49    2.06
  -5  -9  12    0.52    0.95
   5   9 -12    1.37    1.45
  -5  -9  11    6.89    2.17
   5   9 -11    6.45    2.34
  -5  -9  10    0.68    0.99
   5   9 -10    2.14    1.30
   5   9 -10   -0.45    0.74
  -5  -9   9    5.61    1.95
   5   9  -9    9.59    2.54
  -5  -9   8    9.79    2.37
   5   9  -8    8.40    2.52
  -5  -9   7   11.84    2.50
   5   9  -7   14.53    3.02
  -5  -9   6    0.11    0.98
   5   9  -6    0.29    0.91
  -5  -9   5    0.17    1.25
  -5  -9   5    2.25    0.96
   5   9  -5    1.20    1.10
  -5  -9   4    2.47    1.30
  -5  -9   4    2.42    1.02
   5   9  -4    4.61    1.74
  -5  -9   3    1.27    1.48
  -5  -9   3    2.27    1.06
   5   9  -3    2.02    1.30
  -5  -9   2    0.60    0.78
  -5  -9   2    3.17    1.16
   5   9  -2    2.98    1.29
  -5  -9   1    8.12    2.29
  -5  -9   1    7.85    2.20
  -5  -9   0    6.74    2.32
  -5  -9   0    5.12    2.06
   5   9   0    5.43    2.15
  -5  -9  -1    6.21    2.33
   5   9   1    8.33    2.89
  -5  -9  -1   13.50    3.01
  -5  -9  -2   11.40    2.75
   5   9   2   12.72    3.27
  -5  -9  -2    7.06    2.39
  -5  -9  -3    5.95    2.41
   5   9   3    6.40    2.60
  -5  -9  -3    1.88    1.90
   5   9   4    0.82    1.31
  -5  -9  -4    1.50    1.47
  -5 -10  16    5.86    2.04
   5  10 -16   12.77    3.45
  -5 -10  15    1.46    1.28
   5  10 -15    5.05    2.20
  -5 -10  14    4.34    1.75
   5  10 -14    5.03    2.31
  -5 -10  13    0.52    1.01
   5  10 -13    0.94    1.32
  -5 -10  12   15.22    3.36
   5  10 -12   17.21    3.59
  -5 -10  11   10.62    2.78
   5  10 -11    6.20    2.12
  -5 -10  10   -0.26    0.86
   5  10 -10   -0.13    0.76
  -5 -10   9   -0.52    0.99
   5  10  -9    2.34    1.56
  -5 -10   8   37.30    5.07
   5  10  -8   46.96    5.63
  -5 -10   7    3.42    1.81
   5  10  -7    2.74    1.65
  -5 -10   6    2.13    1.76
   5  10  -6    4.58    2.09
  -5 -10   5    5.46    2.22
   5  10  -5   13.79    3.16
  -5 -10   4    6.35    2.32
  -5 -10   4   10.35    2.22
   5  10  -4   10.99    2.92
  -5 -10   3   27.12    4.30
  -5 -10   3   33.75    4.07
   5  10  -3   30.59    4.99
  -5 -10   2   10.10    2.76
  -5 -10   2    4.61    1.66
   5  10  -2    7.24    2.46
  -5 -10   1   35.71    4.91
  -5 -10   1   35.63    4.68
   5  10  -1   33.23    5.15
  -5 -10   0   16.50    3.47
  -5 -10   0   19.77    3.66
   5  10   0   26.25    4.80
  -5 -10  -1    1.60    1.15
   5  10   1    3.21    1.80
  -5 -10  -1    0.77    1.15
  -5 -10  -2    4.00    1.96
   5  10   2    3.01    2.10
  -5 -10  -2   -0.79    1.77
  -5 -11  17    6.06    2.34
  -5 -11  16   -0.89    1.32
  -5 -11  15    6.46    2.19
   5  11 -15   52.68    7.17
  -5 -11  14    6.76    2.58
   5  11 -14    8.64    2.94
  -5 -11  13    7.76    2.56
  -5 -11  12    1.86    1.32
   5  11 -12    2.91    1.78
  -5 -11  11    2.77    1.66
   5  11 -11    4.98    1.95
  -5 -11  10    1.14    1.08
   5  11 -10    6.32    2.41
  -5 -11   9   11.45    3.15
   5  11  -9    7.26    2.41
  -5 -11   8    3.12    1.57
   5  11  -8    0.44    0.81
  -5 -11   7    3.05    1.79
   5  11  -7    0.13    1.07
  -5 -11   6    1.33    1.53
   5  11  -6    8.03    2.66
  -5 -11   5   -0.37    1.15
   5  11  -5    1.88    1.42
  -5 -11   4    1.31    1.29
   5  11  -4    0.66    1.12
  -5 -11   3    7.28    2.30
   5  11  -3    6.24    2.39
  -5 -11   2    2.12    2.03
  -5 -11   2   -0.80    1.08
   5  11  -2    4.08    2.00
  -5 -11   1    2.24    1.91
  -5 -11   1    1.15    1.74
   5  11  -1    1.05    1.24
  -5 -11   0    2.78    1.81
  -5 -11   0    3.88    1.94
  -5 -11  -1    8.09    2.53
  -5 -11  -1    1.28    1.57
  -5 -12  14    6.01    2.49
  -5 -12  13    6.48    2.44
   5  12 -13    5.09    2.23
  -5 -12  12   -2.50    2.09
   5  12 -12    3.18    1.78
  -5 -12  11    8.70    2.86
   5  12 -11    5.94    2.21
  -5 -12  10   -0.21    1.77
   5  12 -10    0.06    1.18
  -5 -12   9    4.05    2.10
   5  12  -9    9.39    2.93
  -5 -12   8   -3.07    1.09
   5  12  -8    0.94    1.59
  -5 -12   7   -1.11    1.75
   5  12  -7   -1.11    0.95
  -5 -12   6    2.15    1.84
   5  12  -6    1.58    1.39
  -5 -12   5    2.88    2.04
  -5 -12   4    2.41    1.95
  -6  16  -4    6.25    2.48
  -6  15  -1   -0.38    1.44
  -6  15  -2    0.70    0.88
  -6  15  -3    1.00    1.54
  -6  15 -10   -0.08    1.14
  -6  15 -11   10.74    3.14
  -6  15 -12    0.04    1.14
  -6  14   2    0.49    1.38
   6 -14  -2   -0.48    1.26
  -6  14   2    3.69    1.93
  -6  14   1    3.93    1.90
  -6  14   1    5.30    2.20
   6 -14  -1    3.01    1.50
  -6  14   1    6.33    2.35
  -6  14   0    0.17    1.01
  -6  14   0   -0.10    1.19
  -6  14   0    1.67    1.64
   6 -14   0    0.59    1.65
  -6  14  -1   -1.98    1.59
  -6  14  -1    1.70    1.76
  -6  14  -1   -1.30    1.33
   6 -14   1   -1.63    2.28
   6 -14   2    7.64    2.66
  -6  14  -2   14.50    3.49
  -6  14  -2    7.19    2.38
   6 -14   3    5.01    2.18
  -6  14  -3    4.30    1.95
  -6  14  -3    3.86    2.05
   6 -14   4    1.80    1.65
   6 -14   5    1.51    1.49
   6 -14   6    0.42    1.24
   6 -14   7    0.01    1.20
   6 -14   8    1.18    1.15
  -6  14  -8    2.39    1.55
   6 -14   9    1.44    1.20
  -6  14  -9    4.39    1.85
  -6  14  -9   -0.30    1.36
  -6  14  -9    2.36    2.08
   6 -14  10   17.28    3.92
  -6  14 -10   13.57    3.38
  -6  14 -10   14.61    3.15
  -6  14 -10   15.88    3.49
   6 -14  11   -2.29    1.90
  -6  14 -11    0.26    1.01
  -6  14 -11   -0.10    1.00
  -6  14 -11   -0.62    0.76
   6 -14  12    0.61    1.17
  -6  14 -12    0.71    0.94
   6 -14  13    0.36    1.63
  -6  14 -13   -0.49    1.13
  -6  14 -13    2.44    1.16
  -6  14 -13    1.76    1.52
   6 -14  14    1.09    1.49
  -6  14 -14    1.49    1.56
  -6  13   4    2.80    1.87
   6 -13  -4    1.03    1.02
  -6  13   3   -0.65    1.27
  -6  13   3    0.41    1.46
   6 -13  -3    4.30    2.29
  -6  13   3   -0.46    1.38
  -6  13   2    3.18    1.67
  -6  13   2    1.27    1.31
  -6  13   2   -1.83    1.38
   6 -13  -2    4.38    1.88
  -6  13   1   -0.75    0.78
  -6  13   1    0.88    1.04
   6 -13  -1    0.70    0.87
  -6  13   0   -0.33    0.82
  -6  13   0    0.06    0.82
   6 -13   1    0.19    1.15
  -6  13  -1   -0.17    1.08
   6 -13   2    0.39    1.38
  -6  13  -2   -0.48    0.79
   6 -13   3    7.13    2.49
  -6  13  -3    4.64    2.19
   6 -13   4    9.77    2.83
   6 -13   5   -0.03    0.98
   6 -13   6    7.00    2.41
  -6  13  -6    4.33    1.55
   6 -13   7    8.06    2.55
  -6  13  -7    7.26    2.08
   6 -13   8    3.56    1.75
  -6  13  -8    1.18    1.13
  -6  13  -8   -0.83    1.39
   6 -13   9    2.25    2.09
  -6  13  -9    0.42    1.14
  -6  13  -9   -0.06    0.80
   6 -13  10    4.10    2.09
  -6  13 -10    2.64    1.92
  -6  13 -10    0.60    1.20
   6 -13  11    0.24    1.34
  -6  13 -11    3.08    1.93
  -6  13 -11   -0.71    1.19
  -6  13 -12    5.58    2.41
   6 -13  12    7.96    2.53
  -6  13 -12    4.40    2.04
  -6  13 -12    4.04    1.94
  -6  13 -13    4.36    1.97
   6 -13  13    3.41    1.85
  -6  13 -13    5.27    2.07
  -6  13 -13    1.92    1.54
  -6  13 -14    0.81    0.85
   6 -13  14    2.35    1.59
  -6  13 -14   -0.87    1.14
  -6  13 -15   -0.22    1.12
  -6  12   4    1.92    1.69
  -6  12   4   -1.16    1.27
  -6  12   4    1.04    1.24
   6 -12  -4   -0.16    1.11
  -6  12   3    3.35    1.72
  -6  12   3    3.07    1.75
   6 -12  -3    2.25    1.28
  -6  12   2    4.73    2.13
  -6  12   2    6.55    2.45
   6 -12  -2    6.94    2.26
  -6  12   1    0.49    1.55
  -6  12   1   -1.26    1.31
   6 -12  -1    3.87    1.93
   6 -12   0    3.05    1.50
  -6  12   0    2.63    1.47
   6 -12   1    9.67    2.61
  -6  12  -1   10.75    2.60
   6 -12   2   31.31    4.55
  -6  12  -2   15.99    3.35
   6 -12   3    8.52    2.51
  -6  12  -3    9.64    2.46
   6 -12   4    3.44    1.64
  -6  12  -4    7.50    2.33
  -6  12  -4    4.26    1.42
   6 -12   5    1.79    1.38
  -6  12  -5    1.62    1.22
  -6  12  -5    1.01    0.81
   6 -12   6    9.26    2.54
  -6  12  -6   16.10    3.16
  -6  12  -6    9.30    2.20
   6 -12   7    8.34    2.59
  -6  12  -7    7.30    2.10
  -6  12  -7    8.85    2.42
   6 -12   8    8.23    2.28
  -6  12  -8   10.09    2.84
  -6  12  -8    9.63    2.55
   6 -12   9   32.38    4.88
  -6  12  -9   25.36    3.93
  -6  12  -9   19.90    3.65
   6 -12  10    5.18    2.11
  -6  12 -10    4.03    1.57
  -6  12 -10    5.08    2.21
   6 -12  11   14.02    3.14
  -6  12 -11   13.24    2.91
  -6  12 -11   10.78    2.92
   6 -12  12    0.15    0.96
  -6  12 -12    0.82    1.29
  -6  12 -12    2.49    1.76
   6 -12  13    1.09    1.08
  -6  12 -13    0.84    1.36
  -6  12 -13    0.30    1.16
  -6  12 -13    1.77    1.27
  -6  12 -14    5.88    2.25
   6 -12  14   11.34    2.78
  -6  12 -14    6.68    2.13
  -6  12 -14    8.80    2.88
  -6  11   6    3.45    2.22
  -6  11   5    2.52    1.11
  -6  11   5   -0.65    1.01
   6 -11  -5    2.36    1.32
  -6  11   4    0.34    1.02
  -6  11   4    1.81    1.42
   6 -11  -4    1.15    1.31
  -6  11   3    0.19    1.11
  -6  11   3    0.12    0.92
   6 -11  -3   -0.43    1.01
  -6  11   2    1.27    1.23
  -6  11   2   -0.48    0.87
   6 -11  -2    1.64    0.76
  -6  11   1   -1.04    0.94
  -6  11   1    0.53    1.00
   6 -11  -1    1.02    1.38
   6 -11   0   22.56    3.86
  -6  11   0   20.22    3.36
   6 -11   1    0.78    1.22
  -6  11  -1    2.26    1.51
   6 -11   2    0.71    1.29
  -6  11  -2    0.61    0.87
  -6  11  -2    0.07    0.44
   6 -11   3    1.37    1.02
  -6  11  -3   -0.81    1.15
  -6  11  -3   -0.03    0.79
   6 -11   4    1.77    1.26
  -6  11  -4    0.84    1.26
  -6  11  -4   -0.31    0.59
   6 -11   5    6.28    2.27
  -6  11  -5    1.90    0.98
  -6  11  -5    3.07    1.35
   6 -11   6    2.54    1.32
  -6  11  -6    0.10    1.20
  -6  11  -6    0.65    1.06
   6 -11   7    1.77    1.06
  -6  11  -7    2.64    1.46
  -6  11  -7    2.49    1.21
   6 -11   8    6.70    2.11
  -6  11  -8    9.04    2.47
  -6  11  -8    4.71    1.78
   6 -11   9   81.30    7.17
  -6  11  -9   80.32    6.68
  -6  11  -9   66.15    6.41
   6 -11  10    2.83    1.32
  -6  11 -10    4.20    1.57
  -6  11 -10    6.05    2.32
   6 -11  11   16.05    3.10
  -6  11 -11   16.72    3.12
  -6  11 -11   14.67    3.35
   6 -11  12    1.12    1.12
  -6  11 -12    1.30    0.89
  -6  11 -12    2.66    1.66
   6 -11  13    1.47    0.81
  -6  11 -13    3.28    1.25
  -6  11 -13    2.71    1.94
  -6  11 -14   -0.37    1.11
  -6  11 -14    0.16    0.90
  -6  11 -14    1.10    1.45
  -6  10   7    1.56    1.63
  -6  10   6    1.36    1.32
  -6  10   6    0.26    0.95
   6 -10  -6    1.68    1.21
  -6  10   5   -0.11    0.99
  -6  10   5   -0.78    1.03
  -6  10   4   17.96    3.08
  -6  10   4   17.80    3.48
   6 -10  -4   20.68    3.43
  -6  10   3    2.08    1.36
  -6  10   3    1.56    1.49
   6 -10  -3    1.53    1.15
  -6  10   2   52.15    5.17
  -6  10   2   54.63    5.73
   6 -10  -2   50.76    5.38
  -6  10   1    7.86    2.13
   6 -10  -1    7.57    2.30
  -6  10   0   62.03    5.68
   6 -10   0   54.80    5.60
  -6  10  -1   68.15    5.88
  -6  10  -1   72.04    4.49
   6 -10   1   72.25    6.42
  -6  10  -2   75.61    6.23
   6 -10   2   87.07    6.93
  -6  10  -2   80.05    5.12
   6 -10   3    1.36    0.81
  -6  10  -3    1.83    1.36
  -6  10  -3    0.38    0.63
  -6  10  -4   87.98    6.62
   6 -10   4   92.25    7.21
  -6  10  -4   82.24    5.74
   6 -10   5   13.56    2.93
  -6  10  -5   14.33    2.81
  -6  10  -5   10.43    2.23
   6 -10   6   38.65    4.70
  -6  10  -6   47.47    4.96
  -6  10  -6   40.58    4.45
   6 -10   7   27.55    3.96
  -6  10  -7   24.77    3.58
[truncated: 207,731 more chars]
