# Supplementary material for: Crystal structure and Hirshfeld surface analysis of 3-(3,5-di­meth­oxy­phen­yl)-5-[6-(1H-pyrazol-1-yl)pyridin-2-yl]-1H-1,2,4-triazole
Source: Acta Crystallogr E Crystallogr Commun. 2026 Jan 1;82(Pt 1):67–71. doi: 10.1107/S2056989025010977 (PMC12810308; doi:10.1107/S2056989025010977)
Supplement: Supplementary file 2 [file e-82-00067-Isup2.hkl]

data_I                                                                          
_shelx_title ' shi_5262_yala_auto_a.res in P-1'                                 
_shelx_refln_list_code          4                                               
_shelx_F_calc_maximum      274.33                                               
_exptl_crystal_F_000       728.00                                               
_reflns_d_resolution_high  0.8400                                               
                                                                                
loop_                                                                           
 _space_group_symop_operation_xyz                                               
 'x, y, z'                                                                      
 '-x, -y, -z'                                                                   
                                                                                
_cell_length_a    11.4607                                                       
_cell_length_b    12.0769                                                       
_cell_length_c    14.6724                                                       
_cell_angle_alpha 114.104                                                       
_cell_angle_beta   98.689                                                       
_cell_angle_gamma 104.469                                                       
                                                                                
_shelx_F_squared_multiplier     1.000                                           
                                                                                
loop_                                                                           
 _refln_index_h                                                                 
 _refln_index_k                                                                 
 _refln_index_l                                                                 
 _refln_F_squared_calc                                                          
 _refln_F_squared_meas                                                          
 _refln_F_squared_sigma                                                         
 _refln_observed_status                                                         
   1   0   0       1085.95        503.77       533.15 o                         
   2   0   0        850.02        766.18        16.33 o                         
   3   0   0       3767.09       3449.35        35.30 o                         
   4   0   0        528.64        461.78        14.75 o                         
   5   0   0          6.97          6.14         2.48 o                         
   6   0   0        161.17        183.38        15.98 o                         
   7   0   0         24.55         27.51         4.22 o                         
   8   0   0         29.73         28.88         7.80 o                         
   9   0   0          0.47          0.84         2.01 o                         
  10   0   0        118.07        119.65        22.79 o                         
  11   0   0        291.47        309.94        25.55 o                         
  12   0   0         13.92         22.51         8.19 o                         
 -12   1   0         38.81         34.35         9.73 o                         
 -11   1   0         75.40         74.01        12.33 o                         
 -10   1   0        198.21        203.32        35.48 o                         
  -9   1   0          0.07          0.02         5.69 o                         
  -8   1   0          2.80          2.71         3.57 o                         
  -7   1   0          0.92         -0.78         6.06 o                         
  -6   1   0          1.72          3.76         4.54 o                         
  -5   1   0       1426.89       1388.17        23.74 o                         
  -4   1   0       1959.30       1885.03        43.68 o                         
  -3   1   0       2573.59       2477.95        18.05 o                         
  -2   1   0       4655.01       4523.58        20.19 o                         
  -1   1   0       6325.77       6336.80        28.14 o                         
   0   1   0         35.95         25.86         3.50 o                         
   1   1   0       1030.46        975.22        12.12 o                         
   2   1   0       3395.53       3235.59        23.83 o                         
   3   1   0        174.30        174.19        10.63 o                         
   4   1   0         53.00         54.31         6.69 o                         
   5   1   0        266.37        282.99        24.07 o                         
   6   1   0         14.71         18.76         8.43 o                         
   7   1   0         15.47         16.00         3.99 o                         
   8   1   0          2.33          1.63         2.67 o                         
   9   1   0         55.72         61.76        10.47 o                         
  10   1   0         31.39         42.93        16.82 o                         
  11   1   0        102.28        100.62        15.04 o                         
  12   1   0         25.32         27.11         8.82 o                         
 -13   2   0         67.29         54.88        11.43 o                         
 -12   2   0         12.66          4.68         8.79 o                         
 -11   2   0          8.23         13.90         5.79 o                         
 -10   2   0         92.96        101.58        13.60 o                         
  -9   2   0        104.42         88.47        11.54 o                         
  -8   2   0         25.15         25.80         5.88 o                         
  -7   2   0         54.96         69.04         8.85 o                         
  -6   2   0       1293.19       1335.79        28.55 o                         
  -5   2   0        243.24        245.24         6.79 o                         
  -4   2   0       2669.51       2570.99        22.78 o                         
  -3   2   0         13.81         16.96         1.66 o                         
  -2   2   0       4872.02       4604.42        25.08 o                         
  -1   2   0        221.74        210.95         4.60 o                         
   0   2   0       3500.42       3290.84        21.53 o                         
   1   2   0      15281.66      15802.90        62.20 o                         
   2   2   0       7230.32       6866.15        46.57 o                         
   3   2   0       1407.22       1336.20        28.26 o                         
   4   2   0        769.87        752.80        15.36 o                         
   5   2   0        290.19        268.81        25.05 o                         
   6   2   0        393.65        401.37        33.30 o                         
   7   2   0         10.25         14.22         8.16 o                         
   8   2   0         58.39         65.98        16.33 o                         
   9   2   0         17.02         24.69        12.38 o                         
  10   2   0          8.48          1.58         8.49 o                         
  11   2   0         27.51         23.80         8.00 o                         
 -13   3   0          8.91          9.42        10.47 o                         
 -12   3   0         10.54         11.82         5.98 o                         
 -11   3   0          6.97          9.64         5.95 o                         
 -10   3   0        112.17         99.70        12.67 o                         
  -9   3   0          0.48          2.42         3.40 o                         
  -8   3   0        447.61        453.62        23.51 o                         
  -7   3   0        134.44        146.98         7.66 o                         
  -6   3   0        667.08        727.09        20.69 o                         
  -5   3   0       1290.59       1381.90        24.23 o                         
  -4   3   0         57.20         56.84         3.28 o                         
  -3   3   0          0.50          1.42         0.99 o                         
  -2   3   0         10.54         12.63         1.54 o                         
  -1   3   0          0.12          0.61         1.25 o                         
   0   3   0        184.59        175.80         4.45 o                         
   1   3   0          0.32         -0.17         1.15 o                         
   2   3   0         51.32         51.44         4.95 o                         
   3   3   0         78.74         81.25         7.62 o                         
   4   3   0          4.69          4.60         1.46 o                         
   5   3   0        216.36        221.51         9.30 o                         
   6   3   0         28.27         28.29         5.31 o                         
   7   3   0          1.40          8.13         7.51 o                         
   8   3   0         56.86         51.89        14.62 o                         
   9   3   0         30.87         41.15        14.42 o                         
  10   3   0         71.45         56.30        17.19 o                         
  11   3   0        185.12        227.38        35.31 o                         
 -13   4   0         36.43         58.71        12.20 o                         
 -12   4   0         38.18         28.86        10.77 o                         
 -11   4   0         11.74         15.43        13.00 o                         
 -10   4   0          3.64         -2.54         3.06 o                         
  -9   4   0          8.65          2.38         2.78 o                         
  -8   4   0        134.67        124.97         8.89 o                         
  -7   4   0          3.26         -0.33         5.46 o                         
  -6   4   0        128.98        136.77        15.98 o                         
  -5   4   0        657.59        661.91        14.41 o                         
  -4   4   0         54.82         55.44         5.43 o                         
  -3   4   0        277.01        249.05         7.36 o                         
  -2   4   0         60.72         76.02         3.69 o                         
  -1   4   0        158.11        162.54         6.26 o                         
   0   4   0        238.61        259.88         6.64 o                         
   1   4   0         19.62         21.67         2.82 o                         
   2   4   0         66.44         67.24         4.24 o                         
   3   4   0        440.35        452.73        14.31 o                         
   4   4   0          0.18          3.35         1.80 o                         
   5   4   0        157.71        183.23         9.51 o                         
   6   4   0        171.55        174.84         9.30 o                         
   7   4   0        147.93        119.82        21.41 o                         
   8   4   0          0.13          7.70        10.34 o                         
   9   4   0        384.35        414.11        45.08 o                         
  10   4   0         26.25         39.97        14.88 o                         
 -13   5   0          3.43          3.88         6.06 o                         
 -12   5   0         22.09         24.56        11.59 o                         
 -11   5   0         75.28         75.60        17.45 o                         
 -10   5   0        160.40        180.03        25.03 o                         
  -9   5   0        609.26        597.93        54.33 o                         
  -8   5   0       1027.19       1072.19        53.47 o                         
  -7   5   0        678.61        716.40        41.14 o                         
  -6   5   0        713.17        684.24        18.29 o                         
  -5   5   0         35.34         24.00         3.64 o                         
  -4   5   0       1469.83       1568.79        21.06 o                         
  -3   5   0        324.85        376.55        10.00 o                         
  -2   5   0        495.27        507.14        10.14 o                         
  -1   5   0         14.78         13.17         2.02 o                         
   0   5   0       2416.72       2632.68        23.79 o                         
   1   5   0       1151.32       1182.00        17.64 o                         
   2   5   0          8.09         11.46         2.24 o                         
   3   5   0         68.50         76.43         6.87 o                         
   4   5   0         77.95         92.83         7.44 o                         
   5   5   0        114.64        120.48         8.51 o                         
   6   5   0        116.96         87.66        10.18 o                         
   7   5   0        134.09        155.44        25.23 o                         
   8   5   0        115.28         89.70        21.27 o                         
   9   5   0          2.31          1.78         5.60 o                         
 -13   6   0          2.16         -3.16         7.04 o                         
 -12   6   0         12.38         15.34        10.53 o                         
 -11   6   0          0.00          4.54         6.32 o                         
 -10   6   0         59.13         36.94        14.16 o                         
  -9   6   0        812.91        750.13        48.92 o                         
  -8   6   0        153.50        140.05        19.96 o                         
  -7   6   0       1503.37       1557.83        72.69 o                         
  -6   6   0         52.72         59.38         7.04 o                         
  -5   6   0        379.12        400.58        13.14 o                         
  -4   6   0        191.94        170.67        11.11 o                         
  -3   6   0        154.45        185.45         9.15 o                         
  -2   6   0         27.19         32.85         3.72 o                         
  -1   6   0        104.78        115.32         6.53 o                         
   0   6   0        722.09        724.36        18.05 o                         
   1   6   0        613.70        627.06        17.18 o                         
   2   6   0         83.64         89.19         6.79 o                         
   3   6   0          2.67          4.35         2.51 o                         
   4   6   0         25.69         29.53         5.12 o                         
   5   6   0        161.75        158.61        14.75 o                         
   6   6   0         26.58         22.19        12.05 o                         
   7   6   0          0.49          4.28         8.82 o                         
   8   6   0         33.33         29.96        12.84 o                         
   9   6   0          4.53          5.53         8.10 o                         
 -13   7   0          0.57         -1.71         6.39 o                         
 -12   7   0          0.80         14.75        13.56 o                         
 -11   7   0         33.19         40.49        12.77 o                         
 -10   7   0        269.89        236.62        29.59 o                         
  -9   7   0        202.48        196.85        25.89 o                         
  -8   7   0         30.33         23.64         8.10 o                         
  -7   7   0         19.94         20.12         6.18 o                         
  -6   7   0        241.27        208.06        13.19 o                         
  -5   7   0        444.05        453.10        17.12 o                         
  -4   7   0        495.18        508.74        16.85 o                         
  -3   7   0          9.57          7.53         2.21 o                         
  -2   7   0         11.23          7.28         2.27 o                         
  -1   7   0        215.92        228.12        11.06 o                         
   0   7   0          0.43          4.35         2.20 o                         
   1   7   0        139.90        139.68         8.85 o                         
   2   7   0         17.39         16.22         3.46 o                         
   3   7   0         29.59         29.57         5.91 o                         
   4   7   0          5.29          1.25         2.80 o                         
   5   7   0         14.61         27.26         7.75 o                         
   6   7   0        153.97        179.48        18.77 o                         
   7   7   0          6.48          3.83         4.74 o                         
   8   7   0         14.78         22.81         7.21 o                         
 -12   8   0          0.46          4.61         6.45 o                         
 -11   8   0          0.99          9.61         8.43 o                         
 -10   8   0         19.31          9.22        10.34 o                         
  -9   8   0        362.28        417.10        38.89 o                         
  -8   8   0         17.56         12.84         5.58 o                         
  -7   8   0         51.53         45.16         8.96 o                         
  -6   8   0         41.80         42.37        12.74 o                         
  -5   8   0         53.78         46.24         5.74 o                         
  -4   8   0        166.36        146.89         9.31 o                         
  -3   8   0         81.78         84.12         6.52 o                         
  -2   8   0          3.94          1.82         2.11 o                         
  -1   8   0          2.23          5.35         2.27 o                         
   0   8   0         12.62         12.26         3.05 o                         
   1   8   0         21.86         14.55         3.27 o                         
   2   8   0         15.87         15.94         3.74 o                         
   3   8   0         34.89         29.08         9.46 o                         
   4   8   0        105.32         92.95        11.64 o                         
   5   8   0         38.11         39.44        12.40 o                         
   6   8   0          5.09          3.49         5.62 o                         
   7   8   0          0.86          9.58         5.98 o                         
 -12   9   0          0.04         -4.74         7.64 o                         
 -11   9   0          1.11         21.33        13.96 o                         
 -10   9   0        188.06        247.75        32.94 o                         
  -9   9   0         20.02         15.75         7.35 o                         
  -8   9   0         48.32         48.96         9.96 o                         
  -7   9   0        121.46        120.81        14.55 o                         
  -6   9   0        516.45        479.05        27.75 o                         
  -5   9   0        656.72        626.87        24.02 o                         
  -4   9   0        401.09        398.38        15.32 o                         
  -3   9   0        102.31         91.50         6.14 o                         
  -2   9   0         56.33         65.15         6.21 o                         
  -1   9   0         13.37         18.37         4.95 o                         
   0   9   0        874.17        830.36        21.84 o                         
   1   9   0         52.55         57.59         6.70 o                         
   2   9   0        188.85        196.52        12.47 o                         
   3   9   0         81.08         69.99         9.49 o                         
   4   9   0        342.16        366.46        22.09 o                         
   5   9   0         38.04         37.73         8.24 o                         
   6   9   0          6.90          8.01         4.18 o                         
 -11  10   0          0.42         -0.26         7.31 o                         
 -10  10   0        113.63        100.83        22.79 o                         
  -9  10   0         30.11         27.26         7.62 o                         
  -8  10   0          3.13         -1.89         4.65 o                         
  -7  10   0         29.88         33.87         8.54 o                         
  -6  10   0        366.18        386.17        26.28 o                         
  -5  10   0         16.09         20.08        10.53 o                         
  -4  10   0         60.95         89.09        12.52 o                         
  -3  10   0         37.22         38.56         6.08 o                         
  -2  10   0          3.76         -1.28         3.78 o                         
  -1  10   0        175.02        169.85        13.52 o                         
   0  10   0        823.30        836.22        25.82 o                         
   1  10   0         25.98         28.58         5.43 o                         
   2  10   0         22.75         26.10         5.30 o                         
   3  10   0         15.48          8.79         7.56 o                         
   4  10   0         14.90         10.57         5.38 o                         
 -10  11   0          0.39         -4.24         7.28 o                         
  -9  11   0          5.01          6.36         5.63 o                         
  -8  11   0        172.87        148.67        30.46 o                         
  -7  11   0          1.13          6.81         6.75 o                         
  -6  11   0        147.28        140.24        16.69 o                         
  -5  11   0         69.34         51.43        14.68 o                         
  -4  11   0         15.23          9.13         6.17 o                         
  -3  11   0          2.85          2.92         3.08 o                         
  -2  11   0        252.55        231.05        25.14 o                         
  -1  11   0        238.55        219.14        14.02 o                         
   0  11   0         73.45         62.01        16.89 o                         
   1  11   0         16.37          9.87         3.14 o                         
   2  11   0          0.04         -0.94         4.97 o                         
   3  11   0         13.68         14.44         6.37 o                         
  -9  12   0          2.21          7.12         6.83 o                         
  -8  12   0         11.41         15.10         8.27 o                         
  -7  12   0          7.40          7.26         5.87 o                         
  -6  12   0         22.11         18.68         6.91 o                         
  -5  12   0         35.83         48.62        10.96 o                         
  -4  12   0        156.76        175.10        13.44 o                         
  -3  12   0          0.08          0.82         3.98 o                         
  -2  12   0         73.88        100.01        11.68 o                         
  -1  12   0          1.39          0.30         4.87 o                         
   0  12   0          3.19          7.45         7.77 o                         
  -6  13   0          0.22         -0.89         3.82 o                         
  -5  13   0          1.04         -0.38         4.17 o                         
  -4  13   0         30.30         12.76         4.50 o                         
  -3  13   0         28.57         23.84        11.00 o                         
   2 -13   1         43.10         26.77         6.83 o                         
   3 -13   1          4.68         12.43         4.25 o                         
   4 -13   1         13.69         20.94         5.35 o                         
   5 -13   1         17.64         18.14         8.13 o                         
   6 -13   1          1.36          0.03         5.18 o                         
   7 -13   1          0.32         -2.89         3.86 o                         
  -1 -12   1         56.49         71.57        13.62 o                         
   0 -12   1         21.92         16.86         8.95 o                         
   1 -12   1         41.43         51.16        13.08 o                         
   2 -12   1         19.73         11.03         4.76 o                         
   3 -12   1          4.89         16.78         5.05 o                         
   4 -12   1         91.29         76.82         8.70 o                         
   5 -12   1         37.77         48.50         9.71 o                         
   6 -12   1         68.63         67.43        12.13 o                         
   7 -12   1          9.74         18.03         6.99 o                         
   8 -12   1          0.00         -2.92         4.65 o                         
   9 -12   1          1.85          1.47         4.93 o                         
  -3 -11   1          0.06          2.29         6.16 o                         
  -2 -11   1          4.52         10.95         5.30 o                         
  -1 -11   1         28.55         27.32         5.85 o                         
   0 -11   1         21.50         26.54         7.17 o                         
   1 -11   1         50.74         40.67         7.07 o                         
   2 -11   1          8.48         10.09         4.80 o                         
   3 -11   1        107.71         94.97         9.17 o                         
   4 -11   1         33.68         26.41         7.82 o                         
   5 -11   1        182.03        158.38        17.84 o                         
   6 -11   1         17.15          9.49         6.25 o                         
   7 -11   1          5.96          9.11         6.62 o                         
   8 -11   1          8.29         15.25         6.56 o                         
   9 -11   1         62.43         67.18        12.58 o                         
  10 -11   1         30.84         17.89         5.64 o                         
  11 -11   1         12.01          9.35        10.27 o                         
  -5 -10   1        231.52        230.36        18.64 o                         
  -4 -10   1         45.77         54.76         9.77 o                         
  -3 -10   1        178.89        173.92        15.19 o                         
  -2 -10   1        321.29        327.95        16.43 o                         
  -1 -10   1          0.12          2.37         2.75 o                         
   0 -10   1          0.13          9.53         5.01 o                         
   1 -10   1        230.34        234.15        15.59 o                         
   2 -10   1         69.07         68.79         5.79 o                         
   3 -10   1        147.08        142.26         8.95 o                         
   4 -10   1          1.65          0.00         2.90 o                         
   5 -10   1         33.59         28.38        14.72 o                         
   6 -10   1        512.56        468.47        20.57 o                         
   7 -10   1         65.60         60.45         8.94 o                         
   8 -10   1         56.88         60.77        11.49 o                         
   9 -10   1          4.28          4.42         4.62 o                         
  10 -10   1         85.81         80.34        19.69 o                         
  11 -10   1         36.70         31.08        14.02 o                         
  -6  -9   1         40.60         35.03         7.70 o                         
  -5  -9   1         59.86         52.56        10.45 o                         
  -4  -9   1        375.10        384.94        22.10 o                         
  -3  -9   1        354.76        339.58        19.96 o                         
  -2  -9   1        240.09        228.76        12.88 o                         
  -1  -9   1        390.97        396.62        16.65 o                         
   0  -9   1        216.66        214.47        13.89 o                         
   1  -9   1         66.85         65.02         7.04 o                         
   2  -9   1         81.98         80.17         5.96 o                         
   3  -9   1         31.34         38.04         5.07 o                         
   4  -9   1          8.80         13.26         3.58 o                         
   5  -9   1        403.23        409.20        20.90 o                         
   6  -9   1         10.01         19.64         5.04 o                         
   7  -9   1       1279.78       1293.30        35.27 o                         
   8  -9   1          9.60          3.91         4.92 o                         
   9  -9   1          0.30         -4.07         5.05 o                         
  10  -9   1        125.67        158.99        26.02 o                         
  11  -9   1         77.89         68.02        19.49 o                         
  12  -9   1         17.94         25.68        11.92 o                         
  -7  -8   1          0.13          2.19         5.76 o                         
  -6  -8   1          5.66          3.59         5.04 o                         
  -5  -8   1        197.33        199.57        15.41 o                         
  -4  -8   1        300.32        303.56        18.41 o                         
  -3  -8   1          7.12         13.71         8.38 o                         
  -2  -8   1          5.15          4.00         2.38 o                         
  -1  -8   1         34.47         31.60         4.42 o                         
   0  -8   1          0.00          0.23         3.43 o                         
   1  -8   1          2.22          8.04         2.67 o                         
   2  -8   1          0.84         -0.31         1.61 o                         
   3  -8   1         60.01         63.08         6.48 o                         
   4  -8   1        151.76        138.49         9.67 o                         
   5  -8   1        158.54        135.07        10.11 o                         
   6  -8   1          0.04          1.65         2.67 o                         
   7  -8   1        215.38        202.79        13.64 o                         
   8  -8   1         68.49         44.87         8.87 o                         
   9  -8   1          0.03          6.06         5.66 o                         
  10  -8   1         91.36        100.63        20.55 o                         
  11  -8   1         26.29         39.04        13.63 o                         
  12  -8   1         14.19         16.00        10.40 o                         
  -8  -7   1         22.24         22.82         8.13 o                         
  -7  -7   1         34.73         38.06        12.38 o                         
  -6  -7   1         19.82         12.90         5.27 o                         
  -5  -7   1        107.56        103.50        33.39 o                         
  -4  -7   1         82.48         93.99        11.96 o                         
  -3  -7   1         52.00         47.09         6.64 o                         
  -2  -7   1        360.67        341.74        13.46 o                         
  -1  -7   1         40.69         52.67         5.32 o                         
   0  -7   1        510.39        523.02        16.03 o                         
   1  -7   1       1208.88       1329.01        30.93 o                         
   2  -7   1         88.54         77.58        10.60 o                         
   3  -7   1        360.67        384.06        14.61 o                         
   4  -7   1          4.28          6.18         2.87 o                         
   5  -7   1          5.85          8.07         2.93 o                         
   6  -7   1        330.03        297.01        16.02 o                         
   7  -7   1         11.55         14.23         3.66 o                         
   8  -7   1         29.05         33.91        10.60 o                         
   9  -7   1        267.36        292.31        31.30 o                         
  10  -7   1         48.70         40.04        13.30 o                         
  11  -7   1        120.83        167.15        26.28 o                         
  12  -7   1         32.67         67.16        17.84 o                         
  13  -7   1          0.72         13.10        11.78 o                         
  -9  -6   1         17.70          1.98         5.86 o                         
  -8  -6   1          1.55          5.79         7.83 o                         
  -7  -6   1          1.32          7.97         6.98 o                         
  -6  -6   1          4.39         13.76         9.61 o                         
  -5  -6   1        100.91         99.72         8.44 o                         
  -4  -6   1         74.53         87.74        10.98 o                         
  -3  -6   1        319.34        290.35        18.07 o                         
  -2  -6   1        748.63        813.23        36.21 o                         
  -1  -6   1          1.00         -0.76         1.81 o                         
   0  -6   1         76.77         75.53         4.70 o                         
   1  -6   1        179.70        202.06         9.55 o                         
   2  -6   1          5.63          5.58         2.44 o                         
   3  -6   1          5.44         11.44         3.74 o                         
   4  -6   1       2537.49       2722.43        46.66 o                         
   5  -6   1          9.68          8.20         2.59 o                         
   6  -6   1        255.01        249.19        13.84 o                         
   7  -6   1        229.11        239.45        14.08 o                         
   8  -6   1          2.95          2.77         4.41 o                         
   9  -6   1         29.31         22.26         9.02 o                         
  10  -6   1        205.61        202.19        26.75 o                         
  11  -6   1          3.64          9.74         9.68 o                         
  12  -6   1         39.04         26.47        11.39 o                         
  13  -6   1          0.31         12.57         8.89 o                         
 -10  -5   1        100.89        100.10        24.10 o                         
  -9  -5   1         68.99         74.34        20.41 o                         
  -8  -5   1          1.49          7.04         8.76 o                         
  -7  -5   1        140.40        158.87        25.42 o                         
  -6  -5   1          8.93          7.39         2.26 o                         
  -5  -5   1          0.65          0.42         1.52 o                         
  -4  -5   1        470.14        501.80        15.91 o                         
  -3  -5   1       1504.28       1573.61        25.03 o                         
  -2  -5   1        141.90        150.14         7.39 o                         
  -1  -5   1        877.80        917.83        14.83 o                         
   0  -5   1          5.84          9.33         2.15 o                         
   1  -5   1       1615.48       1675.11        22.22 o                         
   2  -5   1         85.90         91.06         4.54 o                         
   3  -5   1       3001.82       3216.82        30.43 o                         
   4  -5   1       1421.88       1446.09        20.99 o                         
   5  -5   1        588.57        571.03        14.06 o                         
   6  -5   1        358.48        395.69        16.39 o                         
   7  -5   1        235.04        237.88        16.94 o                         
   8  -5   1          7.71         15.34         7.83 o                         
   9  -5   1        740.59        721.14        16.83 o                         
  10  -5   1          1.52         -1.05         6.58 o                         
  11  -5   1        111.29         71.00        16.99 o                         
  12  -5   1         42.61         28.77        14.09 o                         
  13  -5   1          9.62          4.61         6.52 o                         
 -10  -4   1        110.04         84.36        20.94 o                         
  -9  -4   1         32.51         32.00        13.37 o                         
  -8  -4   1         77.56         64.54        16.73 o                         
  -7  -4   1         67.20         63.84        16.86 o                         
  -6  -4   1         61.44         55.95         9.68 o                         
  -5  -4   1          1.65          2.62         1.64 o                         
  -4  -4   1         26.96         28.02         3.60 o                         
  -3  -4   1         26.58         30.85         4.28 o                         
  -2  -4   1        625.84        632.32        12.19 o                         
  -1  -4   1        283.01        272.43         7.13 o                         
   0  -4   1        221.88        195.65         5.72 o                         
   1  -4   1       1290.88       1255.57        17.08 o                         
   2  -4   1        336.30        375.09         9.10 o                         
   3  -4   1        357.43        357.80         9.47 o                         
   4  -4   1        202.74        230.84         7.40 o                         
   5  -4   1        352.18        359.29        12.70 o                         
   6  -4   1        310.55        336.33        18.35 o                         
   7  -4   1        434.66        442.62        13.46 o                         
   8  -4   1        155.08        146.84        19.57 o                         
   9  -4   1          2.64          6.27         4.92 o                         
  10  -4   1        132.93        145.88        20.85 o                         
  11  -4   1         34.39         17.29         6.62 o                         
  12  -4   1          1.06          2.72         4.65 o                         
  13  -4   1         12.46          4.80         5.30 o                         
 -11  -3   1         44.19         65.52        20.87 o                         
 -10  -3   1          2.87        -10.07        10.07 o                         
  -9  -3   1          4.21          8.82         7.90 o                         
  -8  -3   1          6.07         13.96         9.09 o                         
  -7  -3   1         70.32         80.87        16.07 o                         
  -6  -3   1         36.80         58.74        13.10 o                         
  -5  -3   1          2.37          5.71         2.94 o                         
  -4  -3   1         26.07         28.15         3.28 o                         
  -3  -3   1          0.21          1.24         1.70 o                         
  -2  -3   1        355.63        311.91         8.19 o                         
  -1  -3   1         28.15         30.39         2.57 o                         
   0  -3   1        976.75        907.59        10.44 o                         
   1  -3   1        946.26        840.79        13.78 o                         
   2  -3   1         31.99         23.25         2.30 o                         
   3  -3   1        197.27        190.74         5.84 o                         
   4  -3   1          0.20          1.85         1.37 o                         
   5  -3   1         17.62         25.57         2.45 o                         
   6  -3   1         26.12         31.30         2.73 o                         
   7  -3   1        597.18        628.60        26.12 o                         
   8  -3   1         47.97         41.30         7.44 o                         
   9  -3   1         10.17         11.86        11.52 o                         
  10  -3   1        185.07        179.35        17.33 o                         
  11  -3   1         37.01         41.36         9.75 o                         
  12  -3   1          1.03          5.73        10.83 o                         
  13  -3   1         27.95         36.48         9.72 o                         
 -12  -2   1          2.51          1.41         4.42 o                         
 -11  -2   1         16.93         35.64         9.46 o                         
 -10  -2   1          0.88          7.51         9.09 o                         
  -9  -2   1         32.94         54.19        15.08 o                         
  -8  -2   1         44.24         46.36        13.43 o                         
  -7  -2   1          6.56          4.67         6.25 o                         
  -6  -2   1       1769.65       1845.49        67.69 o                         
  -5  -2   1        185.36        161.79        18.45 o                         
  -4  -2   1       1934.78       1788.15        39.05 o                         
  -3  -2   1        779.00        726.27        15.15 o                         
  -2  -2   1        655.42        626.23        10.51 o                         
  -1  -2   1       6395.30       6216.57        35.49 o                         
   0  -2   1        687.97        636.88         7.69 o                         
   1  -2   1       5619.45       5469.72        29.68 o                         
   2  -2   1       5092.68       4766.32        26.95 o                         
   3  -2   1        434.16        419.74         7.15 o                         
   4  -2   1        333.54        348.19         8.03 o                         
   5  -2   1        109.77        105.11         5.35 o                         
   6  -2   1        194.23        185.06        13.37 o                         
   7  -2   1        225.31        243.16        22.04 o                         
   8  -2   1         13.86         20.42         6.14 o                         
   9  -2   1         28.78         27.57         7.21 o                         
  10  -2   1          0.04          2.44         4.18 o                         
  11  -2   1          3.13          3.36         3.74 o                         
  12  -2   1        104.44        121.50        16.74 o                         
  13  -2   1        126.46        151.37        20.94 o                         
 -12  -1   1         13.09         11.72         9.65 o                         
 -11  -1   1        321.30        336.28        30.12 o                         
 -10  -1   1         18.00         14.94         6.32 o                         
  -9  -1   1          1.46          0.07         4.41 o                         
  -8  -1   1         10.71         15.76         7.34 o                         
  -7  -1   1        105.45        105.76         5.94 o                         
  -6  -1   1        351.14        351.44        10.45 o                         
  -5  -1   1        103.94        100.83         5.70 o                         
  -4  -1   1        164.06        179.24         7.11 o                         
  -3  -1   1         28.00         42.03         3.31 o                         
  -2  -1   1       2653.47       2623.17        22.49 o                         
  -1  -1   1       9184.32       9438.26        95.29 o                         
   0  -1   1         99.77         94.80         3.09 o                         
   1  -1   1         67.74         64.98         1.89 o                         
   2  -1   1        309.76        290.63         5.25 o                         
   3  -1   1       4458.86       4095.01        35.58 o                         
   4  -1   1        352.43        347.40         9.83 o                         
   5  -1   1        729.35        687.93        13.27 o                         
   6  -1   1        114.84        120.27         6.13 o                         
   7  -1   1         31.30         28.46         7.21 o                         
   8  -1   1         40.67         47.60         8.35 o                         
   9  -1   1          3.69          6.64         4.68 o                         
  10  -1   1          1.20          9.26         6.16 o                         
  11  -1   1         92.14        102.01        14.82 o                         
  12  -1   1          3.05         16.98        12.58 o                         
 -12   0   1          5.99          9.25         4.60 o                         
 -11   0   1        329.90        336.03        26.30 o                         
 -10   0   1          9.58          8.74         8.00 o                         
  -9   0   1         31.16         30.97         3.64 o                         
  -8   0   1         15.32         14.06         2.19 o                         
  -7   0   1        768.58        755.74        23.73 o                         
  -6   0   1         76.71         72.10         9.85 o                         
  -5   0   1       1839.46       1849.43        27.62 o                         
  -4   0   1        461.12        459.41        12.36 o                         
  -3   0   1      70998.59      83384.13      1850.17 o                         
  -2   0   1       1142.19       1063.48        12.37 o                         
  -1   0   1        218.96        150.66         6.95 o                         
   1   0   1        676.50        602.90         8.75 o                         
   2   0   1          0.09          2.86         1.42 o                         
   3   0   1       1205.76       1069.41        20.62 o                         
   4   0   1        213.79        184.07         9.82 o                         
   5   0   1        280.63        283.79        16.51 o                         
   6   0   1        191.44        162.77        20.30 o                         
   7   0   1         31.75         33.32         4.31 o                         
   8   0   1         43.57         47.22         5.41 o                         
   9   0   1          9.83         11.20         4.90 o                         
  10   0   1         37.32         33.15         8.43 o                         
  11   0   1         87.81        102.46        15.77 o                         
  12   0   1          2.43          0.48         5.28 o                         
 -13   1   1          2.66          3.11         5.37 o                         
 -12   1   1         26.46         27.14         7.83 o                         
 -11   1   1         51.77         65.33        14.78 o                         
 -10   1   1        473.20        462.60        50.34 o                         
  -9   1   1         85.48         97.82        18.18 o                         
  -8   1   1        166.89        160.94        14.56 o                         
  -7   1   1        784.06        700.17        48.40 o                         
  -6   1   1         36.84         36.42         4.87 o                         
  -5   1   1       1810.04       1815.35        21.34 o                         
  -4   1   1        462.10        413.60        13.08 o                         
  -3   1   1       2824.18       2660.47        28.67 o                         
  -2   1   1       1401.97       1350.15        11.59 o                         
  -1   1   1       2589.68       2412.71        27.15 o                         
   0   1   1        392.67        387.48         4.07 o                         
   1   1   1       1570.44       1473.16        15.14 o                         
   2   1   1         91.79        103.26         5.81 o                         
   3   1   1        289.27        269.98        11.01 o                         
   4   1   1        391.14        375.47        14.68 o                         
   5   1   1         69.83         94.71        14.75 o                         
   6   1   1          0.25          1.78         3.95 o                         
   7   1   1          3.67          2.44         5.93 o                         
   8   1   1         97.38        122.63        20.68 o                         
   9   1   1          1.45          6.26        10.83 o                         
  10   1   1        139.15        139.24        16.99 o                         
  11   1   1         22.73         30.83         9.27 o                         
 -13   2   1          1.88          7.26         5.38 o                         
 -12   2   1         22.30         26.31         8.12 o                         
 -11   2   1        115.10        161.60        39.91 o                         
 -10   2   1         10.56          9.03         3.51 o                         
  -9   2   1          0.62         -1.94         2.80 o                         
  -8   2   1          0.44          2.18         6.98 o                         
  -7   2   1         64.17         56.82         5.28 o                         
  -6   2   1         20.11         24.73         3.10 o                         
  -5   2   1        239.86        239.07         8.27 o                         
  -4   2   1         30.25         31.72         2.55 o                         
  -3   2   1       1087.26       1040.40        12.28 o                         
  -2   2   1       3218.97       3108.01        30.02 o                         
  -1   2   1       8996.68       8470.55        31.66 o                         
   0   2   1       2657.82       2577.77        13.93 o                         
   1   2   1          3.16          4.66         1.76 o                         
   2   2   1        549.84        536.49        12.05 o                         
   3   2   1         67.97         70.04         5.01 o                         
   4   2   1         24.19         22.33         4.44 o                         
   5   2   1        914.01        977.19        49.06 o                         
   6   2   1        318.40        355.33        32.04 o                         
   7   2   1         23.71         11.26         8.49 o                         
   8   2   1        163.23        184.18        25.95 o                         
   9   2   1         28.67         54.78        16.07 o                         
  10   2   1         41.60         27.41         8.54 o                         
  11   2   1          6.90         18.19         6.79 o                         
 -13   3   1          3.19         14.86         7.10 o                         
 -12   3   1          0.26          0.40         3.56 o                         
 -11   3   1         25.69         33.66        10.50 o                         
 -10   3   1         74.14         69.64        10.38 o                         
  -9   3   1         60.29         57.80         9.07 o                         
  -8   3   1          4.88          7.48         4.35 o                         
  -7   3   1         40.75         34.23         4.29 o                         
  -6   3   1        376.31        410.24        13.22 o                         
  -5   3   1         74.83         95.01         5.33 o                         
  -4   3   1          6.40          7.00         1.41 o                         
  -3   3   1        502.38        501.63        10.01 o                         
  -2   3   1          9.20         12.06         1.45 o                         
  -1   3   1        205.66        209.85         5.40 o                         
   0   3   1         74.57         68.33         2.95 o                         
   1   3   1        314.50        293.87         7.34 o                         
   2   3   1         94.30         89.84         5.12 o                         
   3   3   1         92.85         96.43         7.70 o                         
   4   3   1          8.14          7.75         1.67 o                         
   5   3   1        213.51        214.91         9.46 o                         
   6   3   1        101.07        103.01        18.38 o                         
   7   3   1         78.00        103.66        20.22 o                         
   8   3   1        207.79        197.18        29.32 o                         
   9   3   1         94.26         82.52        20.22 o                         
  10   3   1          8.96         37.99        14.95 o                         
 -13   4   1         15.07         19.49         7.95 o                         
 -12   4   1        146.20        136.13        16.39 o                         
 -11   4   1        127.04        158.92        16.64 o                         
 -10   4   1          7.29          6.12         6.12 o                         
  -9   4   1         37.01         37.60         5.79 o                         
  -8   4   1         49.74         62.96         7.34 o                         
  -7   4   1          2.54          0.46         4.02 o                         
  -6   4   1        996.33       1060.02        24.84 o                         
  -5   4   1        946.10        983.16        19.21 o                         
  -4   4   1        705.21        728.20        14.01 o                         
  -3   4   1        154.27        177.60         6.32 o                         
  -2   4   1        123.80        116.42         4.15 o                         
  -1   4   1          1.88          4.47         1.41 o                         
   0   4   1         17.33         26.78         2.53 o                         
   1   4   1        413.86        457.06         9.48 o                         
   2   4   1          0.09         -0.27         1.02 o                         
   3   4   1        493.92        493.16        16.40 o                         
   4   4   1       1713.16       1697.80        26.65 o                         
   5   4   1        220.81        211.83        10.75 o                         
   6   4   1        337.55        352.48        29.33 o                         
   7   4   1         42.99         37.47        12.77 o                         
   8   4   1          6.76          9.88         9.55 o                         
   9   4   1         40.25         39.18        14.55 o                         
  10   4   1         51.51         73.81        21.14 o                         
 -13   5   1          2.11          0.53         7.11 o                         
 -12   5   1        111.31        101.95        21.40 o                         
 -11   5   1         80.47         64.14        16.66 o                         
 -10   5   1        422.80        381.91        29.73 o                         
  -9   5   1        218.45        228.57        26.49 o                         
  -8   5   1        593.84        669.84        42.50 o                         
  -7   5   1         21.42         27.32         8.10 o                         
  -6   5   1        144.87        168.66         8.93 o                         
  -5   5   1         26.08         25.72         4.16 o                         
  -4   5   1         41.46         38.24         3.92 o                         
  -3   5   1          9.12         11.79         2.74 o                         
  -2   5   1         24.07         22.77         1.97 o                         
  -1   5   1        128.90        140.64         5.48 o                         
   0   5   1        168.00        175.95         7.45 o                         
   1   5   1        132.82        133.48         6.91 o                         
   2   5   1        154.76        154.72         6.96 o                         
   3   5   1         54.39         69.04         5.85 o                         
   4   5   1         33.59         37.34         5.18 o                         
   5   5   1         39.86         34.35         6.31 o                         
   6   5   1         38.14         78.22        17.58 o                         
   7   5   1          1.96          7.90         9.68 o                         
   8   5   1          6.02         22.58        11.72 o                         
   9   5   1         31.56         42.40        16.39 o                         
 -13   6   1          8.04          0.33         6.58 o                         
 -12   6   1          9.19         27.13        11.52 o                         
 -11   6   1        217.36        162.46        26.42 o                         
 -10   6   1        620.77        605.78        45.98 o                         
  -9   6   1        282.49        324.03        32.55 o                         
  -8   6   1         30.01         15.14         8.76 o                         
  -7   6   1         42.54         50.24         8.43 o                         
  -6   6   1          1.37          2.88         1.89 o                         
  -5   6   1          8.23         16.07         3.53 o                         
  -4   6   1         37.16         36.52         6.64 o                         
  -3   6   1        339.26        348.53        18.25 o                         
  -2   6   1        243.86        263.70         7.17 o                         
  -1   6   1        292.25        306.58        10.90 o                         
   0   6   1        760.74        751.72        18.92 o                         
   1   6   1        133.56        146.62         8.77 o                         
   2   6   1        105.97        105.53         6.46 o                         
   3   6   1         74.18         84.69         7.20 o                         
   4   6   1          0.23          0.28         3.99 o                         
   5   6   1          3.81          6.08        12.02 o                         
   6   6   1         13.72         15.47        18.44 o                         
   7   6   1         26.77         56.03        16.79 o                         
   8   6   1          0.03         -1.05         9.41 o                         
 -13   7   1         12.11          5.40         8.43 o                         
 -12   7   1          1.74          6.98         8.89 o                         
 -11   7   1          9.74         14.48        10.21 o                         
 -10   7   1         85.26         80.94        17.98 o                         
  -9   7   1          0.81          3.36         7.04 o                         
  -8   7   1         38.35         32.53        10.27 o                         
  -7   7   1         51.67         49.95         8.52 o                         
  -6   7   1         12.86         14.87         3.72 o                         
  -5   7   1        285.57        305.23        19.27 o                         
  -4   7   1         67.74         62.10        12.97 o                         
  -3   7   1         30.24         42.52         7.53 o                         
  -2   7   1          0.43          1.80         3.13 o                         
  -1   7   1        239.22        260.80         7.79 o                         
   0   7   1         83.69         94.77         6.59 o                         
   1   7   1         42.42         39.43         3.99 o                         
   2   7   1        192.58        190.98         9.17 o                         
   3   7   1         32.11         34.34         6.34 o                         
   4   7   1          6.34          4.88         7.15 o                         
   5   7   1          0.99         -3.40         3.40 o                         
   6   7   1         35.60         33.48        10.73 o                         
   7   7   1          3.49          8.73         5.26 o                         
 -12   8   1         26.21         13.37        10.60 o                         
 -11   8   1         11.38         20.67        13.10 o                         
 -10   8   1         99.89         95.62        19.76 o                         
  -9   8   1         70.69         57.42        15.94 o                         
  -8   8   1         13.97         17.36         6.42 o                         
  -7   8   1        158.70        164.38        15.98 o                         
  -6   8   1        103.63         95.57        12.04 o                         
  -5   8   1        330.15        274.10        19.39 o                         
  -4   8   1          0.29          3.20         8.46 o                         
  -3   8   1          0.47          3.29         3.11 o                         
  -2   8   1        834.74        845.20        23.06 o                         
  -1   8   1        734.11        717.12        19.21 o                         
   0   8   1        101.51        101.78         7.31 o                         
   1   8   1         27.02         21.12         4.06 o                         
   2   8   1         17.37         16.29         4.04 o                         
   3   8   1         54.18         52.51         8.14 o                         
   4   8   1          0.42         -1.74         4.27 o                         
   5   8   1        309.52        331.00        30.45 o                         
   6   8   1         89.27        101.66        12.33 o                         
 -12   9   1          2.60          9.15         8.69 o                         
 -11   9   1         64.46         69.67        18.57 o                         
 -10   9   1         16.21         10.27         9.81 o                         
  -9   9   1         18.98         16.71         4.84 o                         
  -8   9   1         13.29         12.72         5.24 o                         
  -7   9   1        465.45        431.54        27.08 o                         
  -6   9   1        190.41        180.31        17.22 o                         
  -5   9   1        311.29        288.96        21.24 o                         
  -4   9   1        158.88        163.04        12.95 o                         
  -3   9   1        284.06        269.43        17.50 o                         
  -2   9   1         36.70         35.68         5.38 o                         
  -1   9   1        201.33        203.10        14.08 o                         
   0   9   1         70.60         63.91         6.41 o                         
   1   9   1        505.05        522.60        20.50 o                         
   2   9   1         64.24         79.07        10.09 o                         
   3   9   1         18.72         12.76         4.81 o                         
   4   9   1         19.68         25.33         6.50 o                         
   5   9   1         46.75         63.43        13.34 o                         
 -11  10   1          2.37         17.05        11.98 o                         
 -10  10   1         21.49         35.03        15.74 o                         
  -9  10   1          1.99          1.03         5.09 o                         
  -8  10   1          2.15          8.86         5.68 o                         
  -7  10   1        269.14        267.15        22.41 o                         
  -6  10   1         44.47         50.89        10.29 o                         
  -5  10   1         40.93         30.89         6.80 o                         
  -4  10   1        236.78        238.81        16.57 o                         
  -3  10   1        922.06        887.45        26.90 o                         
  -2  10   1         78.19         59.50         6.99 o                         
  -1  10   1        434.94        429.18        26.64 o                         
   0  10   1         37.59         43.09         6.01 o                         
   1  10   1         19.74         16.21         4.17 o                         
   2  10   1          0.01         -0.24         3.08 o                         
   3  10   1         22.45         23.47         6.71 o                         
 -10  11   1          1.63         -0.99        10.01 o                         
  -9  11   1          0.23         16.73         8.62 o                         
  -8  11   1         84.67         80.28        13.46 o                         
  -7  11   1          1.80          0.28         3.81 o                         
  -6  11   1          1.91          0.38         4.04 o                         
  -5  11   1          0.03         10.58         6.36 o                         
  -4  11   1          0.02         -0.42         2.97 o                         
  -3  11   1         29.05         37.77         5.97 o                         
  -2  11   1         25.32         12.53         9.29 o                         
  -1  11   1         19.34         20.50         4.43 o                         
   0  11   1          9.92          7.83         8.10 o                         
   1  11   1         93.08        112.68        10.89 o                         
   2  11   1         94.49         88.39        11.77 o                         
  -8  12   1         25.14         43.42        19.72 o                         
  -7  12   1         50.12         57.00         9.62 o                         
  -6  12   1          5.97          4.65         8.30 o                         
  -5  12   1         14.51         22.73         6.68 o                         
  -4  12   1          6.77          9.62         4.68 o                         
  -3  12   1          0.19          0.19         3.14 o                         
  -2  12   1          0.15         -2.98         2.98 o                         
  -1  12   1          1.39         -0.08         4.46 o                         
   1 -13   2         17.63         20.41         8.08 o                         
   2 -13   2         49.52         57.76         9.42 o                         
   3 -13   2          0.80          4.49         5.03 o                         
   4 -13   2         18.39         15.33         4.88 o                         
   5 -13   2         17.12         34.38         8.06 o                         
   6 -13   2          0.00         -1.07         4.51 o                         
   7 -13   2          7.79          4.15         4.65 o                         
   8 -13   2         28.77         44.39        11.82 o                         
  -2 -12   2         42.78         31.17        11.98 o                         
  -1 -12   2          1.64         -1.68        10.01 o                         
   0 -12   2         10.78         13.64         5.99 o                         
   1 -12   2          1.80          3.55         3.91 o                         
   2 -12   2         44.68         25.01         6.08 o                         
   3 -12   2          4.27          3.62         3.19 o                         
   4 -12   2         28.44         18.07         6.42 o                         
   5 -12   2         13.59         18.99        10.60 o                         
   6 -12   2        146.84        157.27        50.45 o                         
   7 -12   2          0.05          3.95         8.03 o                         
   8 -12   2         33.92         56.42        11.29 o                         
   9 -12   2         67.34         68.85        13.29 o                         
  10 -12   2         30.93         37.44        10.99 o                         
  -4 -11   2          6.99          7.62         6.82 o                         
  -3 -11   2        146.15        135.74        13.99 o                         
  -2 -11   2          0.11          3.09         6.14 o                         
  -1 -11   2         52.85         36.83        15.10 o                         
   0 -11   2        267.31        258.07        16.76 o                         
   1 -11   2         23.16         20.82         5.20 o                         
   2 -11   2          3.80          5.24         3.63 o                         
   3 -11   2         66.35         81.26        10.06 o                         
   4 -11   2         90.67        105.03        14.22 o                         
   5 -11   2         14.75         15.31         4.22 o                         
   6 -11   2          3.62          2.21         2.47 o                         
   7 -11   2        322.68        262.15        17.06 o                         
   8 -11   2         29.34         16.21         6.29 o                         
   9 -11   2        138.77        137.77        17.90 o                         
  10 -11   2          0.00          9.70         7.08 o                         
  11 -11   2          9.27          6.39        11.98 o                         
  -5 -10   2         36.49         46.22         8.86 o                         
  -4 -10   2         14.81         15.24         4.46 o                         
  -3 -10   2         87.17         94.80        11.28 o                         
  -2 -10   2        281.66        276.89        14.58 o                         
  -1 -10   2         27.75         29.33         7.32 o                         
   0 -10   2          0.03          2.25         5.31 o                         
   1 -10   2         19.42         23.09         8.34 o                         
   2 -10   2        849.11        829.99        25.07 o                         
   3 -10   2        151.67        151.75         9.77 o                         
   4 -10   2        708.17        666.00        23.48 o                         
   5 -10   2          3.58          2.17         3.37 o                         
   6 -10   2        590.28        531.98        22.66 o                         
   7 -10   2        143.61        116.47        11.28 o                         
   8 -10   2         29.52         23.38         6.17 o                         
   9 -10   2        126.45        112.57        19.17 o                         
  10 -10   2        100.54        109.25        23.58 o                         
  11 -10   2         44.78         36.61        13.23 o                         
  -6  -9   2        147.79        142.67        13.97 o                         
  -5  -9   2         19.08         13.11         5.52 o                         
  -4  -9   2        181.04        184.89        14.80 o                         
  -3  -9   2          0.01         -3.73         3.73 o                         
  -2  -9   2         17.42         19.66         4.05 o                         
  -1  -9   2          9.16          7.10         3.01 o                         
   0  -9   2         15.75         16.06         3.97 o                         
   1  -9   2        247.76        238.30        12.73 o                         
   2  -9   2        116.57        130.10        11.30 o                         
   3  -9   2         86.80         71.74         9.59 o                         
   4  -9   2        130.16        136.70        10.49 o                         
   5  -9   2         38.65         45.50         8.16 o                         
   6  -9   2        359.71        345.08        17.85 o                         
   7  -9   2        113.31        107.21        10.56 o                         
   8  -9   2        339.24        336.27        19.17 o                         
   9  -9   2        128.46        104.42        14.69 o                         
  10  -9   2         22.72         20.35        10.47 o                         
  11  -9   2         32.93         34.63        13.04 o                         
  12  -9   2          2.89          1.51         8.56 o                         
  -8  -8   2          5.26          4.03         4.30 o                         
  -7  -8   2          4.74          3.97         5.17 o                         
  -6  -8   2         26.73         23.95         6.98 o                         
  -5  -8   2         92.44         94.83        10.42 o                         
  -4  -8   2        149.42        147.27        12.56 o                         
  -3  -8   2         77.59        104.61        10.47 o                         
  -2  -8   2         66.79         75.64         6.71 o                         
  -1  -8   2         35.34         48.59         5.39 o                         
   0  -8   2          2.69          5.55         2.75 o                         
   1  -8   2        176.27        189.32        12.75 o                         
   2  -8   2         66.37         62.37         9.18 o                         
   3  -8   2        700.84        708.64        21.75 o                         
   4  -8   2          0.37          0.01         3.21 o                         
   5  -8   2         36.29         38.84         6.10 o                         
   6  -8   2        492.22        452.50        19.72 o                         
   7  -8   2        677.64        636.22        24.50 o                         
   8  -8   2        126.81        123.97        11.64 o                         
   9  -8   2         26.51         41.88        13.83 o                         
  10  -8   2         43.32         59.00        15.54 o                         
  11  -8   2         14.20         20.61        12.51 o                         
  12  -8   2          2.56          6.72        10.07 o                         
  -8  -7   2          7.87          3.29         7.90 o                         
  -7  -7   2         47.31         67.20        11.69 o                         
  -6  -7   2          0.37         -0.34         4.47 o                         
  -5  -7   2        127.13        149.47        15.11 o                         
  -4  -7   2        154.06        166.34        17.03 o                         
  -3  -7   2          7.91         14.35         4.56 o                         
  -2  -7   2         35.69         32.43         8.98 o                         
  -1  -7   2         50.34         59.85         5.32 o                         
   0  -7   2          5.63          5.27         2.62 o                         
   1  -7   2          0.51          3.28         3.76 o                         
   2  -7   2        771.22        933.72        45.33 o                         
   3  -7   2          8.92         11.16         3.34 o                         
   4  -7   2        302.11        317.35        14.52 o                         
   5  -7   2         57.39         57.38         6.53 o                         
   6  -7   2         71.10         68.51         7.58 o                         
   7  -7   2         34.27         32.00         5.72 o                         
   8  -7   2         28.95         35.72         7.37 o                         
   9  -7   2          0.92         14.62         8.62 o                         
  10  -7   2        214.17        242.57        29.84 o                         
  11  -7   2        178.64        141.10        24.77 o                         
  12  -7   2          3.10         -1.19         7.31 o                         
  13  -7   2          7.89         19.95        12.97 o                         
  -9  -6   2         53.06         64.46        18.44 o                         
  -8  -6   2         20.05         15.87         9.15 o                         
  -7  -6   2          0.18          5.53         8.49 o                         
  -6  -6   2          2.24         19.95        19.03 o                         
  -5  -6   2        184.23        194.34        15.91 o                         
  -4  -6   2         70.16         69.61         9.36 o                         
  -3  -6   2          2.00          8.54         4.22 o                         
  -2  -6   2          0.06          2.27         2.32 o                         
  -1  -6   2        592.74        644.93        16.62 o                         
   0  -6   2          0.93         -1.64         2.07 o                         
   1  -6   2       2671.33       2756.20        34.51 o                         
   2  -6   2         26.34         30.16         4.29 o                         
   3  -6   2         55.33         53.89         5.79 o                         
   4  -6   2        279.00        263.59        15.20 o                         
   5  -6   2       1260.48       1396.10        30.45 o                         
   6  -6   2         60.33         44.65         6.61 o                         
   7  -6   2          1.68         -0.09         2.94 o                         
   8  -6   2         89.45        105.30        12.81 o                         
   9  -6   2         57.96         51.89        14.68 o                         
  10  -6   2        189.12        269.63        31.09 o                         
  11  -6   2         97.76         78.17        19.10 o                         
  12  -6   2        175.46        202.55        30.69 o                         
  13  -6   2          0.87         -2.63         8.89 o                         
 -10  -5   2         95.23         85.68        21.93 o                         
  -9  -5   2          0.60          2.63         9.02 o                         
  -8  -5   2        187.03        219.76        31.09 o                         
  -7  -5   2        171.08        173.84        26.02 o                         
  -6  -5   2        149.79        160.89         8.86 o                         
  -5  -5   2         92.79         95.26         6.54 o                         
  -4  -5   2        206.54        226.41        14.47 o                         
  -3  -5   2         90.47         99.68         7.45 o                         
  -2  -5   2        532.48        593.19        15.90 o                         
  -1  -5   2        298.25        338.32         8.04 o                         
   0  -5   2         90.83         79.09         4.82 o                         
   1  -5   2          9.68         10.50         2.04 o                         
   2  -5   2       1256.62       1324.83        22.37 o                         
   3  -5   2        590.51        593.93        13.27 o                         
   4  -5   2       1470.73       1524.07        24.98 o                         
   5  -5   2         36.50         42.95         4.68 o                         
   6  -5   2        176.97        185.81        11.47 o                         
   7  -5   2         16.25         24.27         7.84 o                         
   8  -5   2        430.89        452.89        25.15 o                         
   9  -5   2         50.34         64.99        13.96 o                         
  10  -5   2         36.71         49.25        13.37 o                         
  11  -5   2         69.56         35.76        13.37 o                         
  12  -5   2         27.25          3.16         8.10 o                         
  13  -5   2          9.45         11.65         9.55 o                         
 -11  -4   2          1.00         -0.86         7.04 o                         
 -10  -4   2         34.36         37.66        13.56 o                         
  -9  -4   2        147.36        124.36        23.51 o                         
  -8  -4   2         61.44        100.42        20.08 o                         
  -7  -4   2        277.07        267.31        20.82 o                         
  -6  -4   2         69.51         74.46        13.14 o                         
  -5  -4   2       1299.75       1296.40        22.35 o                         
  -4  -4   2         61.82         75.79         5.08 o                         
  -3  -4   2       3214.75       3197.20        48.15 o                         
  -2  -4   2        241.25        240.49         7.91 o                         
  -1  -4   2       1051.40       1006.20        12.05 o                         
   0  -4   2         85.35         85.82         3.83 o                         
   1  -4   2          9.73         10.08         2.10 o                         
   2  -4   2          8.44          4.72         2.67 o                         
   3  -4   2        275.15        289.56        11.62 o                         
   4  -4   2       1005.77       1041.15        14.81 o                         
   5  -4   2        902.93        909.72        17.86 o                         
   6  -4   2        687.73        676.69        26.36 o                         
   7  -4   2         21.51         27.59         6.45 o                         
   8  -4   2        510.06        541.92        26.56 o                         
   9  -4   2         10.52         23.58         6.68 o                         
  10  -4   2         22.87         21.35         6.27 o                         
  11  -4   2          2.92          4.78         8.00 o                         
  12  -4   2         26.24         33.77         8.25 o                         
  13  -4   2         34.42         59.36        13.37 o                         
 -11  -3   2          0.51         15.47        11.72 o                         
 -10  -3   2         10.42          8.16         7.24 o                         
  -9  -3   2         33.07         66.96        17.45 o                         
  -8  -3   2        250.90        254.35        30.25 o                         
  -7  -3   2          6.68         31.08        11.79 o                         
  -6  -3   2          1.62          7.37         5.53 o                         
  -5  -3   2        402.49        396.98        29.82 o                         
  -4  -3   2       2094.05       2180.87        21.92 o                         
  -3  -3   2        427.96        425.82         8.38 o                         
  -2  -3   2        201.65        182.70         8.14 o                         
  -1  -3   2         15.54         17.02         1.91 o                         
   0  -3   2        543.70        513.21         7.76 o                         
   1  -3   2        577.59        526.71         9.69 o                         
   2  -3   2        204.67        178.97         5.80 o                         
   3  -3   2         58.46         61.11         3.21 o                         
   4  -3   2        296.05        293.26         7.61 o                         
   5  -3   2          9.70          9.47         1.77 o                         
   6  -3   2        200.81        207.59        11.88 o                         
   7  -3   2       1038.86       1040.31        22.89 o                         
   8  -3   2         14.86         15.74         3.00 o                         
   9  -3   2         25.86         30.11         7.91 o                         
  10  -3   2         51.24         47.84         9.13 o                         
  11  -3   2          0.05          7.11         5.52 o                         
  12  -3   2         18.73         27.12         7.50 o                         
 -12  -2   2          9.43          0.86         3.87 o                         
 -11  -2   2         63.32         57.12        13.89 o                         
 -10  -2   2         15.46         27.78        11.32 o                         
  -9  -2   2          3.64          9.94         8.16 o                         
  -8  -2   2        127.12        123.77        20.55 o                         
  -7  -2   2        804.29        758.01        18.91 o                         
  -6  -2   2        168.43        169.17         8.68 o                         
  -5  -2   2       2152.76       2164.77        35.42 o                         
  -4  -2   2       2096.25       2006.71        42.46 o                         
  -3  -2   2       2198.48       2190.01        32.06 o                         
  -2  -2   2       5208.29       4943.46        35.94 o                         
  -1  -2   2       5494.56       5275.59        35.77 o                         
   0  -2   2       2034.22       1880.17        12.85 o                         
   1  -2   2       2691.94       2501.96        16.07 o                         
   2  -2   2      11417.65      11659.80        37.99 o                         
   3  -2   2          4.33          3.33         0.95 o                         
   4  -2   2          2.11          3.55         1.37 o                         
   5  -2   2         42.36         36.20         3.04 o                         
   6  -2   2        138.48        143.75         6.55 o                         
   7  -2   2        171.71        186.76         7.58 o                         
   8  -2   2        121.34        148.15        14.62 o                         
   9  -2   2          2.81          3.99         5.04 o                         
  10  -2   2         12.32         17.06         6.40 o                         
  11  -2   2         28.11         22.61        12.71 o                         
  12  -2   2         81.50         63.86        12.62 o                         
 -12  -1   2         13.67         12.63         8.39 o                         
 -11  -1   2        201.88        201.37        21.03 o                         
 -10  -1   2         15.35         18.26         6.53 o                         
  -9  -1   2         57.96         61.32         5.31 o                         
  -8  -1   2        456.07        436.73        14.08 o                         
  -7  -1   2        169.27        168.64         8.61 o                         
  -6  -1   2          7.48         13.03         3.06 o                         
  -5  -1   2        742.29        758.12        14.88 o                         
  -4  -1   2       6096.80       5941.62        49.36 o                         
  -3  -1   2      36036.82      40672.80       327.96 o                         
  -2  -1   2       1247.42       1076.61        19.22 o                         
  -1  -1   2         61.99         63.84         4.36 o                         
   0  -1   2       6175.19       6077.70        24.11 o                         
   1  -1   2       1707.95       1651.42         8.29 o                         
   2  -1   2       4157.78       3903.93        18.26 o                         
   3  -1   2       1777.87       1718.71        16.73 o                         
   4  -1   2        131.05        120.19         6.04 o                         
   5  -1   2        143.94        141.50        10.15 o                         
   6  -1   2          4.39          7.25         1.58 o                         
   7  -1   2        612.45        624.62        14.39 o                         
   8  -1   2          7.22          8.86         4.89 o                         
   9  -1   2        104.64        101.99        13.44 o                         
  10  -1   2         88.92         92.14        18.21 o                         
  11  -1   2         95.61         89.97        13.80 o                         
  12  -1   2        106.44         97.81        15.57 o                         
 -13   0   2          1.49          6.65         6.38 o                         
 -12   0   2          3.00         21.43         7.88 o                         
 -11   0   2        234.72        234.42        22.02 o                         
 -10   0   2         56.62         64.70        10.49 o                         
  -9   0   2         43.12         49.06         5.53 o                         
  -8   0   2        105.28        108.43        12.10 o                         
  -7   0   2        608.43        576.47        21.43 o                         
  -6   0   2       7511.62       7630.64        62.67 o                         
  -5   0   2       1982.08       1820.29        27.61 o                         
  -4   0   2       5955.95       6058.35        48.51 o                         
  -3   0   2         25.56         21.51         2.62 o                         
  -2   0   2       1369.38       1200.80        13.23 o                         
  -1   0   2          9.69         14.09         1.33 o                         
   0   0   2         85.38         83.91         2.97 o                         
   1   0   2        482.18        475.12        11.38 o                         
   2   0   2         70.15         60.86         4.00 o                         
   3   0   2         80.23         68.12         4.88 o                         
   4   0   2        896.73        900.99        19.36 o                         
   5   0   2         34.86         39.90         9.88 o                         
   6   0   2        733.05        726.84        28.69 o                         
   7   0   2         27.57         27.53         6.06 o                         
   8   0   2        115.01        100.40         7.77 o                         
   9   0   2        104.26         98.93        13.47 o                         
  10   0   2          1.65          3.08         5.79 o                         
  11   0   2          5.92          4.72         7.80 o                         
  12   0   2         47.01         61.07        12.81 o                         
 -13   1   2          0.74          4.01         5.87 o                         
 -12   1   2          6.75          1.85         6.80 o                         
 -11   1   2         84.38         64.39        14.92 o                         
 -10   1   2        806.90        785.55        38.39 o                         
  -9   1   2        435.51        436.99        25.18 o                         
  -8   1   2        204.52        226.63        16.82 o                         
  -7   1   2        443.33        432.74        21.48 o                         
  -6   1   2         34.49         30.86         3.36 o                         
  -5   1   2        198.99        198.66         7.74 o                         
  -4   1   2          2.80          4.15         2.10 o                         
  -3   1   2       1161.49       1120.27        15.32 o                         
  -2   1   2       6902.71       6604.61        37.57 o                         
  -1   1   2         29.04         28.84         1.40 o                         
   0   1   2      12414.59      12517.77        49.91 o                         
   1   1   2       9866.82      10023.88       104.96 o                         
   2   1   2       1861.09       1684.94        22.40 o                         
   3   1   2         89.32         88.43         6.65 o                         
   4   1   2          0.07          5.21         3.32 o                         
   5   1   2        655.22        679.48        40.49 o                         
   6   1   2        176.00        177.76        22.27 o                         
   7   1   2        254.71        237.77        27.61 o                         
   8   1   2          3.34         -1.54         3.29 o                         
   9   1   2          9.98         10.38         5.78 o                         
  10   1   2          3.50          4.03         6.55 o                         
  11   1   2         44.48         50.62        11.22 o                         
 -13   2   2          0.56         -3.42         4.18 o                         
 -12   2   2        139.70        155.25        19.10 o                         
 -11   2   2        129.96        121.46        14.86 o                         
 -10   2   2        111.80        107.88        12.83 o                         
  -9   2   2          3.66          0.53         3.11 o                         
  -8   2   2         24.71         23.49         4.01 o                         
  -7   2   2         54.43         50.13         4.56 o                         
  -6   2   2        214.40        247.90         9.34 o                         
  -5   2   2        979.63        924.20        17.19 o                         
  -4   2   2         40.05         29.98         2.83 o                         
  -3   2   2        691.61        749.60        16.86 o                         
  -2   2   2         97.98         98.70         3.93 o                         
  -1   2   2       2457.23       2278.89        15.80 o                         
   0   2   2        391.18        363.23         5.40 o                         
   1   2   2          3.30          1.00         1.01 o                         
   2   2   2       1801.72       1789.79        23.57 o                         
   3   2   2         34.19         39.97         4.06 o                         
   4   2   2         22.21         32.19         6.81 o                         
   5   2   2         21.90         23.03         2.48 o                         
   6   2   2         23.84         45.17        11.98 o                         
   7   2   2         31.00         32.20        10.34 o                         
   8   2   2        193.93        167.40        25.89 o                         
   9   2   2         15.10         23.97        10.14 o                         
  10   2   2          8.20         15.15         5.76 o                         
  11   2   2          6.29         11.00         7.58 o                         
 -13   3   2         36.79         33.07         8.81 o                         
 -12   3   2         41.41         40.19        11.89 o                         
 -11   3   2          1.95          9.65         4.63 o                         
 -10   3   2         19.40         12.04         4.02 o                         
  -9   3   2         46.03         49.00        11.33 o                         
  -8   3   2          6.56         10.23         2.60 o                         
  -7   3   2        231.86        225.30        11.81 o                         
  -6   3   2       1489.35       1535.17        29.37 o                         
  -5   3   2        110.17        122.41         5.89 o                         
  -4   3   2         68.45         77.37         3.93 o                         
  -3   3   2        129.91        129.76         4.70 o                         
  -2   3   2        406.66        393.32         6.48 o                         
  -1   3   2         32.54         32.48         2.40 o                         
   0   3   2         10.15          6.40         0.86 o                         
   1   3   2        213.26        213.77         5.44 o                         
   2   3   2        114.66        140.19         9.35 o                         
   3   3   2        719.62        712.33        16.79 o                         
   4   3   2         83.95         71.87         6.86 o                         
   5   3   2        347.69        375.18        14.96 o                         
   6   3   2          2.58          0.55         1.44 o                         
   7   3   2        155.80        126.08        22.26 o                         
   8   3   2        253.10        269.81        34.06 o                         
   9   3   2          4.62         -0.59         5.86 o                         
  10   3   2         33.65         21.86        13.56 o                         
 -13   4   2          0.17         -5.73         5.86 o                         
 -12   4   2         35.50         54.85        15.74 o                         
 -11   4   2         35.94         39.31        12.77 o                         
 -10   4   2         15.20         25.37         4.99 o                         
  -9   4   2         56.42         49.34        27.76 o                         
  -8   4   2         17.28         20.74         7.90 o                         
  -7   4   2         41.28         40.88         6.57 o                         
  -6   4   2        100.64        108.63         9.41 o                         
  -5   4   2        108.17        126.06         6.75 o                         
  -4   4   2        285.19        327.07        11.96 o                         
  -3   4   2       1255.23       1290.02        15.38 o                         
  -2   4   2       3861.86       4066.36        28.23 o                         
  -1   4   2         15.71         17.90         1.98 o                         
   0   4   2       1153.08       1180.21        12.13 o                         
   1   4   2        441.78        480.29         9.54 o                         
   2   4   2        400.71        401.15         9.52 o                         
   3   4   2         72.19         68.00         6.47 o                         
   4   4   2        458.76        476.75        36.67 o                         
   5   4   2        158.22        174.53        13.04 o                         
   6   4   2        167.64        154.80        24.04 o                         
   7   4   2         36.73         45.96        15.41 o                         
   8   4   2         25.28         16.86         9.22 o                         
   9   4   2         93.29        116.89        25.22 o                         
 -13   5   2         36.52         16.79        12.25 o                         
 -12   5   2         22.84         27.32        13.43 o                         
 -11   5   2        214.87        213.98        28.53 o                         
 -10   5   2          0.19         -0.84         2.91 o                         
  -9   5   2        281.07        313.89        30.97 o                         
  -8   5   2        325.03        286.74        28.02 o                         
  -7   5   2         32.53         22.82         4.71 o                         
  -6   5   2        164.88        147.46         8.23 o                         
  -5   5   2        198.78        214.37        10.72 o                         
  -4   5   2        538.04        619.27        20.19 o                         
  -3   5   2       1134.52       1202.09        21.81 o                         
  -2   5   2       1498.68       1548.97        20.48 o                         
  -1   5   2        119.71        157.92         6.05 o                         
   0   5   2       1179.53       1139.95        13.47 o                         
   1   5   2         65.67         64.88         4.10 o                         
   2   5   2        116.12        117.85         6.57 o                         
   3   5   2        209.21        208.41        16.00 o                         
   4   5   2        122.46        131.91        14.03 o                         
   5   5   2         23.64         11.72         7.51 o                         
   6   5   2          1.01         14.95        11.59 o                         
   7   5   2         41.34         44.25        14.09 o                         
   8   5   2         25.29         30.09        15.41 o                         
   9   5   2         34.75         39.84        17.71 o                         
 -13   6   2          1.46         14.16        10.40 o                         
 -12   6   2          0.70         -1.51         5.46 o                         
 -11   6   2         35.16         38.58        14.88 o                         
 -10   6   2        124.87        120.13        21.27 o                         
  -9   6   2        102.61        107.48        19.43 o                         
  -8   6   2        597.94        635.45        42.69 o                         
  -7   6   2        409.68        428.09        32.97 o                         
  -6   6   2         18.25         19.47         3.36 o                         
  -5   6   2         70.53         61.66         5.93 o                         
  -4   6   2         13.63          9.91         4.21 o                         
  -3   6   2        767.14        791.99        24.38 o                         
  -2   6   2        170.56        180.25        10.82 o                         
  -1   6   2        204.06        201.38         8.96 o                         
   0   6   2        444.94        454.04         9.32 o                         
   1   6   2         45.29         46.99         4.05 o                         
   2   6   2          5.07          5.19         1.92 o                         
   3   6   2         24.09         30.15         4.39 o                         
   4   6   2        134.42        127.42        11.46 o                         
   5   6   2          9.94         18.03         6.21 o                         
   6   6   2        377.84        406.27        28.53 o                         
   7   6   2         98.94        102.97        15.52 o                         
   8   6   2         29.30         30.88        14.55 o                         
 -13   7   2         28.37         62.55        17.38 o                         
 -12   7   2         27.65         45.37        13.56 o                         
 -11   7   2          0.14         -3.49         7.90 o                         
 -10   7   2         43.68         49.58        14.62 o                         
  -9   7   2        199.22        189.93        26.09 o                         
  -8   7   2        539.16        570.74        41.42 o                         
  -7   7   2        102.26        125.65        13.53 o                         
  -6   7   2         20.87         23.34         4.18 o                         
  -5   7   2         80.93         70.98        10.73 o                         
  -4   7   2          5.29          1.98         4.08 o                         
  -3   7   2        130.65        131.57        10.18 o                         
  -2   7   2         18.57         22.42         4.03 o                         
  -1   7   2        191.88        195.37         8.68 o                         
   0   7   2          3.70          5.95         2.64 o                         
   1   7   2         71.14         68.91         5.03 o                         
   2   7   2        199.87        199.98        11.80 o                         
   3   7   2        185.97        189.51        22.56 o                         
   4   7   2         13.96         16.83         5.55 o                         
   5   7   2        132.37        150.55        13.90 o                         
   6   7   2         12.03          7.93         4.79 o                         
   7   7   2          0.01          5.86         5.80 o                         
 -12   8   2          6.35         14.55        11.26 o                         
 -11   8   2        140.65        146.28        25.03 o                         
 -10   8   2         52.68         47.21        13.43 o                         
  -9   8   2          2.47         -0.59         6.98 o                         
  -8   8   2         51.38         54.43         9.16 o                         
  -7   8   2         97.75         88.30        12.15 o                         
  -6   8   2        282.46        283.77        20.42 o                         
  -5   8   2        146.85        147.95        14.43 o                         
  -4   8   2        842.63        786.29        33.24 o                         
  -3   8   2         64.04         56.55         9.25 o                         
  -2   8   2         40.79         30.32         4.80 o                         
  -1   8   2        765.46        771.13        20.21 o                         
   0   8   2        498.66        467.84        16.07 o                         
   1   8   2        157.58        142.36        10.36 o                         
   2   8   2        188.16        173.77        11.69 o                         
   3   8   2         74.40         86.33        10.22 o                         
   4   8   2          1.23         -0.78         4.34 o                         
   5   8   2        189.20        198.02        17.65 o                         
   6   8   2         19.34         11.95        14.80 o                         
 -12   9   2         18.34         15.60        10.67 o                         
 -11   9   2         34.93         48.92        17.65 o                         
 -10   9   2        115.85         99.64        20.48 o                         
  -9   9   2         33.23         12.84         8.76 o                         
  -8   9   2         18.47         15.46         5.79 o                         
  -7   9   2         44.89         47.17         8.73 o                         
  -6   9   2         92.44        100.42        13.13 o                         
  -5   9   2          0.06         -0.50         3.59 o                         
  -4   9   2        228.28        208.77        14.78 o                         
  -3   9   2        228.63        219.29        12.83 o                         
  -2   9   2        163.12        176.30        11.46 o                         
  -1   9   2          2.04          2.17         2.58 o                         
   0   9   2        132.87        118.67         9.93 o                         
   1   9   2          0.58         -1.48         3.09 o                         
   2   9   2        183.73        185.13        12.83 o                         
   3   9   2          0.44          0.29         4.28 o                         
   4   9   2         15.24         10.86         4.86 o                         
 -11  10   2         70.19         81.26        20.87 o                         
 -10  10   2         64.41         72.63        18.96 o                         
  -9  10   2          0.99          1.44         5.66 o                         
  -8  10   2         72.33         69.01        12.44 o                         
  -7  10   2        100.83         73.36        12.32 o                         
  -6  10   2        364.47        345.79        20.59 o                         
  -5  10   2        819.11        797.73        30.60 o                         
  -4  10   2         59.05         51.81         7.88 o                         
  -3  10   2         23.74         30.35         5.19 o                         
  -2  10   2          0.52          7.06         3.30 o                         
  -1  10   2        120.11        103.86         9.46 o                         
   0  10   2         11.83          6.37         4.38 o                         
   1  10   2          2.32          0.24         3.18 o                         
   2  10   2         72.49         77.69        10.61 o                         
   3  10   2          3.63         -2.53         3.85 o                         
  -9  11   2          1.94          1.89         4.61 o                         
  -8  11   2         75.69         74.88        13.01 o                         
  -7  11   2         16.47         13.54         5.36 o                         
  -6  11   2          0.33          5.30         4.01 o                         
  -5  11   2          4.19         -2.18         4.53 o                         
  -4  11   2         64.79         59.73         7.55 o                         
  -3  11   2          4.16          8.51         3.22 o                         
  -2  11   2         55.98         60.28         7.66 o                         
  -1  11   2         46.99         44.42         7.04 o                         
   0  11   2         19.48         14.26         4.65 o                         
   1  11   2          0.41          5.46         2.91 o                         
  -7  12   2          6.89          4.69         3.76 o                         
  -6  12   2         30.31         39.77         8.62 o                         
  -5  12   2         16.58         23.51         5.25 o                         
  -4  12   2         44.54         57.65         8.03 o                         
  -3  12   2         70.70         81.87        11.61 o                         
  -2  12   2          9.52         12.93         3.63 o                         
   0 -13   3          4.49         -9.48         9.68 o                         
   1 -13   3         86.81         63.55        13.04 o                         
   2 -13   3         59.57         58.08         9.21 o                         
   3 -13   3         20.11         14.06         4.98 o                         
   4 -13   3         18.82         24.19         6.46 o                         
   5 -13   3         27.81         31.72         7.57 o                         
   6 -13   3         26.32         38.22        10.83 o                         
   7 -13   3          1.31         16.92        10.57 o                         
   8 -13   3         21.15         15.57         6.47 o                         
  -3 -12   3         40.02         36.30        16.76 o                         
  -2 -12   3         17.91         31.43         8.83 o                         
  -1 -12   3         12.89         30.05         8.67 o                         
   0 -12   3         33.31         37.96         9.59 o                         
   1 -12   3         11.98         12.15         3.91 o                         
   2 -12   3         65.42         66.72        11.22 o                         
   3 -12   3        171.54        193.77        16.36 o                         
   4 -12   3         20.31         31.25         6.97 o                         
   5 -12   3        138.51        127.28        20.12 o                         
   6 -12   3         61.25         60.09        11.57 o                         
   7 -12   3         37.17         30.63         9.54 o                         
   8 -12   3          0.03          3.78        12.67 o                         
   9 -12   3          3.13          7.66         5.41 o                         
  10 -12   3          4.63          2.18        12.58 o                         
  -4 -11   3          0.33         -1.29         5.06 o                         
  -3 -11   3         68.97         58.49         9.07 o                         
  -2 -11   3         32.19         59.28        33.91 o                         
  -1 -11   3          7.75         10.03        11.72 o                         
   0 -11   3        286.63        289.48        17.33 o                         
   1 -11   3        266.88        269.98        25.35 o                         
   2 -11   3        515.58        448.74        23.42 o                         
   3 -11   3        107.00         97.80         9.10 o                         
   4 -11   3        542.38        487.56        21.65 o                         
   5 -11   3        193.80        173.67        13.21 o                         
   6 -11   3          3.27          1.27         3.73 o                         
   7 -11   3         25.36         35.07        10.36 o                         
   8 -11   3          6.96         -2.89         4.14 o                         
   9 -11   3         45.95         62.80         9.82 o                         
  10 -11   3         16.45         17.75         7.58 o                         
  11 -11   3          0.11          1.71         7.37 o                         
  -6 -10   3         73.11         83.59        14.79 o                         
  -5 -10   3        204.46        203.38        16.75 o                         
  -4 -10   3        101.30         96.33        11.06 o                         
  -3 -10   3         32.93         26.20         8.96 o                         
  -2 -10   3         81.71         81.34         8.83 o                         
  -1 -10   3          2.45          0.31         3.34 o                         
   0 -10   3        345.99        311.62        16.93 o                         
   1 -10   3        672.66        684.36        40.48 o                         
   2 -10   3        145.30        141.80        12.64 o                         
   3 -10   3         67.32         57.82         7.26 o                         
   4 -10   3        516.59        484.67        20.92 o                         
   5 -10   3          1.51          6.17         3.46 o                         
   6 -10   3         17.12          6.71         3.08 o                         
   7 -10   3        755.03        776.26        29.30 o                         
   8 -10   3          0.26          1.17         4.07 o                         
   9 -10   3         60.01         67.17         9.73 o                         
  10 -10   3          1.02          4.94         8.76 o                         
  11 -10   3         42.35         36.28        12.58 o                         
  -7  -9   3          0.96         12.40         9.84 o                         
  -6  -9   3          0.31         -4.00         4.00 o                         
  -5  -9   3          9.63         12.55         4.73 o                         
  -4  -9   3        728.94        685.63        27.77 o                         
  -3  -9   3         46.48         45.03         7.35 o                         
  -2  -9   3        207.95        209.64        11.23 o                         
  -1  -9   3         12.29         17.00         4.79 o                         
   0  -9   3         61.37         54.97         7.06 o                         
   1  -9   3          6.38          8.50         4.16 o                         
   2  -9   3        221.03        225.75        14.81 o                         
   3  -9   3         83.90         82.78         8.25 o                         
   4  -9   3         68.54         66.27         7.60 o                         
   5  -9   3        336.32        339.56        20.79 o                         
   6  -9   3        227.37        212.15        14.25 o                         
   7  -9   3         76.04         67.43        10.16 o                         
   8  -9   3         59.60         68.30        14.00 o                         
   9  -9   3         24.89         35.55         6.73 o                         
  10  -9   3         10.47         15.67        10.73 o                         
  11  -9   3         37.53         40.23        14.35 o                         
  12  -9   3          1.27         -8.69        11.59 o                         
  -8  -8   3          0.06         -3.36         6.12 o                         
  -7  -8   3          9.51         14.59         6.56 o                         
  -6  -8   3          2.88         -0.58         3.59 o                         
  -5  -8   3         76.87         92.98        14.19 o                         
  -4  -8   3          7.28          5.39         6.60 o                         
  -3  -8   3        457.70        447.37        20.27 o                         
  -2  -8   3        296.12        319.06        14.00 o                         
  -1  -8   3        331.00        361.99        15.59 o                         
   0  -8   3         97.23        107.24        11.99 o                         
   1  -8   3         79.42        100.66         9.42 o                         
   2  -8   3          5.97         12.30         5.40 o                         
   3  -8   3         58.27         59.95         6.82 o                         
   4  -8   3         26.81         45.52         6.25 o                         
   5  -8   3         12.21         12.51         4.56 o                         
   6  -8   3        539.46        526.20        28.99 o                         
   7  -8   3          7.21         12.36         4.24 o                         
   8  -8   3        316.86        316.56        18.38 o                         
   9  -8   3         62.61         61.62        11.04 o                         
  10  -8   3        161.37        169.74        26.22 o                         
  11  -8   3         13.41         20.87         9.81 o                         
  12  -8   3          2.13          5.60         6.52 o                         
  -9  -7   3         31.75         39.90        15.08 o                         
  -8  -7   3         13.04         11.63         5.69 o                         
  -7  -7   3          5.99          8.63         4.89 o                         
  -6  -7   3         17.76         16.40         5.54 o                         
  -5  -7   3          0.84          3.31         3.66 o                         
  -4  -7   3         63.83         56.41         8.40 o                         
  -3  -7   3          2.21          4.53         3.02 o                         
  -2  -7   3         29.57         36.32         4.43 o                         
  -1  -7   3        118.54        152.74         9.42 o                         
   0  -7   3        815.97        803.00        31.48 o                         
   1  -7   3         93.33        105.78         7.72 o                         
   2  -7   3        280.65        301.01        18.11 o                         
   3  -7   3         26.70         26.69         4.53 o                         
   4  -7   3        279.92        285.91        14.21 o                         
   5  -7   3          4.18          9.68         3.40 o                         
   6  -7   3          5.54          5.09         2.37 o                         
   7  -7   3          4.41          3.03         3.59 o                         
   8  -7   3          9.88          9.66         3.89 o                         
   9  -7   3         25.26         29.80         8.48 o                         
  10  -7   3         38.64         55.57        14.02 o                         
  11  -7   3        384.99        363.10        39.02 o                         
  12  -7   3         27.15         40.69        13.43 o                         
 -10  -6   3         16.46         33.97        15.14 o                         
  -9  -6   3         63.09         86.66        21.27 o                         
  -8  -6   3         83.48         90.94        21.80 o                         
  -7  -6   3        270.89        308.58        35.98 o                         
  -6  -6   3         56.20         49.91        14.68 o                         
  -5  -6   3          0.29          1.96         3.11 o                         
  -4  -6   3        834.56        866.64        29.93 o                         
  -3  -6   3         16.48          8.88         6.72 o                         
  -2  -6   3          2.39          1.10         1.94 o                         
  -1  -6   3        177.72        185.50         7.03 o                         
   0  -6   3       1763.17       1858.70        27.69 o                         
   1  -6   3       4032.83       3974.23        45.34 o                         
   2  -6   3       2083.54       2275.20        45.58 o                         
   3  -6   3         29.64         23.84         7.68 o                         
   4  -6   3        242.71        254.61        21.82 o                         
   5  -6   3          1.45          1.61         2.69 o                         
   6  -6   3        189.64        208.28        12.62 o                         
   7  -6   3        684.26        681.85        24.28 o                         
   8  -6   3        106.19         98.74        12.31 o                         
   9  -6   3        172.38        214.16        19.50 o                         
  10  -6   3        615.69        749.27        51.52 o                         
  11  -6   3         60.62         52.61        16.13 o                         
  12  -6   3         48.74         60.64        18.17 o                         
 -10  -5   3         70.85         68.94        20.15 o                         
  -9  -5   3        270.46        254.00        34.46 o                         
  -8  -5   3          1.51          5.79         6.12 o                         
  -7  -5   3        102.73        111.30        21.21 o                         
  -6  -5   3        122.61        124.54         7.62 o                         
  -5  -5   3        217.50        225.53        15.19 o                         
  -4  -5   3        350.41        372.40        14.20 o                         
  -3  -5   3        601.97        671.22        18.23 o                         
  -2  -5   3        683.28        745.50        14.08 o                         
  -1  -5   3        518.62        556.63        10.27 o                         
   0  -5   3         77.06         80.61         4.39 o                         
   1  -5   3        112.77        129.77         6.32 o                         
   2  -5   3         10.99         11.14         2.57 o                         
   3  -5   3        205.99        218.32         8.26 o                         
   4  -5   3        274.96        276.44        12.46 o                         
   5  -5   3       2467.01       2581.19        40.56 o                         
   6  -5   3          9.34          9.43         3.32 o                         
   7  -5   3        142.99        149.34        10.43 o                         
   8  -5   3         57.63         56.84         7.34 o                         
   9  -5   3        296.83        278.11        29.46 o                         
  10  -5   3         34.38         47.87        12.71 o                         
  11  -5   3         72.32         88.44        19.82 o                         
  12  -5   3         25.01         26.40        10.86 o                         
 -11  -4   3          4.34         -7.51         7.77 o                         
 -10  -4   3          1.54         -1.38         5.07 o                         
  -9  -4   3         10.80         16.92        10.53 o                         
  -8  -4   3       1105.00       1083.65        63.57 o                         
  -7  -4   3        113.24        121.32         9.19 o                         
  -6  -4   3        321.53        338.09        13.65 o                         
  -5  -4   3          1.60          4.38         1.55 o                         
  -4  -4   3       1103.67       1180.43        23.99 o                         
  -3  -4   3         40.07         37.00         3.49 o                         
  -2  -4   3        322.18        353.12         9.80 o                         
  -1  -4   3         77.48         80.33         3.85 o                         
   0  -4   3        111.76        121.21         4.38 o                         
   1  -4   3        154.49        166.30         6.35 o                         
   2  -4   3       1601.27       1494.88        19.38 o                         
   3  -4   3        406.82        422.60         9.53 o                         
   4  -4   3        122.56        139.59         5.14 o                         
   5  -4   3        475.14        471.59         9.40 o                         
   6  -4   3        703.82        698.01        19.82 o                         
   7  -4   3         25.70         28.92         4.42 o                         
   8  -4   3         22.61         22.36         3.60 o                         
   9  -4   3         74.91         88.55        11.82 o                         
  10  -4   3          0.74          6.20        11.13 o                         
  11  -4   3          6.67         11.61         6.40 o                         
  12  -4   3          0.05         -2.57         5.14 o                         
 -11  -3   3         38.91         35.29        12.91 o                         
 -10  -3   3         25.99         32.86        13.76 o                         
  -9  -3   3        446.60        433.23        40.94 o                         
  -8  -3   3          0.04          1.12         4.15 o                         
  -7  -3   3        113.36        111.19         9.83 o                         
  -6  -3   3         11.75          5.41         3.79 o                         
  -5  -3   3         12.96         19.08         5.63 o                         
  -4  -3   3        246.60        260.97        13.48 o                         
  -3  -3   3       1002.27        984.61        19.39 o                         
  -2  -3   3        161.61        153.12         5.38 o                         
  -1  -3   3        156.21        163.66         4.83 o                         
   0  -3   3        282.98        263.06         5.88 o                         
   1  -3   3          0.25          3.77         1.29 o                         
   2  -3   3        429.90        416.66         8.16 o                         
   3  -3   3        356.57        357.76         6.54 o                         
   4  -3   3         23.63         25.91         2.30 o                         
   5  -3   3         37.84         35.09         3.05 o                         
   6  -3   3       1048.35       1072.93        20.25 o                         
   7  -3   3        241.49        234.36         9.61 o                         
   8  -3   3          1.62          3.25         1.89 o                         
   9  -3   3         47.87         61.61         9.68 o                         
  10  -3   3          5.55          7.86         5.38 o                         
  11  -3   3         35.94         45.58         9.97 o                         
  12  -3   3         11.61          4.11         5.01 o                         
 -12  -2   3          6.09          6.03         5.38 o                         
 -11  -2   3         17.90         32.46        12.58 o                         
 -10  -2   3         16.56          8.69         6.19 o                         
  -9  -2   3         97.49         90.25        12.58 o                         
  -8  -2   3        118.57        129.13        10.64 o                         
  -7  -2   3        107.19        123.00         9.83 o                         
  -6  -2   3        176.69        170.33         9.29 o                         
  -5  -2   3         40.72         51.63         4.46 o                         
  -4  -2   3       1449.08       1432.20        23.99 o                         
  -3  -2   3        817.32        839.55        13.16 o                         
  -2  -2   3         19.58         26.61         3.60 o                         
  -1  -2   3       8321.04       8051.45        44.56 o                         
   0  -2   3       6139.04       5769.50        22.12 o                         
   1  -2   3       3410.46       3331.67        16.29 o                         
   2  -2   3          6.04          5.37         0.95 o                         
   3  -2   3        729.31        659.25         7.91 o                         
   4  -2   3        327.13        313.79         6.91 o                         
   5  -2   3        501.04        487.23        10.72 o                         
   6  -2   3        121.87        112.30         9.20 o                         
   7  -2   3         64.82         84.25        10.42 o                         
   8  -2   3        122.09        129.42        13.65 o                         
   9  -2   3          1.55          2.70         7.14 o                         
  10  -2   3          2.07          4.04         4.45 o                         
  11  -2   3         54.36         50.23        10.44 o                         
  12  -2   3         45.22         48.01        19.72 o                         
 -12  -1   3          0.04          5.15         6.69 o                         
 -11  -1   3          4.74          2.90         3.63 o                         
 -10  -1   3        264.38        289.26        23.15 o                         
  -9  -1   3         33.58         31.73         5.62 o                         
  -8  -1   3        171.19        194.73        10.28 o                         
  -7  -1   3        908.38        884.32        21.23 o                         
  -6  -1   3       7808.25       7652.69        67.07 o                         
  -5  -1   3        414.12        425.92        14.25 o                         
  -4  -1   3       1300.60       1256.47        22.05 o                         
  -3  -1   3         70.33         57.78         5.48 o                         
  -2  -1   3        415.54        390.42         9.48 o                         
  -1  -1   3       4253.98       3875.62        20.00 o                         
   0  -1   3       3214.53       3055.54        14.37 o                         
   1  -1   3        649.46        582.00         6.72 o                         
   2  -1   3       1124.59       1086.44        10.10 o                         
   3  -1   3          1.34          0.70         0.79 o                         
   4  -1   3        986.01        968.30        17.56 o                         
   5  -1   3        144.13        140.58         9.40 o                         
   6  -1   3        438.25        468.31        34.24 o                         
   7  -1   3         84.31         93.53        11.02 o                         
   8  -1   3        164.88        172.62         7.54 o                         
   9  -1   3        247.87        250.12        35.05 o                         
  10  -1   3         95.57         86.36        13.08 o                         
  11  -1   3         78.78         82.97        13.67 o                         
  12  -1   3        118.28        146.69        19.20 o                         
 -13   0   3          2.06          2.83         5.36 o                         
 -12   0   3         53.93         54.37        11.52 o                         
 -11   0   3          4.40         13.56         7.14 o                         
 -10   0   3         78.45         69.66         7.04 o                         
  -9   0   3        119.86        104.90        16.14 o                         
  -8   0   3        127.94        121.07        12.94 o                         
  -7   0   3       1416.58       1465.31        54.40 o                         
  -6   0   3        665.20        725.74        19.21 o                         
  -5   0   3         63.14         78.35         5.85 o                         
  -4   0   3         83.81         86.53         5.30 o                         
  -3   0   3        443.99        346.19         8.69 o                         
  -2   0   3       4583.96       4173.24        37.12 o                         
  -1   0   3       1070.50        999.52        12.63 o                         
   0   0   3        231.44        154.24         5.17 o                         
   1   0   3      75257.26      95823.87      8890.18 o                         
   2   0   3       4200.27       3960.93        33.80 o                         
   3   0   3       3115.02       3133.86        34.10 o                         
   4   0   3         10.23         11.83         1.83 o                         
   5   0   3         73.69         81.17         8.92 o                         
   6   0   3        146.42        168.15        14.10 o                         
   7   0   3          2.10         -0.72         3.60 o                         
   8   0   3          2.83          5.75         4.66 o                         
   9   0   3         72.59         57.57        10.82 o                         
  10   0   3          2.11          7.17         4.49 o                         
  11   0   3         18.36         25.63         8.39 o                         
 -13   1   3          6.86         -0.68         4.33 o                         
 -12   1   3        269.90        252.28        32.68 o                         
 -11   1   3        219.90        225.66        20.54 o                         
 -10   1   3        361.82        329.10        22.97 o                         
  -9   1   3         22.80         27.29         6.95 o                         
  -8   1   3          9.11          8.24         4.45 o                         
  -7   1   3        382.16        374.02        12.81 o                         
  -6   1   3          6.21          6.16         1.47 o                         
  -5   1   3        733.30        739.60        14.73 o                         
  -4   1   3       2014.98       1969.14        23.26 o                         
  -3   1   3          9.96          8.51         1.25 o                         
  -2   1   3         25.62         30.39         2.03 o                         
  -1   1   3        322.73        299.29         3.98 o                         
   0   1   3        889.03        868.42         7.52 o                         
   1   1   3       4050.17       3889.88        22.95 o                         
   2   1   3        101.85        103.99         5.06 o                         
   3   1   3         15.07         18.23         2.93 o                         
   4   1   3        498.62        519.90        22.35 o                         
   5   1   3          7.30         15.74         6.91 o                         
   6   1   3        182.26        185.80        23.65 o                         
   7   1   3         52.22         64.47        15.28 o                         
   8   1   3         13.22         10.57         4.25 o                         
   9   1   3          5.29         11.86         6.02 o                         
  10   1   3          3.90          9.26         7.67 o                         
  11   1   3         23.56          8.70         6.09 o                         
 -13   2   3         92.34        101.37        15.17 o                         
 -12   2   3        119.04        110.32        14.65 o                         
 -11   2   3         37.80         50.64        15.14 o                         
 -10   2   3         62.09         52.78        17.32 o                         
  -9   2   3         20.48         16.92         3.68 o                         
  -8   2   3        129.42        130.44         9.17 o                         
  -7   2   3          0.50          0.96         1.44 o                         
  -6   2   3        573.37        614.90        16.89 o                         
  -5   2   3        692.90        697.26        16.07 o                         
  -4   2   3        214.43        236.31        10.96 o                         
  -3   2   3        215.28        210.37         5.64 o                         
  -2   2   3          6.76          4.34         1.07 o                         
  -1   2   3       3472.39       3204.56        31.38 o                         
   0   2   3         87.19         79.86         2.64 o                         
   1   2   3        169.21        177.79         4.61 o                         
   2   2   3        582.48        558.66        11.94 o                         
   3   2   3          3.27          1.84         1.84 o                         
   4   2   3         27.62         43.70        25.58 o                         
   5   2   3        106.06         98.07        16.80 o                         
   6   2   3          5.65          9.81         8.43 o                         
   7   2   3         49.95         49.52        13.83 o                         
   8   2   3          5.98         17.71         9.41 o                         
   9   2   3          1.00          7.51         5.28 o                         
  10   2   3          7.23         -0.17         5.59 o                         
 -13   3   3          4.43          9.06         5.20 o                         
 -12   3   3          7.94          8.57        14.62 o                         
 -11   3   3         24.21         40.78         8.45 o                         
 -10   3   3        210.42        202.91        12.58 o                         
  -9   3   3         20.15         14.15         8.10 o                         
  -8   3   3          1.98         -2.09         2.27 o                         
  -7   3   3        335.76        346.20        17.90 o                         
  -6   3   3         25.52         19.63         3.10 o                         
  -5   3   3       1454.13       1481.34        22.40 o                         
  -4   3   3       1251.60       1243.39        17.01 o                         
  -3   3   3        230.87        237.02         6.91 o                         
  -2   3   3         12.20         15.83         1.90 o                         
  -1   3   3         22.32         16.67         1.53 o                         
   0   3   3        682.30        682.33        10.59 o                         
   1   3   3        495.78        503.07         9.45 o                         
   2   3   3        125.28        127.07         6.13 o                         
   3   3   3         56.30         66.94         6.07 o                         
   4   3   3        220.61        272.42        26.95 o                         
   5   3   3        437.89        411.17        35.81 o                         
   6   3   3          4.89          8.99         5.53 o                         
   7   3   3         69.95         60.19        16.86 o                         
   8   3   3          4.73         16.46        11.79 o                         
   9   3   3         50.75         52.94        16.66 o                         
  10   3   3          0.01         -3.88         5.20 o                         
 -13   4   3         18.62         31.67        13.89 o                         
 -12   4   3          1.20         11.92         8.89 o                         
 -11   4   3          6.81         22.06        11.52 o                         
 -10   4   3         38.93         37.66         6.93 o                         
  -9   4   3         36.59         31.54        11.49 o                         
  -8   4   3         18.75         14.36         4.04 o                         
  -7   4   3          6.19          6.46         3.37 o                         
  -6   4   3        141.09        135.94         8.46 o                         
  -5   4   3       2097.51       2258.05        31.78 o                         
  -4   4   3         25.88         23.77         2.65 o                         
  -3   4   3        205.78        207.60         6.03 o                         
  -2   4   3        254.21        254.08         7.61 o                         
  -1   4   3         21.28         25.26         2.17 o                         
   0   4   3        288.34        303.05         8.02 o                         
   1   4   3        305.97        315.50         8.55 o                         
   2   4   3         12.83         12.51         2.63 o                         
   3   4   3         39.13         41.85        10.57 o                         
   4   4   3        147.74        139.72        20.88 o                         
   5   4   3         36.64         51.56        14.03 o                         
   6   4   3          0.45          5.20         8.30 o                         
   7   4   3          8.47          2.70         5.79 o                         
   8   4   3          1.22          7.24        13.50 o                         
   9   4   3         13.37         20.34        13.69 o                         
 -13   5   3        104.58        140.73        26.41 o                         
 -12   5   3          0.36         -4.48         4.48 o                         
 -11   5   3          1.23         -1.45         5.33 o                         
 -10   5   3          2.44          3.36         2.82 o                         
  -9   5   3        374.34        365.54        33.29 o                         
  -8   5   3        671.90        683.83        42.64 o                         
  -7   5   3          0.34         -1.50         1.96 o                         
  -6   5   3         93.53         90.98         7.05 o                         
  -5   5   3        996.10        951.29        22.21 o                         
  -4   5   3        167.43        172.57         8.22 o                         
  -3   5   3       1027.70       1072.28        21.46 o                         
  -2   5   3         74.14         73.36         4.62 o                         
  -1   5   3         64.75         73.47         3.96 o                         
   0   5   3         41.13         32.90         3.21 o                         
   1   5   3        426.26        449.37        10.94 o                         
   2   5   3        249.55        249.59         9.79 o                         
   3   5   3        103.81        110.63         8.97 o                         
   4   5   3        127.39        137.12        19.96 o                         
   5   5   3          4.59          9.28         8.76 o                         
   6   5   3        381.97        474.77        45.55 o                         
   7   5   3          2.09         26.47        11.52 o                         
   8   5   3         89.72         76.59        20.74 o                         
 -13   6   3         12.64         25.41        11.65 o                         
 -12   6   3          9.72          6.52         8.30 o                         
 -11   6   3        149.61        117.44        21.67 o                         
 -10   6   3        126.04        100.05        18.90 o                         
  -9   6   3        128.36        126.92        20.42 o                         
  -8   6   3        270.94        276.05        28.07 o                         
  -7   6   3        330.22        334.47        14.69 o                         
  -6   6   3        626.62        659.23        17.15 o                         
  -5   6   3        318.00        307.35        14.84 o                         
  -4   6   3          5.45          7.90         3.01 o                         
  -3   6   3        677.13        664.58        21.31 o                         
  -2   6   3        479.29        476.42        15.85 o                         
  -1   6   3          0.13          2.61         1.59 o                         
   0   6   3        109.24        111.24         7.04 o                         
   1   6   3        501.97        499.42        12.93 o                         
   2   6   3          2.87          2.83         1.49 o                         
   3   6   3        342.50        339.68        18.22 o                         
   4   6   3         90.56         95.42        11.75 o                         
   5   6   3         96.91         88.97        13.54 o                         
   6   6   3        189.72        201.91        32.54 o                         
   7   6   3         59.65         65.90        16.73 o                         
 -12   7   3         14.35         44.84        15.41 o                         
 -11   7   3         11.12         10.34        10.60 o                         
 -10   7   3         13.50         28.38        10.93 o                         
  -9   7   3          0.18          9.09         6.72 o                         
  -8   7   3        152.87        141.09        21.41 o                         
  -7   7   3         23.21         29.27         6.25 o                         
  -6   7   3        109.32        130.03         9.09 o                         
  -5   7   3        723.42        698.81        24.74 o                         
  -4   7   3         16.47          8.54         3.48 o                         
  -3   7   3         87.13         83.93         8.79 o                         
  -2   7   3          6.66          7.99         2.07 o                         
  -1   7   3         87.07         94.77         6.82 o                         
   0   7   3          2.32          7.23         2.50 o                         
   1   7   3         21.35         16.54         3.60 o                         
   2   7   3        176.79        171.60        11.31 o                         
   3   7   3         21.79         18.20         5.50 o                         
   4   7   3         61.93         57.75         9.30 o                         
   5   7   3         64.28         62.78        12.68 o                         
   6   7   3         49.31         45.57        10.79 o                         
 -12   8   3          0.84          2.44         8.16 o                         
 -11   8   3         82.48         96.47        21.47 o                         
 -10   8   3         13.13         16.33         7.83 o                         
  -9   8   3         16.89         13.17         8.95 o                         
  -8   8   3        505.64        458.45        27.54 o                         
  -7   8   3        363.11        379.45        34.57 o                         
  -6   8   3        429.13        413.19        20.67 o                         
  -5   8   3         16.33         21.05         4.77 o                         
  -4   8   3       1229.06       1172.81        41.54 o                         
  -3   8   3        239.01        258.89        15.33 o                         
  -2   8   3        540.92        593.11        17.45 o                         
  -1   8   3        268.05        283.26        12.60 o                         
   0   8   3          4.95          7.08         2.86 o                         
   1   8   3         32.47         37.75         5.72 o                         
   2   8   3         24.55         26.77         5.29 o                         
   3   8   3          5.23          3.47         3.96 o                         
   4   8   3         82.45         86.94        11.13 o                         
   5   8   3        135.40        149.23        14.84 o                         
 -11   9   3         27.38         43.06        15.67 o                         
 -10   9   3         92.29        107.74        23.05 o                         
  -9   9   3         18.88         31.87        12.31 o                         
  -8   9   3         19.53         18.39         7.41 o                         
  -7   9   3        140.12        142.08        15.91 o                         
  -6   9   3          1.32          3.24         3.77 o                         
  -5   9   3        521.16        501.09        30.99 o                         
  -4   9   3        273.88        313.65        22.97 o                         
  -3   9   3        145.18        135.35        10.23 o                         
  -2   9   3          0.00          2.04         2.64 o                         
  -1   9   3          0.19          1.54         2.46 o                         
   0   9   3         79.36         82.15         8.44 o                         
   1   9   3        126.31        129.52        10.83 o                         
   2   9   3          3.69         10.28         5.14 o                         
   3   9   3          0.19         -6.09         6.09 o                         
 -10  10   3         53.57         51.16        16.73 o                         
  -9  10   3          1.96          5.99         5.04 o                         
  -8  10   3          3.71          4.09         3.35 o                         
  -7  10   3         26.96         27.42         6.71 o                         
  -6  10   3         11.65         11.30         4.98 o                         
  -5  10   3        118.19         98.62        11.23 o                         
  -4  10   3         33.31         47.30         7.50 o                         
  -3  10   3          1.98          7.43         3.11 o                         
  -2  10   3         37.08         34.99         5.71 o                         
  -1  10   3        136.99        152.12        11.65 o                         
   0  10   3         43.88         54.31         7.58 o                         
   1  10   3          2.64          5.62         4.34 o                         
   2  10   3         52.54         58.32         9.40 o                         
  -9  11   3          2.36          6.42         5.05 o                         
  -8  11   3          9.02          6.89         6.50 o                         
  -7  11   3         25.86         29.00         6.49 o                         
  -6  11   3          0.38         -0.27         3.82 o                         
  -5  11   3         49.02         48.44         7.28 o                         
  -4  11   3         49.13         53.90         7.53 o                         
  -3  11   3         41.86         44.47         6.91 o                         
  -2  11   3          0.00          3.53         2.73 o                         
  -1  11   3         23.90         16.50         5.36 o                         
   0  11   3          3.44          2.33         3.42 o                         
   3 -14   4         16.92          8.90         4.19 o                         
   4 -14   4          3.63         12.52         6.87 o                         
   5 -14   4          0.47         -1.22         5.38 o                         
  -1 -13   4         17.15         35.19        10.00 o                         
   0 -13   4          8.26         17.05        11.85 o                         
   1 -13   4          0.09          2.88         3.76 o                         
   2 -13   4          6.56          6.65         3.87 o                         
   3 -13   4         39.89         45.54         8.76 o                         
   4 -13   4          6.82         -0.83         4.41 o                         
   5 -13   4         42.24         36.94         7.75 o                         
   6 -13   4         53.58         64.33        18.63 o                         
   7 -13   4          0.10         -2.95         5.70 o                         
   8 -13   4          1.03         -1.73         6.95 o                         
  -3 -12   4        121.33        146.98        19.65 o                         
  -2 -12   4         41.46         45.39        11.09 o                         
  -1 -12   4         45.00         50.77        15.34 o                         
   0 -12   4        103.43        113.76        15.44 o                         
   1 -12   4          6.50         11.45         4.61 o                         
   2 -12   4         11.19         20.08         7.99 o                         
   3 -12   4          1.99          4.53         2.74 o                         
   4 -12   4        183.35        175.25        12.84 o                         
   5 -12   4         31.10         23.98         5.59 o                         
   6 -12   4         24.72         31.73         7.17 o                         
   7 -12   4         97.88        100.35        12.65 o                         
   8 -12   4          0.80         -4.60         6.41 o                         
   9 -12   4         25.23         22.13         6.18 o                         
  10 -12   4         43.08         52.10         9.51 o                         
  -5 -11   4          8.03          6.33         5.57 o                         
  -4 -11   4         38.28         52.23         9.24 o                         
  -3 -11   4         61.02         63.02        12.84 o                         
  -2 -11   4          6.03         -0.11         4.21 o                         
  -1 -11   4          1.89         33.71        14.42 o                         
   0 -11   4         97.35         83.91         9.15 o                         
   1 -11   4        223.83        197.25        14.24 o                         
   2 -11   4          0.17         -3.57         3.57 o                         
   3 -11   4        194.59        187.00        11.96 o                         
   4 -11   4         41.18         31.12         6.40 o                         
   5 -11   4          0.16          0.21         3.32 o                         
   6 -11   4          0.53          3.10         3.80 o                         
   7 -11   4        252.54        222.27        16.64 o                         
   8 -11   4         24.18         18.92         5.83 o                         
   9 -11   4          0.37         -5.05         5.05 o                         
  10 -11   4         57.03         63.00        10.10 o                         
  11 -11   4          0.26          4.15         9.48 o                         
  -6 -10   4         27.04         49.02        11.63 o                         
  -5 -10   4         57.73         62.04         9.26 o                         
  -4 -10   4        187.46        199.22        15.61 o                         
  -3 -10   4        101.78         97.68        10.57 o                         
  -2 -10   4         21.11         21.60        13.23 o                         
  -1 -10   4         13.67         12.66         4.15 o                         
   0 -10   4        153.30        164.83        12.02 o                         
   1 -10   4        910.13        888.49        31.23 o                         
   2 -10   4        131.31        136.47        12.66 o                         
   3 -10   4        119.88        127.00        15.60 o                         
   4 -10   4        345.02        330.01        17.85 o                         
   5 -10   4         23.30         18.76         4.36 o                         
   6 -10   4        580.86        573.25        24.51 o                         
   7 -10   4        512.59        510.62        25.55 o                         
   8 -10   4         96.51         87.39        10.59 o                         
   9 -10   4          0.16         -0.63         3.70 o                         
  10 -10   4          2.54          2.93        16.95 o                         
  11 -10   4         14.69          7.64         6.32 o                         
  -7  -9   4          0.59         14.22        11.26 o                         
  -6  -9   4         20.68         20.03         5.30 o                         
  -5  -9   4         22.60         19.61         4.80 o                         
  -4  -9   4         39.88         46.54         7.69 o                         
  -3  -9   4        252.56        263.73        16.27 o                         
  -2  -9   4         57.97         59.27         7.65 o                         
  -1  -9   4         18.77          8.38         4.93 o                         
   0  -9   4        192.10        224.18        25.56 o                         
   1  -9   4        221.72        194.90        13.65 o                         
   2  -9   4          2.82          5.03         3.67 o                         
   3  -9   4        142.56        158.90        11.62 o                         
   4  -9   4        622.32        635.96        23.54 o                         
   5  -9   4         15.25         18.05         5.59 o                         
   6  -9   4        230.54        206.63        14.49 o                         
   7  -9   4         30.43         33.79         6.46 o                         
   8  -9   4        231.21        260.06        17.23 o                         
   9  -9   4         50.94         53.59         9.09 o                         
  10  -9   4         16.85          5.18         5.73 o                         
  11  -9   4         12.46         22.91        11.26 o                         
  12  -9   4          0.00          2.17         5.86 o                         
  -8  -8   4          9.66          1.98         6.91 o                         
  -7  -8   4          0.01         -1.09         3.78 o                         
  -6  -8   4         37.27         36.29        10.70 o                         
  -5  -8   4        291.70        337.01        27.51 o                         
  -4  -8   4        114.64         99.52         9.67 o                         
  -3  -8   4        604.68        624.45        23.04 o                         
  -2  -8   4         93.73        102.37         8.72 o                         
  -1  -8   4         15.12         11.72         3.58 o                         
   0  -8   4          4.25          9.56         5.17 o                         
   1  -8   4        163.81        180.14        12.33 o                         
   2  -8   4         11.16         10.36         3.35 o                         
   3  -8   4        106.55        107.19         9.18 o                         
   4  -8   4          0.37         -0.70         4.27 o                         
   5  -8   4         65.01         70.25         8.10 o                         
   6  -8   4        198.95        232.30        14.68 o                         
   7  -8   4        280.09        253.43        15.97 o                         
   8  -8   4        307.69        293.75        18.00 o                         
   9  -8   4         31.93         40.60        13.79 o                         
  10  -8   4         19.09         31.19        12.21 o                         
  11  -8   4         14.42         30.42        12.90 o                         
  12  -8   4          1.78          8.89        11.06 o                         
  -9  -7   4         72.88         60.45        18.96 o                         
  -8  -7   4         19.58         15.79         8.33 o                         
  -7  -7   4         35.35         49.27         9.21 o                         
  -6  -7   4         14.12          7.50         3.38 o                         
  -5  -7   4        124.12        132.99        12.64 o                         
  -4  -7   4         50.47         43.01         6.96 o                         
  -3  -7   4        477.63        508.26        19.19 o                         
  -2  -7   4        136.56        130.42         7.45 o                         
  -1  -7   4        264.47        273.55        13.00 o                         
   0  -7   4          7.55         11.15         3.06 o                         
   1  -7   4          6.15          4.45         2.14 o                         
   2  -7   4          5.93          6.24         3.69 o                         
   3  -7   4         19.35         27.82         4.93 o                         
   4  -7   4        841.37        881.97        25.36 o                         
   5  -7   4        178.83        203.24        12.65 o                         
   6  -7   4         49.54         35.42         5.70 o                         
   7  -7   4        106.01        101.41         9.92 o                         
   8  -7   4        100.36        104.76        12.92 o                         
   9  -7   4         11.83         11.26         5.67 o                         
  10  -7   4        189.14        219.29        20.82 o                         
  11  -7   4         31.90         29.56        12.44 o                         
  12  -7   4         58.96         53.34        15.34 o                         
 -10  -6   4          9.08         21.13        13.63 o                         
  -9  -6   4          2.55          7.90        10.40 o                         
  -8  -6   4          2.09         14.75        10.73 o                         
  -7  -6   4         60.41         68.68        16.53 o                         
  -6  -6   4         28.92         31.20         7.77 o                         
  -5  -6   4          0.44         -0.80         2.90 o                         
  -4  -6   4         50.69         50.27         8.10 o                         
  -3  -6   4        448.08        465.67        23.75 o                         
  -2  -6   4        657.21        628.86        13.90 o                         
  -1  -6   4          0.14          3.17         2.13 o                         
   0  -6   4        112.98        125.61         7.11 o                         
   1  -6   4       1706.03       1820.01        45.44 o                         
   2  -6   4        368.35        393.67        19.06 o                         
   3  -6   4         10.91         10.08         4.56 o                         
   4  -6   4        803.86        796.50        29.28 o                         
   5  -6   4        153.84        134.87         9.93 o                         
   6  -6   4        186.33        181.76        11.96 o                         
   7  -6   4        423.08        423.65        12.52 o                         
   8  -6   4         68.99         74.64        11.07 o                         
   9  -6   4         20.87         23.18         7.22 o                         
  10  -6   4          2.94         10.34         9.09 o                         
  11  -6   4        274.66        348.95        37.10 o                         
  12  -6   4         59.63         58.47        17.19 o                         
 -10  -5   4         14.81          5.60         7.24 o                         
  -9  -5   4        158.46        147.08        26.02 o                         
  -8  -5   4        139.45        129.89        22.92 o                         
  -7  -5   4        123.73        126.59        21.01 o                         
  -6  -5   4        122.35        119.88        19.10 o                         
  -5  -5   4         98.33        104.92        17.19 o                         
  -4  -5   4        337.03        296.03        12.17 o                         
  -3  -5   4         40.01         53.30         4.80 o                         
  -2  -5   4       1580.71       1689.05        17.16 o                         
  -1  -5   4          9.98         16.81         2.25 o                         
   0  -5   4         17.04         25.91         2.66 o                         
   1  -5   4        104.88        110.70         5.88 o                         
   2  -5   4       1499.11       1610.90        22.05 o                         
   3  -5   4          2.77          5.45         1.88 o                         
   4  -5   4        169.26        187.75         8.92 o                         
   5  -5   4          0.38          1.21         1.47 o                         
   6  -5   4        212.13        222.71         6.87 o                         
   7  -5   4          1.37          1.83         2.11 o                         
   8  -5   4         39.91         34.45         5.80 o                         
   9  -5   4         76.25         83.03        12.08 o                         
  10  -5   4        219.45        203.24        26.68 o                         
  11  -5   4         14.08         26.40        11.13 o                         
  12  -5   4         20.06         13.63         8.95 o                         
 -11  -4   4         85.11        102.33        23.97 o                         
 -10  -4   4         29.10         34.24        14.22 o                         
  -9  -4   4        190.53        200.72        28.33 o                         
  -8  -4   4        120.51        120.66        21.47 o                         
  -7  -4   4         65.36         66.27         4.90 o                         
  -6  -4   4        276.50        257.62        16.20 o                         
  -5  -4   4         37.89         33.07         5.54 o                         
  -4  -4   4        109.90        136.52        10.88 o                         
  -3  -4   4         84.52         74.85         7.61 o                         
  -2  -4   4         36.39         32.08         2.81 o                         
  -1  -4   4          3.21          2.68         1.06 o                         
   0  -4   4        534.58        515.78        10.25 o                         
   1  -4   4         46.28         43.18         3.05 o                         
   2  -4   4         40.34         45.44         3.46 o                         
   3  -4   4        395.02        429.71         8.59 o                         
   4  -4   4        242.62        253.18         6.62 o                         
   5  -4   4        167.15        185.66         9.08 o                         
   6  -4   4         54.27         58.62         5.88 o                         
   7  -4   4         10.67         12.64         3.05 o                         
   8  -4   4        124.37        117.49         8.98 o                         
   9  -4   4         21.64         23.27         6.56 o                         
  10  -4   4         93.60         87.71        12.55 o                         
  11  -4   4         62.18         56.57        11.54 o                         
  12  -4   4         63.21         56.59        11.26 o                         
 -12  -3   4         15.32         22.39        12.58 o                         
 -11  -3   4          0.00          5.40         6.78 o                         
 -10  -3   4        229.63        228.22        30.83 o                         
  -9  -3   4          4.75          4.73         2.86 o                         
  -8  -3   4         16.97         13.66         4.97 o                         
  -7  -3   4        114.87        128.51        11.12 o                         
  -6  -3   4       1108.55       1098.82        50.54 o                         
  -5  -3   4        622.61        626.32        22.33 o                         
  -4  -3   4         76.26         60.92         5.60 o                         
  -3  -3   4        158.20        159.80        10.32 o                         
  -2  -3   4         76.59         87.89         3.58 o                         
  -1  -3   4        462.46        433.04         9.61 o                         
   0  -3   4         92.65         92.72         3.66 o                         
   1  -3   4          7.69         10.25         1.34 o                         
   2  -3   4         87.72         84.63         3.70 o                         
   3  -3   4        317.50        345.63         6.27 o                         
   4  -3   4        178.69        171.60         5.87 o                         
   5  -3   4        259.62        257.69         8.05 o                         
   6  -3   4         59.34         60.90         5.00 o                         
   7  -3   4         54.10         54.18         7.21 o                         
   8  -3   4        114.67        118.83        11.00 o                         
   9  -3   4         19.14          9.76         5.05 o                         
  10  -3   4          1.70          3.24         7.34 o                         
  11  -3   4         47.66         47.20        10.66 o                         
  12  -3   4         26.31         25.40        11.62 o                         
 -12  -2   4         41.95         31.33         9.43 o                         
 -11  -2   4         76.41         44.58        13.89 o                         
 -10  -2   4        123.09        140.42        23.32 o                         
  -9  -2   4         20.66         20.23         4.80 o                         
  -8  -2   4          4.66          8.43         5.73 o                         
  -7  -2   4        731.98        726.04        26.74 o                         
  -6  -2   4       3024.47       2927.26        40.12 o                         
  -5  -2   4       1660.29       1692.27        28.85 o                         
  -4  -2   4        242.19        214.19         7.17 o                         
  -3  -2   4        693.32        628.44        11.31 o                         
  -2  -2   4         49.94         54.02         4.44 o                         
  -1  -2   4        373.45        383.28         8.14 o                         
   0  -2   4        870.87        793.74        10.70 o                         
   1  -2   4       4232.58       4054.08        20.17 o                         
   2  -2   4        592.34        549.52         7.47 o                         
   3  -2   4        657.51        615.77         8.35 o                         
   4  -2   4         85.48         97.77         3.47 o                         
   5  -2   4         39.24         49.09         3.08 o                         
   6  -2   4        128.42        134.47        10.25 o                         
   7  -2   4        171.54        185.58        12.98 o                         
   8  -2   4          4.51         10.10         4.89 o                         
   9  -2   4        103.97         98.76        18.87 o                         
  10  -2   4         52.63         35.87         8.68 o                         
  11  -2   4          5.69         13.71         6.96 o                         
  12  -2   4          1.72         11.69         7.56 o                         
 -12  -1   4          8.32         17.05         6.52 o                         
 -11  -1   4         57.57         62.06        13.37 o                         
 -10  -1   4       1244.59       1182.61        30.65 o                         
  -9  -1   4       1574.04       1472.83        42.99 o                         
  -8  -1   4         10.86         19.88         8.76 o                         
  -7  -1   4        678.43        710.24        26.25 o                         
  -6  -1   4         14.19         14.30         3.23 o                         
  -5  -1   4       1232.15       1248.26        20.94 o                         
  -4  -1   4        360.56        340.79         9.60 o                         
  -3  -1   4        671.19        651.01        12.17 o                         
  -2  -1   4        167.26        128.92         4.69 o                         
  -1  -1   4        558.49        548.28        10.05 o                         
   0  -1   4        100.01         99.99         2.74 o                         
   1  -1   4      25109.93      27564.73       137.66 o                         
   2  -1   4       1986.96       1941.68        18.29 o                         
   3  -1   4        167.22        164.91         5.08 o                         
   4  -1   4        298.25        289.53         7.53 o                         
   5  -1   4        149.67        138.30         9.49 o                         
   6  -1   4        166.35        159.68        12.23 o                         
   7  -1   4        256.17        258.10        18.45 o                         
   8  -1   4         19.38         28.26         6.97 o                         
   9  -1   4         54.03         61.06        10.41 o                         
  10  -1   4          2.82          6.26         5.75 o                         
  11  -1   4          6.54         12.24         7.36 o                         
 -13   0   4         50.37         59.16        12.35 o                         
 -12   0   4         56.95         70.40        12.99 o                         
 -11   0   4        127.87        110.60        21.97 o                         
 -10   0   4         95.88        112.42        13.98 o                         
  -9   0   4        326.90        351.40        22.58 o                         
  -8   0   4        148.29        113.20        11.91 o                         
  -7   0   4        126.71        130.71         8.79 o                         
  -6   0   4        804.87        799.66        19.76 o                         
  -5   0   4        398.59        388.24        12.36 o                         
  -4   0   4         72.99         86.14         5.01 o                         
  -3   0   4       3347.48       3176.62        37.84 o                         
  -2   0   4       7834.90       8178.49        42.27 o                         
  -1   0   4       6063.70       5642.86        56.56 o                         
   0   0   4       1302.09       1313.70        16.57 o                         
   1   0   4       9508.70       9493.11        53.74 o                         
   2   0   4       2201.52       2246.02        21.92 o                         
   3   0   4        423.30        440.52        11.15 o                         
   4   0   4         71.06         80.70         6.81 o                         
   5   0   4        356.13        361.53         8.53 o                         
   6   0   4        342.60        317.76        19.52 o                         
   7   0   4         24.31         22.10         6.21 o                         
   8   0   4         16.61         21.25         5.16 o                         
   9   0   4         11.51         21.06         7.02 o                         
  10   0   4          1.30          2.23         7.11 o                         
  11   0   4         25.11         41.96        10.25 o                         
 -13   1   4         13.11         21.85         8.07 o                         
 -12   1   4         84.96         79.09        12.76 o                         
 -11   1   4          6.31          9.22         4.13 o                         
 -10   1   4        231.40        206.80        17.91 o                         
  -9   1   4        618.04        603.06        28.19 o                         
  -8   1   4        342.85        302.94        14.35 o                         
  -7   1   4        486.56        503.12        14.67 o                         
  -6   1   4        327.71        308.23        10.37 o                         
  -5   1   4       1213.67       1206.75        22.70 o                         
  -4   1   4       1376.95       1345.20        16.68 o                         
  -3   1   4        385.17        395.93         9.94 o                         
  -2   1   4         20.84         19.62         1.78 o                         
  -1   1   4          7.54          5.90         1.02 o                         
   0   1   4        146.30        140.40         3.46 o                         
   1   1   4       2962.34       2994.88        23.14 o                         
   2   1   4        751.23        788.81        14.96 o                         
   3   1   4          1.73         10.89         2.93 o                         
   4   1   4        186.87        183.58        14.07 o                         
   5   1   4        198.90        198.27        23.13 o                         
   6   1   4          2.06          3.56         4.08 o                         
   7   1   4         73.70         84.73        11.41 o                         
   8   1   4          4.59          3.54         4.44 o                         
   9   1   4         19.69         30.30         9.81 o                         
  10   1   4          2.02          7.14         5.53 o                         
 -13   2   4          1.49          4.02         5.38 o                         
 -12   2   4         27.68         42.50         9.77 o                         
 -11   2   4          6.92          4.58         4.32 o                         
 -10   2   4        172.17        168.39        15.37 o                         
  -9   2   4         27.60         32.17         4.91 o                         
  -8   2   4         27.17         24.43         3.54 o                         
  -7   2   4          2.52          0.97         1.47 o                         
  -6   2   4        137.71        144.66         7.76 o                         
  -5   2   4          5.32          6.15         1.76 o                         
  -4   2   4          9.90         12.06         1.52 o                         
  -3   2   4        191.09        192.02         6.54 o                         
  -2   2   4       1792.45       1703.94        12.49 o                         
  -1   2   4         11.00         16.84         1.56 o                         
   0   2   4        540.03        578.95         8.81 o                         
   1   2   4       2742.42       2723.04        18.78 o                         
   2   2   4       1336.27       1345.27        20.56 o                         
   3   2   4        409.10        435.66        20.04 o                         
   4   2   4        113.18        120.01        18.44 o                         
   5   2   4         10.14          8.23         6.25 o                         
   6   2   4         47.92         56.43        15.08 o                         
   7   2   4          1.80          2.90         4.15 o                         
   8   2   4         31.59         32.48         8.29 o                         
   9   2   4          4.64          4.49         7.54 o                         
  10   2   4          1.57         30.75        35.32 o                         
 -13   3   4         21.52         20.07         7.31 o                         
 -12   3   4         21.95         32.46        10.83 o                         
 -11   3   4          4.35          5.36         2.81 o                         
 -10   3   4          7.34         18.02         4.39 o                         
  -9   3   4         47.45         42.64         5.81 o                         
  -8   3   4         74.40         79.01         7.46 o                         
  -7   3   4          0.01          2.90         2.17 o                         
  -6   3   4         84.12         76.36         7.09 o                         
  -5   3   4          2.97          4.37         1.58 o                         
  -4   3   4         51.82         63.02         3.82 o                         
  -3   3   4        923.20        952.09        16.69 o                         
  -2   3   4         93.04        116.84         4.02 o                         
  -1   3   4        718.07        708.93         8.30 o                         
   0   3   4        542.29        556.53         8.96 o                         
   1   3   4        304.29        337.48        10.37 o                         
   2   3   4       1609.07       1619.07        23.57 o                         
   3   3   4         85.82         84.30         9.44 o                         
   4   3   4        120.93        115.47        18.64 o                         
   5   3   4         24.49         17.91         8.03 o                         
   6   3   4        132.88        136.47        23.05 o                         
   7   3   4          8.86         11.06         8.23 o                         
   8   3   4          1.87         10.01        10.53 o                         
   9   3   4          0.05          7.23         5.85 o                         
 -13   4   4          1.06         14.22        10.47 o                         
 -12   4   4         12.07         11.98         9.88 o                         
 -11   4   4         63.34         71.00        10.08 o                         
 -10   4   4        140.82        171.97        16.47 o                         
  -9   4   4         17.58         14.47         4.52 o                         
  -8   4   4        570.19        509.45        22.79 o                         
  -7   4   4        179.43        175.50        12.12 o                         
  -6   4   4        116.26        111.76         7.38 o                         
  -5   4   4        890.56        987.15        19.61 o                         
  -4   4   4        904.94        948.09        14.80 o                         
  -3   4   4        720.97        776.90        11.60 o                         
  -2   4   4        116.65        106.34         4.56 o                         
  -1   4   4        217.13        219.04         6.01 o                         
   0   4   4         22.08         26.85         2.80 o                         
   1   4   4        168.91        154.72         7.45 o                         
   2   4   4         73.01         79.84         4.77 o                         
   3   4   4         95.77        107.05        10.58 o                         
   4   4   4          1.90         -0.46         4.74 o                         
   5   4   4        133.98        130.28        22.46 o                         
   6   4   4          2.43         15.21        10.86 o                         
   7   4   4         81.30         55.58        16.20 o                         
   8   4   4         21.62         24.95        12.90 o                         
 -13   5   4         51.78         93.17        22.19 o                         
 -12   5   4         49.72         57.42        16.40 o                         
 -11   5   4         10.46          9.61         4.09 o                         
 -10   5   4         62.74         97.30        11.84 o                         
  -9   5   4        162.66        173.51        23.12 o                         
  -8   5   4        190.08        184.22        13.85 o                         
  -7   5   4       1182.59       1172.51        32.06 o                         
  -6   5   4         20.96         24.27         3.63 o                         
  -5   5   4         26.05         30.67         3.80 o                         
  -4   5   4          0.03          0.96         1.20 o                         
  -3   5   4         12.76         14.96         4.08 o                         
  -2   5   4        130.64        147.84         5.95 o                         
  -1   5   4         19.90         18.78         2.30 o                         
   0   5   4        128.27        126.36         6.26 o                         
   1   5   4          0.51          0.85         1.64 o                         
   2   5   4          3.59          4.38         1.52 o                         
   3   5   4        784.08        749.86        25.79 o                         
   4   5   4        109.58        123.35        13.54 o                         
   5   5   4        126.25        143.98        24.44 o                         
   6   5   4          2.54          6.98         9.55 o                         
   7   5   4        138.63        144.11        27.33 o                         
 -13   6   4          8.19          2.57         5.93 o                         
 -12   6   4          0.63          0.53         8.03 o                         
 -11   6   4          9.61          5.11         3.94 o                         
 -10   6   4        303.17        271.83        31.50 o                         
  -9   6   4        407.03        397.78        35.73 o                         
  -8   6   4        779.83        732.04        28.15 o                         
  -7   6   4        114.36        116.03         8.48 o                         
  -6   6   4        505.69        464.66        14.00 o                         
  -5   6   4         82.35         77.62         7.92 o                         
  -4   6   4        328.48        305.97        15.45 o                         
  -3   6   4        110.54        100.62        15.71 o                         
  -2   6   4          0.96          2.78         1.65 o                         
  -1   6   4         33.76         35.93         4.21 o                         
   0   6   4         21.50         20.90         3.76 o                         
   1   6   4          1.25         10.25         3.38 o                         
   2   6   4         75.18         76.57        10.37 o                         
   3   6   4        292.19        285.83        17.12 o                         
   4   6   4        161.40        150.30        13.14 o                         
   5   6   4         11.60          0.79         3.74 o                         
   6   6   4         10.29         15.16         4.89 o                         
   7   6   4          8.54          6.11        12.90 o                         
 -12   7   4         37.77         46.55        15.34 o                         
 -11   7   4          1.01         -3.75         5.73 o                         
 -10   7   4         14.25         10.53         7.97 o                         
  -9   7   4         21.02         24.23        10.86 o                         
  -8   7   4        332.40        354.19        33.09 o                         
  -7   7   4        240.44        224.97        18.16 o                         
  -6   7   4        142.96        149.51         8.65 o                         
  -5   7   4         10.44          6.03         3.19 o                         
  -4   7   4          5.98          8.05         3.01 o                         
  -3   7   4        109.56         96.44         7.67 o                         
  -2   7   4         93.14        103.01         6.43 o                         
  -1   7   4        153.12        152.53         8.78 o                         
   0   7   4        299.12        311.85        14.74 o                         
   1   7   4         33.32         22.82         4.50 o                         
   2   7   4        149.40        140.99        12.36 o                         
   3   7   4          0.63          0.47         4.06 o                         
   4   7   4         77.32         77.99        10.37 o                         
   5   7   4          4.41         -0.53         3.37 o                         
 -12   8   4          0.00         -4.94         8.16 o                         
 -11   8   4         98.48        104.71        21.93 o                         
 -10   8   4         52.14         69.07        18.31 o                         
  -9   8   4          1.83          7.18         6.58 o                         
  -8   8   4        326.48        317.58        32.95 o                         
  -7   8   4        649.48        650.55        41.61 o                         
  -6   8   4        989.49       1049.10        33.02 o                         
  -5   8   4         34.64         40.68         6.58 o                         
  -4   8   4          0.13          2.92         5.55 o                         
  -3   8   4         75.22         79.34         6.55 o                         
  -2   8   4          9.63          8.86         2.46 o                         
  -1   8   4         26.73         26.89         4.18 o                         
   0   8   4          4.31         10.14         3.41 o                         
   1   8   4        149.35        149.06        11.38 o                         
   2   8   4          3.52          1.12         3.15 o                         
   3   8   4         38.82         41.46         7.66 o                         
   4   8   4         21.27         32.04         7.07 o                         
 -11   9   4          2.26         15.01        10.14 o                         
 -10   9   4         37.18         14.75        11.00 o                         
  -9   9   4         73.04         62.69        16.86 o                         
  -8   9   4          8.24          4.19         4.50 o                         
  -7   9   4          3.90          2.32         3.51 o                         
  -6   9   4        222.91        209.66        15.76 o                         
  -5   9   4        241.78        227.99        16.22 o                         
  -4   9   4        117.03        115.54         9.38 o                         
  -3   9   4          6.00          6.44         2.99 o                         
  -2   9   4         52.46         52.55         6.58 o                         
  -1   9   4         32.61         28.52         4.59 o                         
   0   9   4         59.09         85.50         8.89 o                         
   1   9   4         57.18         63.39         9.52 o                         
   2   9   4         31.21         31.75         7.70 o                         
   3   9   4          0.33         15.06         6.17 o                         
 -10  10   4         32.14         35.72        15.01 o                         
  -9  10   4         12.50          4.38         6.24 o                         
  -8  10   4          1.74          6.75         4.58 o                         
  -7  10   4          2.82          2.84         4.70 o                         
  -6  10   4        118.51        124.13        12.61 o                         
  -5  10   4         61.19         80.76        10.09 o                         
  -4  10   4         74.40         87.88         7.80 o                         
  -3  10   4         16.50         17.90         4.12 o                         
  -2  10   4         30.99         29.95         5.67 o                         
  -1  10   4         12.51          5.29         4.58 o                         
   0  10   4         30.71         30.74         6.25 o                         
   1  10   4        100.57        116.97        13.87 o                         
  -8  11   4          0.11         -3.32         3.70 o                         
  -7  11   4         21.76         25.39         6.68 o                         
  -6  11   4          0.09          6.69         4.61 o                         
  -5  11   4         16.27         17.94         4.56 o                         
  -4  11   4         54.53         50.25         7.62 o                         
  -3  11   4         66.37         77.72        10.13 o                         
  -2  11   4          0.27         -4.06         4.06 o                         
   2 -14   5          2.09          8.15         6.66 o                         
   3 -14   5          0.83          8.50         5.59 o                         
   4 -14   5          3.58         17.36         9.94 o                         
   5 -14   5         11.22          9.10         5.66 o                         
   6 -14   5          0.59          9.94         9.81 o                         
  -1 -13   5          4.47         17.97        11.92 o                         
   0 -13   5         26.00         36.81        15.47 o                         
   1 -13   5          3.39          3.48         4.79 o                         
   2 -13   5         52.44         72.42        13.68 o                         
   3 -13   5        181.10        192.45        17.64 o                         
   4 -13   5          0.54         11.12         5.19 o                         
   5 -13   5          7.86         12.00         9.45 o                         
   6 -13   5          3.29         -0.20         6.45 o                         
   7 -13   5          0.57          6.16        11.03 o                         
   8 -13   5          0.06          2.09         4.78 o                         
  -3 -12   5         16.17         20.60         8.96 o                         
  -2 -12   5         12.08         18.54        11.49 o                         
  -1 -12   5         37.71         29.04        14.16 o                         
   0 -12   5          3.41          8.59         4.14 o                         
   1 -12   5         54.43         51.53         7.73 o                         
   2 -12   5         11.71          6.21         4.11 o                         
   3 -12   5         22.41         17.78         4.62 o                         
   4 -12   5         15.74          5.33         3.58 o                         
   5 -12   5         27.92         32.35         7.01 o                         
   6 -12   5         16.34          9.17         3.99 o                         
   7 -12   5         41.97         43.83         7.82 o                         
   8 -12   5         11.84         17.37         9.31 o                         
   9 -12   5         32.38         32.47         7.92 o                         
  10 -12   5         58.91         63.70        10.40 o                         
  -5 -11   5          2.09          4.19         7.41 o                         
  -4 -11   5         59.01         52.74        11.65 o                         
  -3 -11   5        153.07        171.14        28.22 o                         
  -2 -11   5         10.26          9.94         8.16 o                         
  -1 -11   5        125.61        110.25        22.26 o                         
   0 -11   5         58.65         72.12         9.13 o                         
   1 -11   5         13.33         12.74        13.60 o                         
   2 -11   5          3.61          7.76         4.33 o                         
   3 -11   5         28.61         27.98         5.39 o                         
   4 -11   5        276.68        260.40        16.72 o                         
   5 -11   5         64.36         52.82         7.92 o                         
   6 -11   5         16.97         20.87         6.95 o                         
   7 -11   5          1.33         -2.44         4.06 o                         
   8 -11   5        137.02        139.73        13.88 o                         
   9 -11   5          0.00          0.83         3.49 o                         
  10 -11   5         82.53         92.61        18.00 o                         
  -6 -10   5        115.15        109.10        20.19 o                         
  -5 -10   5         35.55         63.67        27.42 o                         
  -4 -10   5         31.43         36.45         6.72 o                         
  -3 -10   5          7.78         11.63         6.11 o                         
  -2 -10   5         70.10         52.75        15.74 o                         
  -1 -10   5        222.86        215.21        32.78 o                         
   0 -10   5         27.10         22.00         6.56 o                         
   1 -10   5         89.39         71.18         9.21 o                         
   2 -10   5         41.40         40.28         8.69 o                         
   3 -10   5         47.19         45.43        15.80 o                         
   4 -10   5        226.77        233.35        15.11 o                         
   5 -10   5        799.93        767.52        28.37 o                         
   6 -10   5         71.79         83.10         9.88 o                         
   7 -10   5        455.62        435.60        22.78 o                         
   8 -10   5         15.04         14.95         5.77 o                         
   9 -10   5         36.54         39.80         7.39 o                         
  10 -10   5          1.46          6.72         5.56 o                         
  11 -10   5         19.45         12.06         5.48 o                         
  -7  -9   5          1.98         20.08        11.92 o                         
  -6  -9   5          8.66          5.99        12.11 o                         
  -5  -9   5          7.96          8.55         4.12 o                         
  -4  -9   5         45.55         39.51         6.58 o                         
  -3  -9   5        319.39        386.48        36.58 o                         
  -2  -9   5          4.22          7.29         3.17 o                         
  -1  -9   5         52.11         51.81         6.19 o                         
   0  -9   5         12.78         16.48         5.47 o                         
   1  -9   5         76.90         77.84         8.93 o                         
   2  -9   5          3.67         -0.12         3.98 o                         
   3  -9   5         34.64         30.84         7.10 o                         
   4  -9   5         70.94         75.35         8.42 o                         
   5  -9   5          8.49         11.73         4.46 o                         
   6  -9   5          2.96          1.63         3.04 o                         
   7  -9   5        249.17        268.08        17.35 o                         
   8  -9   5        239.19        237.63        16.94 o                         
   9  -9   5         62.45         62.61         9.09 o                         
  10  -9   5          2.45          2.84         9.97 o                         
  11  -9   5          0.00          9.19         5.28 o                         
  -8  -8   5         38.43         45.23        16.99 o                         
  -7  -8   5          0.45          3.95         6.12 o                         
  -6  -8   5          0.21         -2.04         3.50 o                         
  -5  -8   5         13.93         18.04         5.49 o                         
  -4  -8   5        728.47        739.43        24.91 o                         
  -3  -8   5        432.86        431.25        21.24 o                         
  -2  -8   5         14.25          8.73         5.73 o                         
  -1  -8   5          9.48          4.60         2.05 o                         
   0  -8   5         32.07         18.65         4.10 o                         
   1  -8   5         27.41         21.77         3.69 o                         
   2  -8   5         26.60         24.37         6.53 o                         
   3  -8   5         73.34         68.28         9.68 o                         
   4  -8   5          0.13          3.55         2.95 o                         
   5  -8   5        117.22        128.14        10.77 o                         
   6  -8   5         35.94         23.52         5.15 o                         
   7  -8   5        295.05        280.57        16.95 o                         
   8  -8   5        278.56        235.05        16.23 o                         
   9  -8   5         42.31         49.50         9.66 o                         
  10  -8   5         18.17         11.43         5.43 o                         
  11  -8   5        174.83        162.28        19.71 o                         
  12  -8   5         70.49         74.74        19.82 o                         
  -9  -7   5          0.14          9.09         9.35 o                         
  -8  -7   5          4.82         20.21        11.19 o                         
  -7  -7   5        206.68        191.60        28.66 o                         
  -6  -7   5        158.74        179.39        14.72 o                         
  -5  -7   5          0.00          3.64        11.03 o                         
  -4  -7   5        162.51        162.98        12.42 o                         
  -3  -7   5        581.33        612.03        22.89 o                         
  -2  -7   5        531.75        531.38        16.25 o                         
  -1  -7   5       1082.25       1127.20        25.33 o                         
   0  -7   5         76.73         91.40        10.52 o                         
   1  -7   5         11.59         18.10         4.21 o                         
   2  -7   5         53.69         62.51         8.73 o                         
   3  -7   5          1.43          6.75         4.35 o                         
   4  -7   5        679.25        694.96        22.98 o                         
   5  -7   5        142.60        153.71        11.23 o                         
   6  -7   5        134.68        138.15        11.04 o                         
   7  -7   5          9.72          8.85         2.19 o                         
   8  -7   5        207.79        230.38        19.86 o                         
   9  -7   5        148.10        166.50        17.68 o                         
  10  -7   5         99.76        103.55        16.86 o                         
  11  -7   5        111.36        109.72        22.26 o                         
  12  -7   5          0.45          7.83         7.97 o                         
 -10  -6   5         42.55         42.07        15.87 o                         
  -9  -6   5         10.04         20.28        11.52 o                         
  -8  -6   5         95.39        107.28        21.86 o                         
  -7  -6   5          7.19          2.63         6.12 o                         
  -6  -6   5          0.21          0.97         2.65 o                         
  -5  -6   5        103.38        111.83        10.00 o                         
  -4  -6   5          4.87          2.36         2.40 o                         
  -3  -6   5         11.02         13.76         4.08 o                         
  -2  -6   5        966.21       1018.07        45.97 o                         
  -1  -6   5        310.15        310.61        12.97 o                         
   0  -6   5          8.12          9.52         2.25 o                         
   1  -6   5        339.17        369.21        15.02 o                         
   2  -6   5         87.17        100.03         9.80 o                         
   3  -6   5         16.17         13.29         6.15 o                         
   4  -6   5        729.20        771.75        37.60 o                         
   5  -6   5        129.28        137.56         7.89 o                         
   6  -6   5        315.54        336.49        11.54 o                         
   7  -6   5         19.03         31.91         7.80 o                         
   8  -6   5         19.74         18.01         5.95 o                         
   9  -6   5         18.05         23.51         7.00 o                         
  10  -6   5        294.81        346.76        26.50 o                         
  11  -6   5         34.67         48.79        15.01 o                         
  12  -6   5          2.75         -7.31         8.89 o                         
 -11  -5   5          7.93          4.35        10.60 o                         
 -10  -5   5         26.48         33.51        14.02 o                         
  -9  -5   5        149.91        141.81        24.83 o                         
  -8  -5   5         16.44         42.80        14.02 o                         
  -7  -5   5       1012.64       1009.66        35.44 o                         
  -6  -5   5        228.67        224.47        16.16 o                         
  -5  -5   5        444.55        431.61        21.69 o                         
  -4  -5   5          2.15          2.59         1.64 o                         
  -3  -5   5         10.98         10.08         2.43 o                         
  -2  -5   5        221.91        220.00        13.68 o                         
  -1  -5   5       1562.18       1609.31        17.25 o                         
   0  -5   5        316.22        312.22         9.01 o                         
   1  -5   5       1725.27       1820.54        24.06 o                         
   2  -5   5       1478.74       1574.41        25.52 o                         
   3  -5   5       1758.32       1778.11        19.63 o                         
   4  -5   5          0.63          0.70         1.47 o                         
   5  -5   5        946.74        972.47        17.15 o                         
   6  -5   5          6.07          6.31         2.26 o                         
   7  -5   5        248.55        242.11        13.13 o                         
   8  -5   5         79.68         89.78        12.37 o                         
   9  -5   5         24.42         21.16         6.72 o                         
  10  -5   5          0.31         -0.66         4.15 o                         
  11  -5   5         36.56         48.53        15.41 o                         
  12  -5   5          5.49         14.55         8.62 o                         
 -11  -4   5         47.37         61.96        17.19 o                         
 -10  -4   5          2.62          5.40         6.91 o                         
  -9  -4   5         14.66          8.69         3.67 o                         
  -8  -4   5        217.46        231.04        16.82 o                         
  -7  -4   5         13.03         20.79         5.11 o                         
  -6  -4   5         94.91         92.99         9.92 o                         
  -5  -4   5         50.81         68.09        13.70 o                         
  -4  -4   5        600.30        598.33        22.88 o                         
  -3  -4   5        133.87        130.96        12.19 o                         
  -2  -4   5       1564.53       1593.43        18.02 o                         
  -1  -4   5          2.02          1.29         0.91 o                         
   0  -4   5        944.62        925.68        12.99 o                         
   1  -4   5        434.86        454.65         8.93 o                         
   2  -4   5       1014.42       1085.70        13.76 o                         
   3  -4   5        105.64        113.57         4.09 o                         
   4  -4   5         52.73         51.95         3.67 o                         
   5  -4   5        535.27        513.80        16.65 o                         
   6  -4   5        273.98        301.37        13.20 o                         
   7  -4   5        460.91        463.62        16.60 o                         
   8  -4   5         41.54         29.57         5.87 o                         
   9  -4   5        202.13        188.76        14.87 o                         
  10  -4   5         58.85         62.66        11.23 o                         
  11  -4   5          3.87          1.73         4.40 o                         
  12  -4   5        125.90        142.45        18.22 o                         
 -12  -3   5          3.90         16.26        11.19 o                         
 -11  -3   5         49.68         50.70        15.41 o                         
 -10  -3   5          0.57          0.79         7.11 o                         
  -9  -3   5         69.33         58.79        11.72 o                         
  -8  -3   5         19.73         20.53         7.87 o                         
  -7  -3   5         55.82         57.60         7.71 o                         
  -6  -3   5        219.52        218.99         8.84 o                         
  -5  -3   5        170.93        171.35         7.66 o                         
  -4  -3   5        877.77        853.18        13.73 o                         
  -3  -3   5        434.28        482.06        18.88 o                         
  -2  -3   5        234.00        219.51         7.41 o                         
  -1  -3   5         15.46         14.84         2.24 o                         
   0  -3   5         52.66         53.50         2.88 o                         
   1  -3   5        708.53        687.93         9.19 o                         
   2  -3   5          7.71          8.14         1.30 o                         
   3  -3   5        168.17        168.59         4.62 o                         
   4  -3   5        335.88        325.44        10.59 o                         
   5  -3   5        496.69        501.63        13.48 o                         
   6  -3   5        184.44        200.35        12.51 o                         
   7  -3   5         13.95         16.01         4.48 o                         
   8  -3   5        345.75        313.92        18.06 o                         
   9  -3   5         17.42         45.11        12.97 o                         
  10  -3   5         45.92         59.00        12.28 o                         
  11  -3   5         75.28        106.28        15.53 o                         
 -12  -2   5          2.22          1.90         4.60 o                         
 -11  -2   5         47.94         65.78        16.13 o                         
 -10  -2   5        124.81        101.46        11.00 o                         
  -9  -2   5       1070.16       1018.48        33.51 o                         
  -8  -2   5         11.65          7.83         5.50 o                         
  -7  -2   5        490.48        488.37        32.06 o                         
  -6  -2   5        384.67        349.77        19.79 o                         
  -5  -2   5         36.70         34.24         3.91 o                         
  -4  -2   5       1915.68       1981.67        24.14 o                         
  -3  -2   5          0.02          0.73         1.08 o                         
  -2  -2   5        426.79        413.60        12.31 o                         
  -1  -2   5       1611.67       1555.99        19.64 o                         
   0  -2   5        222.36        214.25         6.05 o                         
   1  -2   5        121.11        128.15         3.69 o                         
   2  -2   5          1.09          1.99         0.90 o                         
   3  -2   5       1980.80       1920.49        21.85 o                         
   4  -2   5        648.53        659.38        12.30 o                         
   5  -2   5         57.38         57.48         4.04 o                         
   6  -2   5        702.68        698.10        14.49 o                         
   7  -2   5        299.93        294.71        16.41 o                         
   8  -2   5        115.31        121.78        13.76 o                         
   9  -2   5          7.06         12.88         6.12 o                         
  10  -2   5          0.92         12.16         5.44 o                         
  11  -2   5         12.64         16.86         7.12 o                         
 -12  -1   5         71.11         51.42        17.38 o                         
 -11  -1   5         37.44         43.58        11.16 o                         
 -10  -1   5       1520.91       1542.80        36.78 o                         
  -9  -1   5         98.20        106.30        17.58 o                         
  -8  -1   5        351.78        373.53        29.47 o                         
  -7  -1   5        513.97        538.20        32.53 o                         
  -6  -1   5          0.08          0.42         2.28 o                         
  -5  -1   5         46.27         56.24         5.10 o                         
  -4  -1   5       2908.47       2842.50        32.42 o                         
  -3  -1   5        137.46        141.28         5.36 o                         
  -2  -1   5          7.93          9.23         1.93 o                         
  -1  -1   5        301.73        296.68         6.93 o                         
   0  -1   5        272.49        273.25         6.82 o                         
   1  -1   5       2652.82       2592.49        15.50 o                         
   2  -1   5       1381.13       1303.53        15.38 o                         
   3  -1   5          6.29          5.20         1.33 o                         
   4  -1   5       1100.28       1065.60        18.15 o                         
   5  -1   5         18.09         20.91         2.49 o                         
   6  -1   5         14.26         11.15         3.75 o                         
   7  -1   5          2.05          6.32         3.84 o                         
   8  -1   5         21.49         27.19         7.20 o                         
   9  -1   5         35.14         54.45        11.72 o                         
  10  -1   5          1.42          5.88         4.67 o                         
  11  -1   5         16.46         25.07         7.74 o                         
 -13   0   5         21.75         14.75         7.02 o                         
 -12   0   5         25.82         25.39         8.02 o                         
 -11   0   5         77.90         89.32        13.30 o                         
 -10   0   5        182.49        182.48        17.04 o                         
  -9   0   5        132.34        131.23        30.73 o                         
  -8   0   5         21.65         26.76         4.60 o                         
  -7   0   5          9.97          7.46         2.48 o                         
  -6   0   5        401.79        355.14        12.87 o                         
  -5   0   5       1607.39       1654.36        26.30 o                         
  -4   0   5        590.26        631.37        12.40 o                         
  -3   0   5        100.93        100.45         4.35 o                         
  -2   0   5        563.25        489.16        12.76 o                         
  -1   0   5       1023.21       1015.94        10.17 o                         
   0   0   5       1103.91       1068.71        18.49 o                         
   1   0   5        859.75        828.65        16.21 o                         
   2   0   5       1685.49       1626.46        19.59 o                         
   3   0   5         82.40         99.21         6.05 o                         
   4   0   5          5.22         10.07         2.76 o                         
   5   0   5         35.05         37.30         3.50 o                         
   6   0   5          3.41          3.50         2.94 o                         
   7   0   5         17.15         17.94        11.49 o                         
   8   0   5         46.51         56.28         9.79 o                         
   9   0   5        137.52        137.45        16.33 o                         
  10   0   5         10.79         11.52        14.78 o                         
 -13   1   5         53.48         54.53        11.32 o                         
 -12   1   5          5.40          6.58         4.47 o                         
 -11   1   5          0.12          2.44         3.60 o                         
 -10   1   5         34.98         18.22         6.65 o                         
  -9   1   5       1021.76       1052.05        33.34 o                         
  -8   1   5        236.50        233.71        10.75 o                         
  -7   1   5        285.50        314.07        11.32 o                         
  -6   1   5          5.12          5.77         2.58 o                         
  -5   1   5        293.21        327.66         8.57 o                         
  -4   1   5         31.63         30.14         3.84 o                         
  -3   1   5        105.98         94.77         5.06 o                         
  -2   1   5         89.36        100.38         4.03 o                         
  -1   1   5          0.39          0.61         0.54 o                         
   0   1   5        474.63        452.78         9.50 o                         
   1   1   5       1075.87       1047.03        10.16 o                         
   2   1   5        316.76        295.60        12.43 o                         
   3   1   5        423.40        381.54        15.20 o                         
   4   1   5          6.17          5.96         4.35 o                         
   5   1   5         41.05         39.77         6.81 o                         
   6   1   5         17.38         12.24         5.02 o                         
   7   1   5         35.42         43.12        12.08 o                         
   8   1   5         29.06         30.43         7.38 o                         
   9   1   5         60.31         68.91        11.54 o                         
  10   1   5          4.81          1.26         3.93 o                         
 -13   2   5          0.02         -3.01         4.61 o                         
 -12   2   5          0.63         -0.58         4.11 o                         
 -11   2   5         97.97        109.06        13.12 o                         
 -10   2   5        276.00        272.16        15.15 o                         
  -9   2   5         57.05         56.51         6.50 o                         
  -8   2   5          0.46          1.29         2.85 o                         
  -7   2   5         66.48         69.23         5.58 o                         
  -6   2   5        241.37        249.00        16.94 o                         
  -5   2   5         44.02         38.01         2.98 o                         
  -4   2   5          5.08          2.68         1.59 o                         
  -3   2   5       1650.66       1749.68        21.05 o                         
  -2   2   5       1279.33       1304.75        12.20 o                         
  -1   2   5          7.02          8.17         1.11 o                         
   0   2   5        414.21        388.50         7.10 o                         
   1   2   5       1732.81       1837.63        19.01 o                         
   2   2   5        539.68        597.15        13.24 o                         
   3   2   5        129.95        141.51         7.75 o                         
   4   2   5         26.70         18.11         8.03 o                         
   5   2   5         29.88         20.74         7.70 o                         
   6   2   5         65.34         48.60        13.04 o                         
   7   2   5         12.77          8.14         8.10 o                         
   8   2   5         46.13         70.89        12.18 o                         
   9   2   5          0.73         -1.56         8.07 o                         
 -13   3   5          2.44         20.72        10.67 o                         
 -12   3   5         32.71         35.66         7.97 o                         
 -11   3   5          3.56          1.35         8.76 o                         
 -10   3   5         52.29         58.38         9.25 o                         
  -9   3   5          0.00          3.21         2.58 o                         
  -8   3   5         54.51         72.93        23.25 o                         
  -7   3   5         56.91         58.67         6.59 o                         
  -6   3   5        496.76        485.44        26.82 o                         
  -5   3   5        774.61        834.78        20.28 o                         
  -4   3   5         35.98         40.76         2.81 o                         
  -3   3   5         94.77        100.61         3.92 o                         
  -2   3   5        388.41        432.22         8.10 o                         
  -1   3   5        833.69        851.29         9.37 o                         
   0   3   5          9.73          7.71         1.35 o                         
   1   3   5         57.01         52.76         4.09 o                         
   2   3   5         15.88         22.01         2.91 o                         
   3   3   5          7.47         12.16         2.46 o                         
   4   3   5         10.13         11.26         7.31 o                         
   5   3   5         67.23         80.01        17.52 o                         
   6   3   5         79.32        107.60        20.61 o                         
   7   3   5         58.03         56.37        16.92 o                         
   8   3   5         16.22         11.56        10.04 o                         
   9   3   5          6.64         20.94        13.37 o                         
 -13   4   5          2.93         25.68        11.72 o                         
 -12   4   5         18.21         23.64        11.32 o                         
 -11   4   5         12.52         12.23         5.31 o                         
 -10   4   5         36.78         41.10         7.73 o                         
  -9   4   5         14.25         15.87         4.57 o                         
  -8   4   5        175.76        181.24        12.89 o                         
  -7   4   5          0.29          1.43         3.32 o                         
  -6   4   5         43.63         38.91         8.29 o                         
  -5   4   5         56.29         44.21         4.34 o                         
  -4   4   5          5.93          6.54         1.79 o                         
  -3   4   5        187.91        202.64         6.35 o                         
  -2   4   5         46.32         50.50         3.17 o                         
  -1   4   5       1345.45       1372.72        16.42 o                         
   0   4   5          0.74         -0.31         2.59 o                         
   1   4   5          0.00          0.73         1.56 o                         
   2   4   5         79.58         90.19         6.66 o                         
   3   4   5        100.92         95.81         7.29 o                         
   4   4   5        158.74        168.76        24.31 o                         
   5   4   5        269.28        279.32        32.88 o                         
   6   4   5          0.91         13.63         8.76 o                         
   7   4   5          4.31         -0.66         4.81 o                         
   8   4   5         11.31         13.10         9.42 o                         
 -13   5   5          8.28         -3.29         8.43 o                         
 -12   5   5         12.42         20.54         9.61 o                         
 -11   5   5          7.38          6.23         4.82 o                         
 -10   5   5        237.28        256.29        29.45 o                         
  -9   5   5          3.32         10.01         6.65 o                         
  -8   5   5        250.73        247.70        27.64 o                         
  -7   5   5          0.03          1.17         2.01 o                         
  -6   5   5        142.79        155.63         8.00 o                         
  -5   5   5         10.23         16.09         2.99 o                         
  -4   5   5         58.81         59.12         4.28 o                         
  -3   5   5          0.47          1.72         1.26 o                         
  -2   5   5        822.87        794.37        12.79 o                         
  -1   5   5          7.83          9.32         2.05 o                         
   0   5   5        404.69        390.52        12.57 o                         
   1   5   5        934.01        977.08        20.74 o                         
   2   5   5        723.18        721.59        24.55 o                         
   3   5   5         73.52         85.15         9.10 o                         
   4   5   5        328.25        318.73        18.19 o                         
   5   5   5         13.29          3.38         3.66 o                         
   6   5   5         20.29         32.92        13.17 o                         
   7   5   5          0.55          6.19         7.64 o                         
 -12   6   5         10.23         14.42        11.52 o                         
 -11   6   5          4.68         19.29         9.28 o                         
 -10   6   5          4.23         -6.25         6.25 o                         
  -9   6   5        564.60        631.77        44.85 o                         
  -8   6   5        168.76        186.55        23.58 o                         
  -7   6   5          3.28          1.73         2.53 o                         
  -6   6   5          0.94          1.73         1.54 o                         
  -5   6   5          3.14          5.30         1.83 o                         
  -4   6   5         23.69         30.62         4.05 o                         
  -3   6   5         19.11         18.48         3.01 o                         
  -2   6   5          3.48          4.24         1.80 o                         
  -1   6   5          5.89          3.92         1.85 o                         
   0   6   5          0.93          5.38         2.73 o                         
   1   6   5        579.67        571.89        19.96 o                         
   2   6   5        116.49        110.79        10.49 o                         
   3   6   5        100.90         95.80        10.15 o                         
   4   6   5          0.61         -0.85         3.32 o                         
   5   6   5          5.80          9.65         6.60 o                         
   6   6   5          4.00          1.80         3.95 o                         
 -12   7   5         70.76         81.85        19.75 o                         
 -11   7   5        177.50        185.09        27.34 o                         
 -10   7   5        169.41        170.34        24.96 o                         
  -9   7   5        276.39        382.30        36.04 o                         
  -8   7   5         24.00         24.22         7.00 o                         
  -7   7   5         20.01         13.87         8.00 o                         
  -6   7   5         56.72         50.37         7.31 o                         
  -5   7   5        193.60        217.19        14.09 o                         
  -4   7   5        424.60        430.27        15.66 o                         
  -3   7   5          8.34          5.04         1.85 o                         
  -2   7   5         48.31         49.71         4.69 o                         
  -1   7   5         17.37         16.68         3.34 o                         
   0   7   5          2.57         -0.67         2.80 o                         
   1   7   5        171.47        157.70        11.30 o                         
   2   7   5         76.66         72.50         9.05 o                         
   3   7   5          4.64          9.67         4.44 o                         
   4   7   5          4.75          7.78         4.17 o                         
   5   7   5          4.28         10.95         7.34 o                         
 -11   8   5         78.91        110.17        22.46 o                         
 -10   8   5         72.93         85.08        19.16 o                         
  -9   8   5        173.97        170.22        18.29 o                         
  -8   8   5          0.33         -1.04         3.55 o                         
  -7   8   5         39.63         43.44         7.06 o                         
  -6   8   5         48.39         53.89         7.95 o                         
  -5   8   5        170.28        184.37        13.80 o                         
  -4   8   5          9.22         15.48         4.16 o                         
  -3   8   5          3.70          5.32         3.00 o                         
  -2   8   5         79.13         90.14         7.43 o                         
  -1   8   5          0.10          8.78         3.26 o                         
   0   8   5         79.86        100.90         9.42 o                         
   1   8   5          5.10          6.58         4.47 o                         
   2   8   5          0.01          4.24         3.34 o                         
   3   8   5         37.48         43.10         7.91 o                         
 -10   9   5          5.39          7.93        11.52 o                         
  -9   9   5         87.04        107.34        15.75 o                         
  -8   9   5          9.95          9.42         6.23 o                         
  -7   9   5          0.39          1.73         3.75 o                         
  -6   9   5         21.60         21.70         6.99 o                         
  -5   9   5         22.76         39.00         7.27 o                         
  -4   9   5        144.19        134.56        11.39 o                         
  -3   9   5         45.90         50.47         6.42 o                         
  -2   9   5         27.44         31.75         4.80 o                         
  -1   9   5          0.51          0.36         2.56 o                         
   0   9   5         65.85         87.28        12.42 o                         
   1   9   5         45.78         43.24         6.76 o                         
   2   9   5          3.41          3.39         5.77 o                         
  -9  10   5          6.85         -4.21         4.21 o                         
  -8  10   5          0.01          3.11         4.02 o                         
  -7  10   5        147.80        166.02        15.18 o                         
  -6  10   5          9.12         -2.89         4.70 o                         
  -5  10   5         70.24         81.05         8.91 o                         
  -4  10   5        208.98        237.35        14.51 o                         
  -3  10   5         28.93         29.47         7.98 o                         
  -2  10   5         97.22         89.73        13.51 o                         
  -1  10   5         13.22         26.88         5.80 o                         
   1 -14   6          0.81         -4.21         5.33 o                         
   2 -14   6          1.80          7.41         7.02 o                         
   3 -14   6          0.64          3.15         5.60 o                         
   4 -14   6          0.93         11.08         6.12 o                         
   5 -14   6         17.54         10.08         5.15 o                         
   6 -14   6          0.53          2.77         8.16 o                         
  -2 -13   6          1.81         10.11         7.45 o                         
  -1 -13   6         73.59        102.20        23.77 o                         
   0 -13   6        153.91        179.70        20.55 o                         
   1 -13   6         41.25         21.33         7.48 o                         
   2 -13   6         49.78         67.33        12.61 o                         
   3 -13   6         48.97         45.35         7.14 o                         
   4 -13   6         10.28          4.71         3.43 o                         
   5 -13   6          6.06         13.04         4.67 o                         
   6 -13   6         52.02         35.39         8.79 o                         
   7 -13   6         77.13         79.47        12.30 o                         
   8 -13   6          0.21          4.99         9.42 o                         
  -4 -12   6          3.58         12.87         9.48 o                         
  -3 -12   6         38.47         44.49        11.15 o                         
  -2 -12   6         18.64         27.39        15.74 o                         
  -1 -12   6          0.08          1.84         7.18 o                         
   0 -12   6         26.70         20.32         7.91 o                         
   1 -12   6         11.40          1.77         9.71 o                         
   2 -12   6          2.05          4.69         5.97 o                         
   3 -12   6         12.68         12.79         4.69 o                         
   4 -12   6          0.28          1.31         2.82 o                         
   5 -12   6         83.11         77.58         9.78 o                         
   6 -12   6        104.93         75.70        14.02 o                         
   7 -12   6          6.74         14.42         5.61 o                         
   8 -12   6          0.31         -1.50         4.07 o                         
   9 -12   6          2.99          1.20         4.73 o                         
  -5 -11   6         26.11         24.93        22.06 o                         
  -4 -11   6          1.30         -3.37         6.91 o                         
  -3 -11   6        234.12        176.59        19.77 o                         
  -2 -11   6         82.41         68.03        18.11 o                         
  -1 -11   6        136.88        113.48        21.27 o                         
   0 -11   6          6.10          8.60         4.29 o                         
   1 -11   6        861.55        818.27        38.81 o                         
   2 -11   6         71.86         63.46         9.17 o                         
   3 -11   6       1541.33       1442.14        41.65 o                         
   4 -11   6         17.54         16.15         4.11 o                         
   5 -11   6        360.09        355.12        20.35 o                         
   6 -11   6          6.96          6.81         4.48 o                         
   7 -11   6         25.62         27.67         6.81 o                         
   8 -11   6         12.27          8.41         4.90 o                         
   9 -11   6          0.27          5.01         5.47 o                         
  10 -11   6        161.42        178.31        21.76 o                         
  -6 -10   6         24.85         17.71        15.90 o                         
  -5 -10   6         26.45         21.40         8.86 o                         
  -4 -10   6        134.51        122.65        24.90 o                         
  -3 -10   6        307.33        332.53        36.57 o                         
  -2 -10   6          9.43         14.22         6.72 o                         
  -1 -10   6        117.62        124.01        13.53 o                         
   0 -10   6        132.92        115.51        17.22 o                         
   1 -10   6        520.97        515.10        23.65 o                         
   2 -10   6       1251.63       1286.94        37.31 o                         
   3 -10   6        151.60        138.16        15.62 o                         
   4 -10   6          0.02         -0.29         2.87 o                         
   5 -10   6         10.30          6.66         4.92 o                         
   6 -10   6        267.59        278.81        17.84 o                         
   7 -10   6        112.80        135.59        13.04 o                         
   8 -10   6          0.39          1.09         4.08 o                         
   9 -10   6         44.45         53.61        19.27 o                         
  10 -10   6          1.68         -2.90         5.10 o                         
  11 -10   6          0.16         -2.52         5.40 o                         
  -8  -9   6         20.54         40.89        15.87 o                         
  -7  -9   6         20.51          9.94         6.06 o                         
  -6  -9   6          8.26          1.71         3.69 o                         
  -5  -9   6          3.35          1.34         4.39 o                         
  -4  -9   6         19.17          6.62        10.96 o                         
  -3  -9   6        760.30        681.62        48.51 o                         
  -2  -9   6         90.44         77.87         7.32 o                         
  -1  -9   6         63.44         59.75         6.69 o                         
   0  -9   6         54.16         42.11         5.77 o                         
   1  -9   6         89.14         82.96         8.97 o                         
   2  -9   6        116.78        137.31        19.31 o                         
   3  -9   6        103.84        100.37        15.18 o                         
   4  -9   6          3.18          4.93         3.05 o                         
   5  -9   6         42.30         48.17         9.22 o                         
   6  -9   6        100.50         97.49        10.66 o                         
   7  -9   6        519.89        509.98        23.93 o                         
   8  -9   6        206.44        225.24        16.82 o                         
   9  -9   6        172.03        162.84        18.05 o                         
  10  -9   6         13.49         31.63         8.72 o                         
  11  -9   6         87.08        108.78        16.74 o                         
  -8  -8   6          1.99         -1.91         7.51 o                         
  -7  -8   6         36.78         55.24        16.20 o                         
  -6  -8   6          0.01          8.03         8.76 o                         
  -5  -8   6         21.46         11.64         4.41 o                         
  -4  -8   6        200.81        203.55        12.59 o                         
  -3  -8   6          9.12          3.42         8.03 o                         
  -2  -8   6        136.17        137.39         8.86 o                         
  -1  -8   6         33.05         34.80         4.89 o                         
   0  -8   6        225.19        231.47        12.40 o                         
   1  -8   6         49.86         51.11         5.47 o                         
   2  -8   6        528.54        584.27        34.01 o                         
   3  -8   6        133.08        130.28        12.92 o                         
   4  -8   6        125.12        123.48        10.54 o                         
   5  -8   6          0.45          5.65         3.04 o                         
   6  -8   6         48.61         61.14         7.79 o                         
   7  -8   6        598.91        634.12        35.38 o                         
   8  -8   6        365.58        375.45        20.74 o                         
   9  -8   6        151.82        140.03        16.97 o                         
  10  -8   6         58.85         72.18        12.83 o                         
  11  -8   6         50.28         59.40        12.82 o                         
  -9  -7   6         71.40         66.24        18.37 o                         
  -8  -7   6         56.27        256.61        34.44 o                         
  -7  -7   6         40.78         29.76        11.59 o                         
  -6  -7   6         70.78         68.58         8.75 o                         
  -5  -7   6        357.08        361.03        19.45 o                         
  -4  -7   6        159.15        160.60        11.26 o                         
  -3  -7   6        166.94        131.50        18.78 o                         
  -2  -7   6        233.31        232.64        24.05 o                         
  -1  -7   6        130.08        152.96         8.95 o                         
   0  -7   6         25.62         20.18         3.56 o                         
   1  -7   6         67.23         89.32         8.28 o                         
   2  -7   6        281.08        310.87        18.26 o                         
   3  -7   6        265.43        292.62        18.03 o                         
   4  -7   6        147.44        157.97        13.81 o                         
   5  -7   6          0.72          2.82         2.16 o                         
   6  -7   6        214.18        226.63        10.76 o                         
   7  -7   6         27.73         28.37         5.93 o                         
   8  -7   6        139.49        143.88        15.66 o                         
   9  -7   6        277.42        259.16        23.62 o                         
  10  -7   6         21.54          7.65         5.39 o                         
  11  -7   6         66.19        100.75        15.66 o                         
 -10  -6   6          3.13          3.88         8.62 o                         
  -9  -6   6         54.58         24.50        10.80 o                         
  -8  -6   6         12.22         18.96         8.56 o                         
  -7  -6   6         45.76         42.57         6.79 o                         
  -6  -6   6         47.48         46.23         5.52 o                         
  -5  -6   6          7.31          8.79         2.85 o                         
  -4  -6   6         25.43         20.45         4.04 o                         
  -3  -6   6         26.36         34.24         8.76 o                         
  -2  -6   6        221.78        228.69        20.00 o                         
  -1  -6   6        494.08        601.95        20.06 o                         
   0  -6   6         69.41         68.48         5.81 o                         
   1  -6   6         38.53         44.27         4.72 o                         
   2  -6   6       2169.09       2212.73        48.45 o                         
   3  -6   6       1067.32       1127.68        25.40 o                         
   4  -6   6          0.09          2.59         1.76 o                         
   5  -6   6        563.69        633.02        16.77 o                         
   6  -6   6          1.48          7.01         3.24 o                         
   7  -6   6         27.15         22.80        10.60 o                         
   8  -6   6        239.40        228.64        19.16 o                         
   9  -6   6          6.23          6.76         4.65 o                         
  10  -6   6         60.72         95.62        14.43 o                         
  11  -6   6        227.67        287.89        34.26 o                         
 -11  -5   6          0.12         -4.54         5.79 o                         
 -10  -5   6         56.79         37.27        13.56 o                         
  -9  -5   6        100.62         85.69        11.28 o                         
  -8  -5   6        518.30        503.68        39.37 o                         
  -7  -5   6        160.66        181.68        15.37 o                         
  -6  -5   6         19.49         20.75         5.72 o                         
  -5  -5   6         55.69         59.29         6.81 o                         
  -4  -5   6        811.87        833.73        17.28 o                         
  -3  -5   6        280.64        283.35        23.60 o                         
  -2  -5   6       1271.54       1289.19        49.24 o                         
  -1  -5   6        190.46        197.89         6.58 o                         
   0  -5   6       1721.75       1831.77        22.03 o                         
   1  -5   6        242.84        254.72         7.04 o                         
   2  -5   6         94.02        109.34         4.95 o                         
   3  -5   6         54.35         55.46         3.64 o                         
   4  -5   6        397.92        397.59        11.12 o                         
   5  -5   6          8.27          7.01         2.61 o                         
   6  -5   6        537.05        554.62        19.34 o                         
   7  -5   6         62.71         68.19         7.35 o                         
   8  -5   6         51.04         41.17         8.51 o                         
   9  -5   6         12.28          9.09         6.26 o                         
  10  -5   6          5.54          5.74         5.52 o                         
  11  -5   6          1.43          1.45         4.94 o                         
 -11  -4   6          3.44         15.27         8.43 o                         
 -10  -4   6          8.40         -5.07         5.27 o                         
  -9  -4   6         57.43         62.79         9.47 o                         
  -8  -4   6         57.34         58.47         8.79 o                         
  -7  -4   6       1253.89       1222.80        37.83 o                         
  -6  -4   6        474.86        455.92        22.18 o                         
  -5  -4   6         97.84         99.86        10.08 o                         
  -4  -4   6        182.41        207.67        13.82 o                         
  -3  -4   6       1095.41       1208.89        20.97 o                         
  -2  -4   6        450.58        478.88        12.21 o                         
  -1  -4   6       1152.99       1265.63        18.95 o                         
   0  -4   6        776.95        802.52        18.19 o                         
   1  -4   6         64.92         67.57         3.65 o                         
   2  -4   6         99.81         94.81         4.17 o                         
   3  -4   6       1282.41       1357.98        16.54 o                         
   4  -4   6        778.75        792.14        13.19 o                         
   5  -4   6        330.22        330.94        13.74 o                         
   6  -4   6         66.85         72.60         9.40 o                         
   7  -4   6         41.21         45.87        10.34 o                         
   8  -4   6         37.02         49.85        11.39 o                         
   9  -4   6        331.32        350.84        20.61 o                         
  10  -4   6         83.25        110.96        14.99 o                         
  11  -4   6         17.26         31.09         8.83 o                         
 -12  -3   6         43.20         40.49        14.49 o                         
 -11  -3   6         12.79          4.28         5.00 o                         
 -10  -3   6        105.19         96.81        11.20 o                         
  -9  -3   6        210.07        191.67        10.48 o                         
  -8  -3   6        336.52        326.59        12.89 o                         
  -7  -3   6          0.16          2.68         2.01 o                         
  -6  -3   6          0.97          1.87         1.73 o                         
  -5  -3   6         12.78         10.35         2.03 o                         
  -4  -3   6         43.64         53.32         2.90 o                         
  -3  -3   6       1151.99       1220.06        22.03 o                         
  -2  -3   6         75.11         73.65         4.43 o                         
  -1  -3   6         24.87         24.18         2.28 o                         
   0  -3   6        213.33        230.45         6.46 o                         
   1  -3   6        436.20        456.54         8.62 o                         
   2  -3   6        956.99       1038.31        12.59 o                         
   3  -3   6        127.96        115.61         4.43 o                         
   4  -3   6         26.99         22.66         2.42 o                         
   5  -3   6         84.56         91.36         4.67 o                         
   6  -3   6        189.26        183.15        12.20 o                         
   7  -3   6         10.47         12.04         3.72 o                         
   8  -3   6        210.83        244.08        16.20 o                         
   9  -3   6         45.72         42.86         7.70 o                         
  10  -3   6         40.45         45.32        10.01 o                         
  11  -3   6         13.76          4.63         4.30 o                         
 -12  -2   6        175.08        128.58        17.70 o                         
 -11  -2   6          0.24         -4.15         4.87 o                         
 -10  -2   6         74.43         90.94        15.21 o                         
  -9  -2   6         14.37         10.38         3.64 o                         
  -8  -2   6          0.79         -2.19         2.79 o                         
  -7  -2   6          4.89          8.85         3.24 o                         
  -6  -2   6         76.58         63.36         6.59 o                         
  -5  -2   6        276.64        284.97        11.57 o                         
  -4  -2   6        184.87        219.69         7.13 o                         
  -3  -2   6         55.53         59.71         4.55 o                         
  -2  -2   6        392.59        393.85        10.55 o                         
  -1  -2   6        154.79        143.66         6.45 o                         
   0  -2   6        377.63        341.87         6.71 o                         
   1  -2   6          3.02          3.24         0.99 o                         
   2  -2   6         84.64         71.61         3.25 o                         
   3  -2   6       3951.67       4028.30        28.21 o                         
   4  -2   6         56.77         66.11         4.32 o                         
   5  -2   6         52.86         54.84         4.26 o                         
   6  -2   6         93.39         81.95         6.26 o                         
   7  -2   6         15.98         16.51         3.58 o                         
   8  -2   6        124.61        124.23        11.76 o                         
   9  -2   6         30.34         38.07        14.55 o                         
  10  -2   6         15.05         30.03         8.42 o                         
  11  -2   6          3.33          2.55         7.28 o                         
 -12  -1   6         16.17         15.17         7.37 o                         
 -11  -1   6        140.64        140.47        16.49 o                         
 -10  -1   6        131.87        112.78        14.07 o                         
  -9  -1   6        276.92        295.49        27.88 o                         
  -8  -1   6         17.10         28.84         8.89 o                         
  -7  -1   6          2.69          7.27         2.66 o                         
  -6  -1   6        207.63        195.78        10.12 o                         
  -5  -1   6        171.26        164.62         8.66 o                         
  -4  -1   6         45.47         35.05         3.32 o                         
  -3  -1   6        209.36        206.05         7.67 o                         
  -2  -1   6        667.24        672.65        14.22 o                         
  -1  -1   6        621.02        606.99        10.41 o                         
   0  -1   6         43.05         34.45         6.09 o                         
   1  -1   6        230.29        247.80         5.16 o                         
   2  -1   6        742.14        780.28        11.81 o                         
   3  -1   6        754.64        744.41        14.73 o                         
   4  -1   6         18.66         19.77         2.61 o                         
   5  -1   6         59.40         68.81         4.62 o                         
   6  -1   6         39.43         42.99         4.01 o                         
   7  -1   6         16.38         15.74         4.68 o                         
   8  -1   6         51.74         49.06         9.04 o                         
   9  -1   6         28.32         26.77         7.46 o                         
  10  -1   6          1.27          2.52         8.07 o                         
 -13   0   6          3.70          5.48         3.80 o                         
 -12   0   6          0.28         -4.20         7.41 o                         
 -11   0   6        265.62        266.77        21.48 o                         
 -10   0   6          2.97          9.90         4.42 o                         
  -9   0   6        756.61        723.75        24.81 o                         
  -8   0   6         43.25         44.55         4.97 o                         
  -7   0   6          0.62          4.28         2.01 o                         
  -6   0   6         63.65         66.26         5.26 o                         
  -5   0   6         72.09         88.81         4.86 o                         
  -4   0   6       1463.99       1468.99        16.71 o                         
  -3   0   6        427.21        423.33        11.25 o                         
  -2   0   6        762.56        800.98        11.86 o                         
  -1   0   6         51.15         43.76         3.59 o                         
   0   0   6       1252.28       1277.09        22.56 o                         
   1   0   6       1510.88       1524.34        26.21 o                         
   2   0   6       8430.11       8500.91        54.26 o                         
   3   0   6        708.02        697.91        17.91 o                         
   4   0   6         93.67         87.41         7.37 o                         
   5   0   6        106.16         97.86         6.26 o                         
   6   0   6         49.77         56.89         4.57 o                         
   7   0   6         97.22        104.33        12.16 o                         
   8   0   6         10.42         14.51         6.08 o                         
   9   0   6          3.18          6.41         3.44 o                         
  10   0   6         12.59         23.68         8.28 o                         
 -13   1   6          0.18         -1.36         5.12 o                         
 -12   1   6          2.96          1.02         3.53 o                         
 -11   1   6        175.78        191.05        17.50 o                         
 -10   1   6        477.07        432.56        19.60 o                         
  -9   1   6        161.60        160.03        11.32 o                         
  -8   1   6          3.57          7.81         2.21 o                         
  -7   1   6         81.77         85.54         5.23 o                         
  -6   1   6        209.53        220.48         8.10 o                         
  -5   1   6        203.67        201.28        10.49 o                         
  -4   1   6        125.14        134.48         6.78 o                         
  -3   1   6         22.38         21.16         2.20 o                         
  -2   1   6        413.63        405.61         8.60 o                         
  -1   1   6       1395.38       1362.16        18.45 o                         
   0   1   6        147.54        136.63         6.05 o                         
   1   1   6        622.01        556.01         8.31 o                         
   2   1   6       1286.02       1258.29        19.67 o                         
   3   1   6        118.60        125.37         8.01 o                         
   4   1   6        149.02        161.62        10.20 o                         
   5   1   6        127.63        135.14        10.35 o                         
   6   1   6         65.88         73.11         9.26 o                         
   7   1   6         10.82          9.90         7.41 o                         
   8   1   6         35.55         46.89         9.41 o                         
   9   1   6         70.71         77.12        12.92 o                         
 -13   2   6         29.36         35.99         8.34 o                         
 -12   2   6         32.95         39.78        11.79 o                         
 -11   2   6        162.50        137.42        11.50 o                         
 -10   2   6         73.45         60.26         7.12 o                         
  -9   2   6         49.52         36.02         8.14 o                         
  -8   2   6         58.66         50.37         4.71 o                         
  -7   2   6        719.39        704.98        17.07 o                         
  -6   2   6        660.83        649.13        15.10 o                         
  -5   2   6       1852.52       1926.33        32.67 o                         
  -4   2   6         12.03         13.88         3.21 o                         
  -3   2   6        268.81        274.42        10.18 o                         
  -2   2   6        480.62        523.18         8.53 o                         
  -1   2   6        924.80        991.98         9.74 o                         
   0   2   6        505.24        496.08         7.91 o                         
   1   2   6        100.74         87.70         4.11 o                         
   2   2   6        114.41        118.88         5.29 o                         
   3   2   6        197.09        193.16        10.54 o                         
   4   2   6         30.12         29.78         5.37 o                         
   5   2   6         51.30         55.51        14.88 o                         
   6   2   6         64.30         75.68        10.55 o                         
   7   2   6          0.38         -2.54        13.23 o                         
   8   2   6         77.33         64.61        11.46 o                         
   9   2   6         67.95         79.48        21.53 o                         
 -13   3   6         13.16         17.91         8.89 o                         
 -12   3   6         10.03          4.74         5.14 o                         
 -11   3   6          7.35          1.41         2.86 o                         
 -10   3   6          0.54         -1.44         3.11 o                         
  -9   3   6        618.50        530.45        49.45 o                         
  -8   3   6          0.43          0.45         3.42 o                         
  -7   3   6        117.30        120.40        12.48 o                         
  -6   3   6        317.17        313.08        15.63 o                         
  -5   3   6         23.20         23.83         5.42 o                         
  -4   3   6        939.08       1005.03        19.28 o                         
  -3   3   6        496.71        473.10         9.16 o                         
  -2   3   6        114.92        126.58         4.46 o                         
  -1   3   6          1.78          1.51         0.84 o                         
   0   3   6        633.53        621.84        11.17 o                         
   1   3   6         69.80         84.77         4.85 o                         
   2   3   6        100.50         90.02         6.02 o                         
   3   3   6         25.40         27.72         3.56 o                         
   4   3   6         90.17         84.03        17.25 o                         
   5   3   6         39.91         52.87        14.49 o                         
   6   3   6          9.02         11.52         8.43 o                         
   7   3   6         20.66         18.11         9.88 o                         
   8   3   6          4.49         -1.91         6.91 o                         
 -13   4   6          8.42          2.96         5.20 o                         
 -12   4   6          0.00         -7.64         7.70 o                         
 -11   4   6         25.51         30.30         7.30 o                         
 -10   4   6         21.35         45.89         8.65 o                         
  -9   4   6        199.62        173.40        22.60 o                         
  -8   4   6         62.38         65.26         6.47 o                         
  -7   4   6          7.93          5.24         3.39 o                         
  -6   4   6        137.92        130.63         6.92 o                         
  -5   4   6         17.96         16.39         2.28 o                         
  -4   4   6       2161.05       2160.94        23.11 o                         
  -3   4   6          0.60          1.66         1.09 o                         
  -2   4   6         92.04         94.84         3.59 o                         
  -1   4   6         46.75         54.15         3.49 o                         
   0   4   6        722.43        698.62        15.26 o                         
   1   4   6          6.01          6.19         1.73 o                         
   2   4   6        304.41        298.98        12.07 o                         
   3   4   6         26.08         21.36         7.80 o                         
   4   4   6         40.55         39.64         7.10 o                         
   5   4   6         25.33         15.47        10.27 o                         
   6   4   6          3.50         -2.57         6.65 o                         
   7   4   6          9.86          3.42         6.06 o                         
 -12   5   6         85.06         98.71        21.34 o                         
 -11   5   6          3.22         14.12         5.59 o                         
 -10   5   6         86.06         95.16        18.57 o                         
  -9   5   6         11.45         24.69         9.35 o                         
  -8   5   6         47.73         46.43        13.63 o                         
  -7   5   6       1059.42       1059.59        29.19 o                         
  -6   5   6         18.23         20.27         2.97 o                         
  -5   5   6        225.82        215.20         8.38 o                         
  -4   5   6        104.20        105.43         4.82 o                         
  -3   5   6         85.72         83.67         4.59 o                         
  -2   5   6        982.92       1017.22        14.51 o                         
  -1   5   6        917.05        881.09        16.14 o                         
   0   5   6        184.55        196.30         8.99 o                         
   1   5   6        383.80        380.45        13.17 o                         
   2   5   6         74.49         83.92         8.66 o                         
   3   5   6         91.62         97.97         9.85 o                         
   4   5   6          9.26          3.25         5.07 o                         
   5   5   6         34.48         37.01         6.95 o                         
   6   5   6          1.93         -3.45         4.85 o                         
 -12   6   6          1.82         10.67         8.30 o                         
 -11   6   6        145.96        141.21        24.24 o                         
 -10   6   6         26.33         37.60        11.39 o                         
  -9   6   6          2.93          4.87         5.74 o                         
  -8   6   6         81.06         77.53        11.85 o                         
  -7   6   6         73.69         80.57        12.22 o                         
  -6   6   6        124.07        123.00        13.61 o                         
  -5   6   6         61.60         59.26         4.55 o                         
  -4   6   6         87.43         86.91         6.59 o                         
  -3   6   6          3.40          6.07         1.94 o                         
  -2   6   6        727.06        700.03        20.43 o                         
  -1   6   6        556.56        592.62        16.39 o                         
   0   6   6        193.22        191.87        11.41 o                         
   1   6   6          8.38          9.84         3.45 o                         
   2   6   6         69.26         58.01         8.01 o                         
   3   6   6         10.57         19.43         5.63 o                         
   4   6   6        116.36        128.15        18.90 o                         
   5   6   6         24.86         25.40        11.29 o                         
 -12   7   6          8.99          3.16         7.83 o                         
 -11   7   6         31.31         53.16        11.84 o                         
 -10   7   6        250.51        245.71        22.33 o                         
  -9   7   6        162.78        146.02        16.96 o                         
  -8   7   6        170.80        189.79        22.30 o                         
  -7   7   6        279.59        284.32        22.03 o                         
  -6   7   6        113.35        109.18        10.50 o                         
  -5   7   6         49.24         54.82         6.71 o                         
  -4   7   6         23.51         16.64         3.44 o                         
  -3   7   6        165.89        165.27         8.23 o                         
  -2   7   6         78.05         81.02         6.57 o                         
  -1   7   6         32.62         34.25         5.46 o                         
   0   7   6         70.09         64.54         7.12 o                         
   1   7   6        152.84        159.43        11.44 o                         
   2   7   6          6.51          3.72         3.22 o                         
   3   7   6          5.63         10.38         6.26 o                         
   4   7   6          5.58          8.82         4.90 o                         
 -11   8   6          3.25         21.54         9.98 o                         
 -10   8   6         22.76         27.74         8.73 o                         
  -9   8   6          7.29          9.62         5.89 o                         
  -8   8   6          0.10         -2.83         4.16 o                         
  -7   8   6         57.21         42.48        10.04 o                         
  -6   8   6         25.34         19.15         8.24 o                         
  -5   8   6         35.21         43.44         6.94 o                         
  -4   8   6          0.69          4.74         2.67 o                         
  -3   8   6         92.57         92.79         6.99 o                         
  -2   8   6          8.97          3.16         3.05 o                         
  -1   8   6         47.58         52.83         6.77 o                         
   0   8   6         66.75         74.47         8.18 o                         
   1   8   6          1.75         -0.46         9.22 o                         
   2   8   6          8.15         13.32         8.20 o                         
  -9   9   6         24.55         25.65         8.12 o                         
  -8   9   6         53.86         55.91        11.65 o                         
  -7   9   6         67.51         82.73         9.96 o                         
  -6   9   6        102.50        102.90        11.43 o                         
  -5   9   6        118.24        119.89        11.67 o                         
  -4   9   6        168.77        204.87        12.83 o                         
  -3   9   6          0.09          0.45        11.55 o                         
  -2   9   6          2.45          2.43         3.70 o                         
  -1   9   6          7.45          6.07         5.74 o                         
   0   9   6          3.80          2.46         3.85 o                         
  -7  10   6         13.78          4.57         4.61 o                         
  -6  10   6          4.61          6.72         4.28 o                         
  -5  10   6         24.23         27.53         6.18 o                         
  -4  10   6         22.13         28.25        16.20 o                         
  -3  10   6          9.70          3.36         7.11 o                         
   1 -14   7          0.50         -0.95         6.53 o                         
   2 -14   7          1.62          0.87         6.16 o                         
   3 -14   7          2.26          5.24         3.94 o                         
   4 -14   7          0.91          0.12         4.60 o                         
   5 -14   7          1.98          5.01         6.08 o                         
   6 -14   7          0.02          0.07         7.90 o                         
  -2 -13   7         52.16         50.50        17.84 o                         
  -1 -13   7         37.04         28.51        14.81 o                         
   0 -13   7         41.16         66.05        12.79 o                         
   1 -13   7         25.69         37.72         9.90 o                         
   2 -13   7          1.63          5.16         6.25 o                         
   3 -13   7         56.26         52.87         7.94 o                         
   4 -13   7        102.68         99.23        10.40 o                         
   5 -13   7         16.07         22.75         6.98 o                         
   6 -13   7         43.82         50.04        10.61 o                         
   7 -13   7         55.78         53.36         9.19 o                         
   8 -13   7          2.90          2.98         4.92 o                         
  -4 -12   7         11.24         10.02        20.34 o                         
  -3 -12   7          4.88         15.50        11.16 o                         
  -2 -12   7          0.13        -10.53        10.53 o                         
  -1 -12   7          6.74         -0.46         6.91 o                         
   0 -12   7          0.84          0.77         4.39 o                         
   1 -12   7          0.22          5.80         6.32 o                         
   2 -12   7          1.14          2.48         4.64 o                         
   3 -12   7          0.10          5.64         7.30 o                         
   4 -12   7         10.55          8.00         3.27 o                         
   5 -12   7          8.90          8.97         5.18 o                         
   6 -12   7         60.43         53.50         8.91 o                         
   7 -12   7         14.83         11.19         6.97 o                         
   8 -12   7         63.49         57.14         9.75 o                         
   9 -12   7         29.27         24.89         6.57 o                         
  -5 -11   7          1.19          8.05         9.61 o                         
  -4 -11   7         19.06         17.61         7.74 o                         
  -3 -11   7         32.54         51.95        17.71 o                         
  -2 -11   7         42.90         82.44        20.15 o                         
  -1 -11   7         33.27         40.95        16.33 o                         
   0 -11   7        400.77        404.22        27.45 o                         
   1 -11   7        105.58        123.78        15.12 o                         
   2 -11   7        227.06        249.69        17.52 o                         
   3 -11   7        147.57        119.06        15.80 o                         
   4 -11   7         74.78         81.28        10.03 o                         
   5 -11   7          9.54         11.71         7.93 o                         
   6 -11   7         13.77         14.85         4.61 o                         
   7 -11   7         36.42         46.09         8.35 o                         
   8 -11   7          0.92          2.95         4.04 o                         
   9 -11   7         38.12         44.09         9.20 o                         
  10 -11   7         73.87         60.33        12.53 o                         
  -7 -10   7          0.86          4.99         6.01 o                         
  -6 -10   7         14.15         20.63         9.94 o                         
  -5 -10   7          7.25         20.17         8.03 o                         
  -4 -10   7        113.01        119.31        15.99 o                         
  -3 -10   7        236.55        208.92        29.06 o                         
  -2 -10   7        427.99        379.02        37.12 o                         
  -1 -10   7        345.30        376.56        36.78 o                         
   0 -10   7         41.38         30.40         7.70 o                         
   1 -10   7         21.66         23.48         5.78 o                         
   2 -10   7         13.18          5.77         4.19 o                         
   3 -10   7        690.18        627.75        31.94 o                         
   4 -10   7        278.20        245.00        16.19 o                         
   5 -10   7         18.76         16.23         5.63 o                         
   6 -10   7        148.31        164.43        13.85 o                         
   7 -10   7         96.52        105.19        11.62 o                         
   8 -10   7        159.30        158.18        14.55 o                         
   9 -10   7          0.25         11.15         5.86 o                         
  10 -10   7          7.54          6.34         6.05 o                         
  -8  -9   7         16.35         18.37        10.86 o                         
  -7  -9   7         45.63         48.33        16.20 o                         
  -6  -9   7         20.29         34.57        13.17 o                         
  -5  -9   7         78.83         86.06        12.68 o                         
  -4  -9   7         13.31         19.28         4.77 o                         
  -3  -9   7        320.57        295.99        32.62 o                         
  -2  -9   7        226.59        244.05        28.86 o                         
  -1  -9   7         16.87         17.44         4.12 o                         
   0  -9   7         13.04          5.49         2.75 o                         
   1  -9   7        292.92        279.79        16.42 o                         
   2  -9   7        280.60        292.69        16.72 o                         
   3  -9   7          4.24         12.80         4.89 o                         
   4  -9   7          1.41         10.55         4.57 o                         
   5  -9   7        158.22        141.38        17.67 o                         
   6  -9   7          8.10         16.40         5.14 o                         
   7  -9   7        178.99        143.41        13.13 o                         
   8  -9   7        184.24        186.89        15.51 o                         
   9  -9   7        595.56        575.26        34.69 o                         
  10  -9   7          5.10          4.86         4.38 o                         
  11  -9   7          2.20          7.82         7.36 o                         
  -9  -8   7          3.97         13.69         7.51 o                         
  -8  -8   7          1.13          1.78         6.19 o                         
  -7  -8   7          5.31          3.75         5.46 o                         
  -6  -8   7          2.09          3.75         5.27 o                         
  -5  -8   7          6.95          9.68         7.64 o                         
  -4  -8   7         59.09         51.36        12.91 o                         
  -3  -8   7        107.75        102.55        18.38 o                         
  -2  -8   7        230.60        185.82        23.33 o                         
  -1  -8   7        290.94        325.32        13.94 o                         
   0  -8   7        310.94        331.99        18.73 o                         
   1  -8   7        181.95        175.29        12.13 o                         
   2  -8   7          5.37         11.79         3.92 o                         
   3  -8   7         41.71         47.79         8.40 o                         
   4  -8   7        277.90        259.00        15.35 o                         
   5  -8   7        606.45        595.98        19.09 o                         
   6  -8   7        317.89        294.33        17.39 o                         
   7  -8   7         21.68         19.34         6.15 o                         
   8  -8   7         81.79        126.32        15.76 o                         
   9  -8   7         39.04         46.22        11.06 o                         
  10  -8   7        118.19        120.87        17.81 o                         
  11  -8   7         11.17          8.78         7.34 o                         
  -9  -7   7         48.02         41.09        15.61 o                         
  -8  -7   7        378.41        359.33        39.61 o                         
  -7  -7   7          0.07         -2.30         6.32 o                         
  -6  -7   7         34.75         26.22         6.69 o                         
  -5  -7   7        224.60        237.77        11.16 o                         
  -4  -7   7         16.25         12.05         5.53 o                         
  -3  -7   7        721.24        724.86        30.66 o                         
  -2  -7   7          0.21          0.10         2.97 o                         
  -1  -7   7         77.42         79.81         5.76 o                         
   0  -7   7        106.58        107.79         9.20 o                         
   1  -7   7        221.71        225.17        12.86 o                         
   2  -7   7        139.83        135.74        15.48 o                         
   3  -7   7         45.18         43.18         5.73 o                         
   4  -7   7         12.13         13.54         3.60 o                         
   5  -7   7        125.38        138.43         8.71 o                         
   6  -7   7        310.22        305.26        12.47 o                         
   7  -7   7        253.86        237.13        15.47 o                         
   8  -7   7         13.60         17.63         6.47 o                         
   9  -7   7        211.73        232.82        38.47 o                         
  10  -7   7          3.21          4.39         5.26 o                         
  11  -7   7         67.89        101.34        15.96 o                         
 -10  -6   7         23.36         24.56        11.65 o                         
  -9  -6   7          6.88         -5.66         6.58 o                         
  -8  -6   7         28.00         32.96         7.61 o                         
  -7  -6   7         59.50         53.76         9.05 o                         
  -6  -6   7         70.74         67.61         5.99 o                         
  -5  -6   7          1.04          0.57         2.77 o                         
  -4  -6   7          9.48          8.63         5.99 o                         
  -3  -6   7         26.10         28.40         2.74 o                         
  -2  -6   7         13.33         18.92         4.89 o                         
  -1  -6   7          1.25          2.57         1.42 o                         
   0  -6   7        330.55        333.63        14.73 o                         
   1  -6   7          2.53          4.28         1.91 o                         
   2  -6   7        665.77        647.05        17.37 o                         
   3  -6   7        139.68        167.83         8.86 o                         
   4  -6   7         15.37         13.97         2.89 o                         
   5  -6   7        204.78        194.86         9.54 o                         
   6  -6   7        199.89        217.20        13.64 o                         
   7  -6   7        109.13        109.32        12.74 o                         
   8  -6   7        139.44        139.11        15.67 o                         
   9  -6   7          0.16         10.54         5.88 o                         
  10  -6   7          5.20          7.73         5.42 o                         
  11  -6   7         68.44         72.01        14.82 o                         
 -11  -5   7          0.37         12.18        11.19 o                         
 -10  -5   7         46.72         39.11        13.70 o                         
  -9  -5   7         14.83          4.30        12.31 o                         
  -8  -5   7        267.55        233.65        18.47 o                         
  -7  -5   7        548.23        554.09        27.23 o                         
  -6  -5   7        230.20        253.90        11.06 o                         
  -5  -5   7          1.98          3.19         3.09 o                         
  -4  -5   7         97.59         86.02        13.70 o                         
  -3  -5   7        675.93        656.59        16.83 o                         
  -2  -5   7        405.29        434.65        14.10 o                         
  -1  -5   7         76.16         75.93         6.81 o                         
   0  -5   7         13.99         14.63         2.93 o                         
   1  -5   7         11.18         11.91         1.87 o                         
   2  -5   7         65.05         79.72         4.63 o                         
   3  -5   7        880.71        819.97        13.93 o                         
   4  -5   7         45.59         36.62         4.35 o                         
   5  -5   7        114.31        117.43         7.86 o                         
   6  -5   7          1.86          1.74         5.50 o                         
   7  -5   7        110.17        105.67        12.55 o                         
   8  -5   7          3.62          5.60         9.61 o                         
   9  -5   7         38.02         36.75         8.76 o                         
  10  -5   7        252.32        278.51        23.96 o                         
  11  -5   7        176.43        159.53        25.10 o                         
 -11  -4   7          1.01         -9.28         9.28 o                         
 -10  -4   7        265.94        248.66        31.56 o                         
  -9  -4   7         84.04         87.18        11.28 o                         
  -8  -4   7        120.68        138.10        13.86 o                         
  -7  -4   7        694.06        647.20        28.02 o                         
  -6  -4   7          2.43          3.25         2.50 o                         
  -5  -4   7          6.10          7.18         3.47 o                         
  -4  -4   7        186.78        194.12        19.57 o                         
  -3  -4   7        931.70       1013.40        23.68 o                         
  -2  -4   7          2.93          5.82         1.81 o                         
  -1  -4   7         99.09        106.59         7.25 o                         
   0  -4   7        529.43        584.88        12.61 o                         
   1  -4   7       1802.40       1935.09        17.74 o                         
   2  -4   7        245.83        259.99         7.48 o                         
   3  -4   7         35.24         38.32         2.95 o                         
   4  -4   7         12.95          7.17         1.78 o                         
   5  -4   7         77.91         80.15         7.11 o                         
   6  -4   7        115.86        123.64        12.34 o                         
   7  -4   7        264.23        242.23        18.19 o                         
   8  -4   7         63.60         79.70        28.61 o                         
   9  -4   7          0.57          5.64         3.89 o                         
  10  -4   7        109.21        118.89        31.64 o                         
  11  -4   7         28.97         29.07         8.42 o                         
 -12  -3   7        200.17        216.06        31.82 o                         
 -11  -3   7         37.98         25.35        10.34 o                         
 -10  -3   7          5.32          5.49         4.31 o                         
  -9  -3   7         51.66         47.80         5.43 o                         
  -8  -3   7        325.32        313.82        13.09 o                         
  -7  -3   7          8.46          8.52         3.31 o                         
  -6  -3   7         85.55         77.34         6.15 o                         
  -5  -3   7         55.40         48.73         3.42 o                         
  -4  -3   7        634.58        659.00        17.99 o                         
  -3  -3   7        211.12        224.63        10.56 o                         
  -2  -3   7         85.42         95.61         4.31 o                         
  -1  -3   7       1016.47       1048.57        13.88 o                         
   0  -3   7         21.83         28.82         2.59 o                         
   1  -3   7        101.80        109.11         3.78 o                         
   2  -3   7        229.23        271.05         6.54 o                         
   3  -3   7        394.52        406.43         9.37 o                         
   4  -3   7          2.08          0.12         1.24 o                         
   5  -3   7         66.03         66.49         5.17 o                         
   6  -3   7          0.37          0.51         1.68 o                         
   7  -3   7        142.97        140.84        15.17 o                         
   8  -3   7          7.79          5.00         3.82 o                         
   9  -3   7         35.56         44.56         7.85 o                         
  10  -3   7          0.54          4.40         4.65 o                         
 -12  -2   7          0.15          3.96         6.06 o                         
 -11  -2   7          2.35         11.85         9.55 o                         
 -10  -2   7         13.48          9.42         3.31 o                         
  -9  -2   7         43.77         49.34         6.05 o                         
  -8  -2   7         67.77         78.35         8.46 o                         
  -7  -2   7        119.08        119.62        25.19 o                         
  -6  -2   7         36.22         27.10         3.97 o                         
  -5  -2   7          1.05          2.81         1.38 o                         
  -4  -2   7        616.38        648.56        12.94 o                         
  -3  -2   7         79.06         86.48        11.99 o                         
  -2  -2   7          2.80          1.39         1.69 o                         
  -1  -2   7        990.41        948.91        13.14 o                         
   0  -2   7       1068.76       1152.40        14.08 o                         
   1  -2   7         15.89         23.86         1.53 o                         
   2  -2   7        766.29        702.04        10.21 o                         
   3  -2   7         14.55         11.17         2.92 o                         
   4  -2   7        359.01        342.30        11.75 o                         
   5  -2   7         59.64         55.98         4.40 o                         
   6  -2   7         97.52         97.40         5.68 o                         
   7  -2   7         65.34         64.52         5.57 o                         
   8  -2   7         59.61         81.27         9.79 o                         
   9  -2   7          0.46          2.60         4.17 o                         
  10  -2   7          6.32         20.50         7.41 o                         
 -12  -1   7         94.97         98.40        14.43 o                         
 -11  -1   7          0.66          3.49         2.52 o                         
 -10  -1   7         16.69         15.69         6.87 o                         
  -9  -1   7         56.02         48.66         7.70 o                         
  -8  -1   7        112.46        115.98        10.15 o                         
  -7  -1   7        153.96        164.23        10.00 o                         
  -6  -1   7         13.99          8.41         1.99 o                         
  -5  -1   7          4.40          3.19         1.26 o                         
  -4  -1   7         10.23         12.29         2.11 o                         
  -3  -1   7          0.70         -0.13         1.48 o                         
  -2  -1   7        457.40        468.19        10.35 o                         
  -1  -1   7       1342.25       1346.96        13.14 o                         
   0  -1   7        196.70        262.19        17.33 o                         
   1  -1   7         60.17         62.71         9.85 o                         
   2  -1   7       4593.50       4507.69        57.65 o                         
   3  -1   7       1280.96       1189.11        18.63 o                         
   4  -1   7          0.00          0.46         1.25 o                         
   5  -1   7         22.51         20.01         2.67 o                         
   6  -1   7         18.89         20.61         3.61 o                         
   7  -1   7          6.03         14.63         5.10 o                         
   8  -1   7          1.61          6.04         4.42 o                         
   9  -1   7         24.71         14.67         6.09 o                         
  10  -1   7          1.38         14.75         9.74 o                         
 -13   0   7          9.69          9.56         6.11 o                         
 -12   0   7          3.32          7.99         4.66 o                         
 -11   0   7          0.25          4.71        10.90 o                         
 -10   0   7        283.84        264.44        15.36 o                         
  -9   0   7        477.36        478.73        17.10 o                         
  -8   0   7         82.04         68.21         6.25 o                         
  -7   0   7          6.94          3.66         1.97 o                         
  -6   0   7         90.15         92.94         5.42 o                         
  -5   0   7        118.56        120.82         5.38 o                         
  -4   0   7        835.77        845.56        17.89 o                         
  -3   0   7          3.72          5.26         2.40 o                         
  -2   0   7         23.61         28.89         3.06 o                         
  -1   0   7       1758.77       1859.46        28.01 o                         
   0   0   7        977.26        889.82        22.46 o                         
   1   0   7         22.12         20.03         3.52 o                         
   2   0   7       4421.82       4260.88        27.13 o                         
   3   0   7         87.37         97.50         7.51 o                         
   4   0   7         25.08         30.55         3.58 o                         
   5   0   7          9.91          7.19         3.29 o                         
   6   0   7          1.01          0.36         1.23 o                         
   7   0   7        134.28        155.61        15.07 o                         
   8   0   7         30.23         36.51         8.31 o                         
   9   0   7         11.76         20.67        11.52 o                         
 -13   1   7         45.57         59.33        18.11 o                         
 -12   1   7          0.17          1.40         2.85 o                         
 -11   1   7        147.72        129.70        11.44 o                         
 -10   1   7         38.82         40.08         6.15 o                         
  -9   1   7         96.11         91.23         7.35 o                         
  -8   1   7         82.01         71.45         6.14 o                         
  -7   1   7         28.35         26.57         3.44 o                         
  -6   1   7         61.73         69.39         5.89 o                         
  -5   1   7        292.27        300.45        11.18 o                         
  -4   1   7         33.52         27.85         3.31 o                         
  -3   1   7        419.13        439.74        10.99 o                         
  -2   1   7         68.53         78.54         3.27 o                         
  -1   1   7         23.28         16.34         2.35 o                         
   0   1   7        202.42        224.96         8.92 o                         
   1   1   7         64.57         57.27         5.86 o                         
   2   1   7        318.61        334.06         6.40 o                         
   3   1   7        249.52        251.58         9.07 o                         
   4   1   7          1.99         -0.37         3.39 o                         
   5   1   7        127.71        137.64        10.45 o                         
   6   1   7          8.63          9.69        13.56 o                         
   7   1   7          8.48          8.94         5.76 o                         
   8   1   7          0.63          1.71         7.64 o                         
   9   1   7        221.07        236.49        36.17 o                         
 -13   2   7          9.34          0.33         8.43 o                         
 -12   2   7          3.72          8.72         4.85 o                         
 -11   2   7         61.57         75.06         8.34 o                         
 -10   2   7        100.68        101.21         8.17 o                         
  -9   2   7          3.87          3.42         3.00 o                         
  -8   2   7          0.61         -0.06         2.00 o                         
  -7   2   7        307.29        316.11        19.10 o                         
  -6   2   7         68.15         64.03         8.17 o                         
  -5   2   7        511.58        531.77        17.36 o                         
  -4   2   7        293.50        327.31        12.50 o                         
  -3   2   7         32.90         35.06         3.51 o                         
  -2   2   7         49.21         42.53         3.43 o                         
  -1   2   7         28.92         23.88         3.60 o                         
   0   2   7         67.42         69.09         2.98 o                         
   1   2   7          0.83          0.45         0.76 o                         
   2   2   7         25.12         27.59         2.93 o                         
   3   2   7        139.09        131.32         8.01 o                         
   4   2   7         41.30         36.79         4.78 o                         
   5   2   7         19.49         14.08         7.08 o                         
   6   2   7         67.96         71.56        10.24 o                         
   7   2   7         34.56         53.99        16.72 o                         
   8   2   7          6.37         -1.05         9.81 o                         
 -13   3   7          0.63         24.03        13.69 o                         
 -12   3   7         52.37         54.78        13.17 o                         
 -11   3   7         29.97         32.40         8.89 o                         
 -10   3   7         78.89         95.71        13.15 o                         
  -9   3   7         61.25         69.54         8.61 o                         
  -8   3   7        133.48        117.08        12.92 o                         
  -7   3   7         43.68         63.55         8.75 o                         
  -6   3   7          4.60         11.24         8.49 o                         
  -5   3   7          2.10          2.87         1.91 o                         
  -4   3   7         19.13         22.50         2.85 o                         
  -3   3   7        146.21        168.12         5.44 o                         
  -2   3   7          0.32          0.29         0.88 o                         
  -1   3   7          0.99          3.24         1.40 o                         
   0   3   7         14.91         18.28         2.10 o                         
   1   3   7          0.43          0.82         1.25 o                         
   2   3   7         76.73         66.42         4.65 o                         
   3   3   7         42.13         45.75         6.51 o                         
   4   3   7         24.64         24.41        14.45 o                         
   5   3   7          0.11         -2.30         5.79 o                         
   6   3   7         85.52         76.92        19.16 o                         
   7   3   7         59.27         39.77        15.08 o                         
 -12   4   7          8.57          2.80         3.98 o                         
 -11   4   7          3.60          4.92         6.51 o                         
 -10   4   7         18.32         21.66         5.98 o                         
  -9   4   7         59.55         57.29         9.66 o                         
  -8   4   7         29.71         41.72         8.25 o                         
  -7   4   7        945.08        962.68        35.75 o                         
  -6   4   7          0.35          0.67         2.73 o                         
  -5   4   7         51.69         53.64         8.18 o                         
  -4   4   7        117.01        123.36         5.20 o                         
  -3   4   7         79.79         83.39         4.12 o                         
  -2   4   7         19.07         17.32         1.61 o                         
  -1   4   7        545.03        490.45        10.21 o                         
   0   4   7         80.92         86.94         5.37 o                         
   1   4   7        150.67        138.94        13.80 o                         
   2   4   7         70.22         67.71         7.23 o                         
   3   4   7         65.26         61.86         7.50 o                         
   4   4   7          0.32          2.23         3.50 o                         
   5   4   7         31.66         54.52        15.08 o                         
   6   4   7         10.81         27.59        12.44 o                         
 -12   5   7        204.51        237.34        17.88 o                         
 -11   5   7          1.84          8.18         4.13 o                         
 -10   5   7        162.46        172.78        18.13 o                         
  -9   5   7          0.10         10.60         9.84 o                         
  -8   5   7        274.51        287.11        21.16 o                         
  -7   5   7         26.75         35.36         9.19 o                         
  -6   5   7        459.78        464.85        43.98 o                         
  -5   5   7        249.11        255.05         8.48 o                         
  -4   5   7        356.71        348.36         7.86 o                         
  -3   5   7        180.18        179.89         7.04 o                         
  -2   5   7        214.40        221.99         7.64 o                         
  -1   5   7        103.52        120.81        10.77 o                         
   0   5   7        147.57        152.36         9.48 o                         
   1   5   7         13.53         21.36         5.45 o                         
   2   5   7         18.01         20.49         4.97 o                         
   3   5   7          0.24          2.22         2.59 o                         
   4   5   7         76.20         71.68        12.54 o                         
   5   5   7         57.80         56.77        12.68 o                         
 -12   6   7          6.00          9.11         7.27 o                         
 -11   6   7         11.92          2.16        11.06 o                         
 -10   6   7          5.35          3.22         6.04 o                         
  -9   6   7         63.29         66.31        11.02 o                         
  -8   6   7        117.67        132.35        15.46 o                         
  -7   6   7        321.58        305.20        22.13 o                         
  -6   6   7          4.94          1.56         3.59 o                         
  -5   6   7        419.10        393.15        27.79 o                         
  -4   6   7         56.80         62.31         5.57 o                         
  -3   6   7          0.37          1.96         1.46 o                         
  -2   6   7         64.36         51.41         4.97 o                         
  -1   6   7          4.03          8.21         3.16 o                         
   0   6   7        112.99        122.62         9.32 o                         
   1   6   7         34.55         33.87         5.83 o                         
   2   6   7         58.23         64.58        16.53 o                         
   3   6   7          7.21         -0.79         4.78 o                         
   4   6   7         16.26         14.48         4.74 o                         
 -11   7   7         58.85         52.96        11.82 o                         
 -10   7   7          0.28         10.88         6.40 o                         
  -9   7   7          2.39          4.26        12.41 o                         
  -8   7   7         13.77         14.31         9.91 o                         
  -7   7   7         12.04         16.70         6.44 o                         
  -6   7   7         23.90         34.54         8.50 o                         
  -5   7   7         15.48          9.62         3.38 o                         
  -4   7   7         25.84         32.06        10.10 o                         
  -3   7   7        143.76        143.58         8.73 o                         
  -2   7   7         25.34         25.46         4.48 o                         
  -1   7   7          0.00         -0.13         2.82 o                         
   0   7   7          6.37          6.91         4.05 o                         
   1   7   7         94.24        111.44        15.14 o                         
   2   7   7         22.42         10.43        13.20 o                         
   3   7   7          1.64          7.14         5.43 o                         
 -10   8   7          8.61          4.85         5.70 o                         
  -9   8   7         38.27         38.08        10.67 o                         
  -8   8   7         19.10         23.90         7.70 o                         
  -7   8   7          3.15          8.44         6.07 o                         
  -6   8   7         28.10         24.35         5.64 o                         
  -5   8   7         89.11         95.37        10.27 o                         
  -4   8   7         26.69         29.64         5.77 o                         
  -3   8   7          3.25          7.31         8.76 o                         
  -2   8   7         20.51         19.93         6.91 o                         
  -1   8   7          0.17         -0.92         4.54 o                         
   0   8   7          0.00         11.20         7.77 o                         
   1   8   7          1.87          8.41         5.31 o                         
  -8   9   7         24.84         35.36         9.08 o                         
  -7   9   7          0.05         -4.05         4.65 o                         
  -6   9   7          0.28          0.40         3.80 o                         
  -5   9   7         15.21         19.01         6.95 o                         
  -4   9   7        152.68        171.64        28.85 o                         
  -3   9   7        111.90        109.85        24.10 o                         
  -2   9   7          0.62          2.20         6.09 o                         
   1 -14   8          0.15         -3.62         4.29 o                         
   2 -14   8          9.62         10.16         8.56 o                         
   3 -14   8          0.06          6.91         3.86 o                         
   4 -14   8          0.98         -1.36         3.57 o                         
   5 -14   8          1.34          7.07         5.58 o                         
  -2 -13   8         12.69         14.42        14.62 o                         
  -1 -13   8          1.84         11.39         9.15 o                         
   0 -13   8         75.84         67.57        12.39 o                         
   1 -13   8        134.56        171.43        19.78 o                         
   2 -13   8          4.58          0.46         4.00 o                         
   3 -13   8         74.56         67.74        11.14 o                         
   4 -13   8        112.86        104.75        10.59 o                         
   5 -13   8         19.56          7.57         4.59 o                         
   6 -13   8          9.36          7.51         6.87 o                         
   7 -13   8          2.57          5.78         4.01 o                         
  -4 -12   8          4.36          9.81         7.21 o                         
  -3 -12   8         40.21         25.68        13.43 o                         
  -2 -12   8        159.41        141.22        25.69 o                         
  -1 -12   8         24.01         36.67        17.12 o                         
   0 -12   8         67.37         61.43        12.01 o                         
   1 -12   8         42.52         51.99        11.19 o                         
   2 -12   8         40.59         14.63         5.78 o                         
   3 -12   8          1.69          7.11         4.81 o                         
   4 -12   8         39.41         45.32         6.89 o                         
   5 -12   8         43.08         51.99         9.00 o                         
   6 -12   8         60.16         60.91         9.60 o                         
   7 -12   8          4.61          9.88         4.51 o                         
   8 -12   8         73.90         91.89        14.60 o                         
   9 -12   8         33.02         30.10         8.06 o                         
  -5 -11   8         15.54          8.90         8.82 o                         
  -4 -11   8         17.94         22.98         8.80 o                         
  -3 -11   8        359.63        329.59        38.69 o                         
  -2 -11   8        142.13        156.69        26.15 o                         
  -1 -11   8        122.58        125.27        24.63 o                         
   0 -11   8         59.04         85.59        13.38 o                         
   1 -11   8          0.08          3.15         5.73 o                         
   2 -11   8        168.19        154.45        14.03 o                         
   3 -11   8         75.55         58.72         8.90 o                         
   4 -11   8        127.81        108.16        11.49 o                         
   5 -11   8         56.66         53.80         8.80 o                         
   6 -11   8         42.26         44.28         7.85 o                         
   7 -11   8         31.76         28.79         8.27 o                         
   8 -11   8          0.97          6.77         4.13 o                         
   9 -11   8        134.22        141.05        14.97 o                         
  -7 -10   8          1.75         -4.87         4.87 o                         
  -6 -10   8         16.68         12.86         5.89 o                         
  -5 -10   8        246.71        277.90        31.82 o                         
  -4 -10   8          7.81         13.43         9.48 o                         
  -3 -10   8         41.58         27.13        11.85 o                         
  -2 -10   8         15.91         19.62         9.94 o                         
  -1 -10   8        149.26        134.04        21.80 o                         
   0 -10   8        525.70        515.57        29.21 o                         
   1 -10   8        154.12        144.43        15.40 o                         
   2 -10   8        520.75        497.93        23.09 o                         
   3 -10   8          9.65          6.28         6.31 o                         
   4 -10   8        112.13        117.19        11.66 o                         
   5 -10   8          4.87         13.77         8.76 o                         
   6 -10   8         27.62         36.56         6.94 o                         
   7 -10   8         88.49         91.71        10.94 o                         
   8 -10   8        495.87        492.28        25.85 o                         
   9 -10   8          2.60         12.82         5.52 o                         
  10 -10   8          8.03          4.34         5.28 o                         
  -8  -9   8         31.26         45.63        16.39 o                         
  -7  -9   8          3.34          0.46         7.18 o                         
  -6  -9   8          0.37          1.25         4.41 o                         
  -5  -9   8         69.87         60.52        11.37 o                         
  -4  -9   8         17.69         20.41         9.55 o                         
  -3  -9   8         72.10         68.95        15.01 o                         
  -2  -9   8       1257.40       1359.69        66.65 o                         
  -1  -9   8          3.10          4.98         2.91 o                         
   0  -9   8          0.00          2.51         3.00 o                         
   1  -9   8         53.38         49.44         7.16 o                         
   2  -9   8        110.77         94.96         9.59 o                         
   3  -9   8         18.41         14.23         5.14 o                         
   4  -9   8        228.72        239.35        15.46 o                         
   5  -9   8       1388.07       1481.15        39.42 o                         
   6  -9   8        852.46        793.64        31.69 o                         
   7  -9   8        306.71        311.61        19.18 o                         
   8  -9   8         30.14         30.83         6.60 o                         
   9  -9   8        118.27        125.14        16.57 o                         
  10  -9   8          0.17          1.54         6.48 o                         
  -9  -8   8          0.35         -1.05         6.45 o                         
  -8  -8   8          5.14          8.89        10.47 o                         
  -7  -8   8          1.48         -0.72         5.33 o                         
  -6  -8   8         34.27         38.65        13.56 o                         
  -5  -8   8         46.63         75.66        16.99 o                         
  -4  -8   8          0.15          4.91         7.83 o                         
  -3  -8   8        409.16        355.29        23.22 o                         
  -2  -8   8          5.24          5.54         4.66 o                         
  -1  -8   8          0.73          1.60         1.78 o                         
   0  -8   8         26.01         32.92         4.75 o                         
   1  -8   8        566.50        612.50        23.43 o                         
   2  -8   8        779.12        764.17        32.03 o                         
   3  -8   8        228.44        211.92        16.40 o                         
   4  -8   8         22.73         34.10         6.17 o                         
   5  -8   8        194.93        183.65        10.88 o                         
   6  -8   8         83.74         73.13         9.17 o                         
   7  -8   8        164.60        163.83        14.53 o                         
   8  -8   8        603.20        619.41        34.06 o                         
   9  -8   8        130.88        105.81        14.80 o                         
  10  -8   8         51.61         54.36        11.64 o                         
  -9  -7   8         25.58         31.08        13.23 o                         
  -8  -7   8        100.94        105.97        17.48 o                         
  -7  -7   8          0.26         -4.03         4.33 o                         
  -6  -7   8         26.19          6.39         9.28 o                         
  -5  -7   8          0.27          5.57         4.46 o                         
  -4  -7   8         37.09         40.10        11.92 o                         
  -3  -7   8        385.65        413.27        11.31 o                         
  -2  -7   8         40.13         40.65         7.75 o                         
  -1  -7   8        198.84        188.61         8.38 o                         
   0  -7   8        767.83        823.47        25.11 o                         
   1  -7   8          0.40         -0.27         2.32 o                         
   2  -7   8        264.29        256.04        13.92 o                         
   3  -7   8        107.78         92.98        10.37 o                         
   4  -7   8        210.26        189.28        10.36 o                         
   5  -7   8        252.22        259.19        12.02 o                         
   6  -7   8        444.32        458.60        20.95 o                         
   7  -7   8         87.39         90.70        12.42 o                         
   8  -7   8         43.84         53.49         9.78 o                         
   9  -7   8          4.82          3.06         8.03 o                         
  10  -7   8         11.07         17.59         7.51 o                         
  11  -7   8          0.52          5.91         8.86 o                         
 -10  -6   8          3.69         20.34        10.86 o                         
  -9  -6   8          6.84          5.08         5.50 o                         
  -8  -6   8        121.23        113.53        14.47 o                         
  -7  -6   8         52.98         58.16         9.99 o                         
  -6  -6   8         15.16         14.63         5.04 o                         
  -5  -6   8         54.45         63.82         9.81 o                         
  -4  -6   8         61.30         74.22        14.03 o                         
  -3  -6   8        326.65        316.01        12.80 o                         
  -2  -6   8        283.26        317.83        13.22 o                         
  -1  -6   8        730.59        733.99        28.15 o                         
   0  -6   8       1052.84       1108.52        27.08 o                         
   1  -6   8         22.04         21.77         5.67 o                         
   2  -6   8        380.57        380.32        15.77 o                         
   3  -6   8         54.86         60.94         5.51 o                         
   4  -6   8          0.19          1.44         1.75 o                         
   5  -6   8        184.10        211.15        15.54 o                         
   6  -6   8          0.50          4.77         3.83 o                         
   7  -6   8          1.22         11.87         6.18 o                         
   8  -6   8         48.44         56.70        10.42 o                         
   9  -6   8         17.57         16.90         5.37 o                         
  10  -6   8         63.00         63.65        12.20 o                         
  11  -6   8          3.48         20.57         8.22 o                         
 -11  -5   8          2.59          3.56         4.54 o                         
 -10  -5   8          0.34         11.19         9.41 o                         
  -9  -5   8         18.45         11.41         7.11 o                         
  -8  -5   8         62.66         51.00         9.36 o                         
  -7  -5   8        144.33        148.64        24.08 o                         
  -6  -5   8       1087.12       1055.16        53.31 o                         
  -5  -5   8        220.52        217.77        16.08 o                         
  -4  -5   8         81.83         81.07        13.96 o                         
  -3  -5   8        178.85        180.07        14.86 o                         
  -2  -5   8         45.22         58.16         6.36 o                         
  -1  -5   8        530.35        574.23        18.54 o                         
   0  -5   8        444.53        490.23        14.16 o                         
   1  -5   8          0.32         -0.80         1.34 o                         
   2  -5   8       1570.19       1612.82        20.66 o                         
   3  -5   8        281.80        300.56         9.44 o                         
   4  -5   8         78.40         71.70         7.29 o                         
   5  -5   8         28.02         29.48         4.98 o                         
   6  -5   8        111.15        132.98        13.35 o                         
   7  -5   8         31.33         29.29         9.05 o                         
   8  -5   8        275.07        245.69        40.95 o                         
   9  -5   8        147.20        158.15        18.51 o                         
  10  -5   8         48.93         48.10        10.99 o                         
 -11  -4   8         52.72         58.34        16.33 o                         
 -10  -4   8        116.88         93.29        12.20 o                         
  -9  -4   8         32.71         32.20         7.14 o                         
  -8  -4   8          3.16          2.29         3.51 o                         
  -7  -4   8        110.68        112.06        11.90 o                         
  -6  -4   8         40.18         46.55         4.16 o                         
  -5  -4   8        123.87        130.47        11.85 o                         
  -4  -4   8         51.55         61.51        11.99 o                         
  -3  -4   8          9.31          9.60         2.93 o                         
  -2  -4   8       1406.43       1478.49        15.45 o                         
  -1  -4   8         15.44         22.47         2.91 o                         
   0  -4   8        202.50        214.95         7.76 o                         
   1  -4   8          1.04          0.48         1.18 o                         
   2  -4   8         93.86        105.16         4.86 o                         
   3  -4   8         76.63         79.95         4.15 o                         
   4  -4   8        209.59        211.97         7.64 o                         
   5  -4   8        181.57        178.09         8.89 o                         
   6  -4   8        199.93        200.92        17.20 o                         
   7  -4   8         63.70         65.11        13.37 o                         
   8  -4   8         51.68         66.17        21.89 o                         
   9  -4   8         72.23         87.66        12.89 o                         
  10  -4   8         18.98         28.89         8.87 o                         
 -12  -3   8          0.36          0.00         5.07 o                         
 -11  -3   8         40.08         82.31        18.63 o                         
 -10  -3   8         37.70         43.98         8.36 o                         
  -9  -3   8        154.02        156.24        10.01 o                         
  -8  -3   8          0.07          0.75         2.01 o                         
  -7  -3   8        148.35        135.92        16.08 o                         
  -6  -3   8         82.02         83.90         4.99 o                         
  -5  -3   8         26.26         26.84         2.59 o                         
  -4  -3   8        353.41        363.50        17.16 o                         
  -3  -3   8         96.55         94.31         7.14 o                         
  -2  -3   8        233.30        248.62         7.59 o                         
  -1  -3   8        575.54        591.99        12.74 o                         
   0  -3   8       1775.65       1846.53        21.33 o                         
   1  -3   8        486.23        499.78         9.59 o                         
   2  -3   8        538.74        527.11         9.28 o                         
   3  -3   8         18.08         23.29         2.44 o                         
   4  -3   8         11.68          9.94         1.91 o                         
   5  -3   8         35.85         38.12         3.37 o                         
   6  -3   8        106.92         99.46         6.13 o                         
   7  -3   8        254.81        265.14        11.54 o                         
   8  -3   8         45.34         44.33         7.43 o                         
   9  -3   8         26.05         21.37         6.99 o                         
  10  -3   8         62.43         59.72        11.50 o                         
 -12  -2   8         16.03         30.80        15.93 o                         
 -11  -2   8         20.73         25.25         5.77 o                         
 -10  -2   8          1.51          1.21         2.02 o                         
  -9  -2   8         97.11        103.80        10.38 o                         
  -8  -2   8         32.51         40.97         6.32 o                         
  -7  -2   8          1.14          3.69         1.80 o                         
  -6  -2   8          4.07          4.11         1.83 o                         
  -5  -2   8        302.67        274.73         9.37 o                         
  -4  -2   8        122.33        116.13         8.17 o                         
  -3  -2   8         86.14         85.76         5.50 o                         
  -2  -2   8          1.75          5.96         2.45 o                         
  -1  -2   8         48.00         61.66         3.58 o                         
   0  -2   8        482.78        493.14         9.19 o                         
   1  -2   8        503.19        502.66         9.28 o                         
   2  -2   8        653.45        630.71        12.39 o                         
   3  -2   8          0.09         -0.61         1.16 o                         
   4  -2   8         51.75         53.11         4.20 o                         
   5  -2   8         91.25         89.54         6.66 o                         
   6  -2   8          0.06         -0.66         1.34 o                         
   7  -2   8          5.11          0.59         2.10 o                         
   8  -2   8          0.03          2.89         3.41 o                         
   9  -2   8         72.42         59.31        15.34 o                         
  10  -2   8         12.84          9.02         8.43 o                         
 -12  -1   8          0.00         -2.72         3.17 o                         
 -11  -1   8          7.75          9.37         5.08 o                         
 -10  -1   8         89.53         75.44         8.29 o                         
  -9  -1   8        526.74        534.46        18.46 o                         
  -8  -1   8          6.57         10.19         3.00 o                         
  -7  -1   8          9.40          7.41         2.28 o                         
  -6  -1   8        157.34        179.15         8.28 o                         
  -5  -1   8        248.77        258.84         9.26 o                         
  -4  -1   8       1840.18       1906.68        21.60 o                         
  -3  -1   8       1650.66       1637.84        30.10 o                         
  -2  -1   8        776.22        762.72        12.78 o                         
  -1  -1   8        219.43        203.21         5.17 o                         
   0  -1   8        194.45        182.74        15.42 o                         
   1  -1   8         69.55         67.91         7.83 o                         
   2  -1   8       1013.04       1016.31        18.34 o                         
   3  -1   8         19.65         16.60         2.46 o                         
   4  -1   8        428.21        441.64        11.59 o                         
   5  -1   8         51.77         46.27         4.71 o                         
   6  -1   8          6.01          4.44         2.12 o                         
   7  -1   8          5.04          4.50         2.85 o                         
   8  -1   8         10.96         18.50        10.27 o                         
   9  -1   8         37.69         28.05        12.44 o                         
 -12   0   8          1.87         -4.48         4.48 o                         
 -11   0   8         12.27         26.22         5.27 o                         
 -10   0   8         11.36         20.83         4.08 o                         
  -9   0   8        392.35        355.67        14.70 o                         
  -8   0   8        718.55        679.36        18.99 o                         
  -7   0   8         42.74         43.95         3.91 o                         
  -6   0   8          0.12          1.28         1.27 o                         
  -5   0   8          2.72          4.23         2.13 o                         
  -4   0   8       1990.11       2068.88        32.38 o                         
  -3   0   8       1001.58        966.54        16.63 o                         
  -2   0   8         13.08         12.29         1.44 o                         
  -1   0   8         79.93         82.50         9.51 o                         
   0   0   8          8.37          8.20         4.11 o                         
   1   0   8        473.48        482.44        16.53 o                         
   2   0   8        154.62        163.79        12.95 o                         
   3   0   8          9.18          6.72         2.42 o                         
   4   0   8         27.07         29.03         4.40 o                         
   5   0   8        169.92        167.02         8.88 o                         
   6   0   8         12.86         16.45         4.17 o                         
   7   0   8          8.19          3.49         4.35 o                         
   8   0   8         56.65         75.66        19.10 o                         
   9   0   8        100.69        109.19        24.50 o                         
 -12   1   8         24.88         17.25        12.97 o                         
 -11   1   8         30.18         35.72         5.42 o                         
 -10   1   8        139.67        118.03         8.84 o                         
  -9   1   8        320.96        282.79        12.69 o                         
  -8   1   8       1044.40       1065.13        22.26 o                         
  -7   1   8        116.76        132.77        10.47 o                         
  -6   1   8         58.73         54.15         6.49 o                         
  -5   1   8         44.75         44.68         5.07 o                         
  -4   1   8         82.02         82.55         6.27 o                         
  -3   1   8         27.20         24.89         3.73 o                         
  -2   1   8        446.30        451.67         7.89 o                         
  -1   1   8          2.00          0.47         1.18 o                         
   0   1   8          0.01          0.39         1.15 o                         
   1   1   8          2.78          1.87         1.66 o                         
   2   1   8       1261.07       1224.76         9.99 o                         
   3   1   8        606.22        567.65        11.13 o                         
   4   1   8          3.07          5.02         2.25 o                         
   5   1   8        159.96        153.59        11.13 o                         
   6   1   8        194.94        211.92        29.12 o                         
   7   1   8        217.91        255.67        33.66 o                         
   8   1   8          6.03         -4.02         5.93 o                         
 -12   2   8         71.07         73.44         9.77 o                         
 -11   2   8          2.97          2.11         3.21 o                         
 -10   2   8        106.85         99.86        10.41 o                         
  -9   2   8        134.08        133.55        11.72 o                         
  -8   2   8          9.90         14.26         3.15 o                         
  -7   2   8          0.01          9.57         4.17 o                         
  -6   2   8         11.46         12.21         4.07 o                         
  -5   2   8          0.02          0.78         2.00 o                         
  -4   2   8          1.73          5.89         2.25 o                         
  -3   2   8        385.79        378.92        10.99 o                         
  -2   2   8         31.03         28.82         2.36 o                         
  -1   2   8         67.19         64.67         4.64 o                         
   0   2   8          3.79          5.88         2.74 o                         
   1   2   8          0.57          3.20         2.58 o                         
   2   2   8        336.45        339.21         9.98 o                         
   3   2   8         16.59         12.68         2.34 o                         
   4   2   8         24.66         30.42         6.81 o                         
   5   2   8         33.13         22.32         9.28 o                         
   6   2   8         70.24         74.87        18.37 o                         
   7   2   8          8.67         16.13        11.32 o                         
 -12   3   8         37.09         43.88         8.08 o                         
 -11   3   8         53.99         61.41         8.78 o                         
 -10   3   8          0.13         -2.29         4.04 o                         
  -9   3   8        138.89        152.89        12.66 o                         
  -8   3   8         11.66          7.46         6.35 o                         
  -7   3   8         89.61        102.24        11.55 o                         
  -6   3   8        220.35        239.68        18.22 o                         
  -5   3   8         20.15         25.14         4.07 o                         
  -4   3   8        225.25        232.74        11.10 o                         
  -3   3   8        148.73        141.48         5.41 o                         
  -2   3   8         23.57         28.78         2.30 o                         
  -1   3   8        311.24        295.79         8.52 o                         
   0   3   8          0.91         -0.34         1.08 o                         
   1   3   8        270.38        277.44         9.80 o                         
   2   3   8         12.13         12.30         2.56 o                         
   3   3   8          0.10          1.01         1.89 o                         
   4   3   8         20.25         27.46        11.32 o                         
   5   3   8          2.46          5.14         7.83 o                         
   6   3   8          2.81         -4.41         7.44 o                         
 -12   4   8          4.88          4.36         3.49 o                         
 -11   4   8          4.41          1.03         3.22 o                         
 -10   4   8         20.64         11.71         5.96 o                         
  -9   4   8          5.21         12.62         5.55 o                         
  -8   4   8         47.07         44.22        10.40 o                         
  -7   4   8         37.24         43.50         8.50 o                         
  -6   4   8        247.77        256.94        17.89 o                         
  -5   4   8          5.69          2.75         2.73 o                         
  -4   4   8        829.03        837.66        18.97 o                         
  -3   4   8         28.25         27.26         2.98 o                         
  -2   4   8        681.09        687.07        10.96 o                         
  -1   4   8         13.59          9.28         1.70 o                         
   0   4   8        464.68        460.65        15.49 o                         
   1   4   8         28.66         31.83         4.67 o                         
   2   4   8         60.82         63.78        10.78 o                         
   3   4   8         29.11         28.75         9.42 o                         
   4   4   8         77.68         63.61        12.06 o                         
   5   4   8        107.62        118.43        16.65 o                         
 -12   5   8          0.09         -3.21         3.21 o                         
 -11   5   8          8.31          4.58         3.70 o                         
 -10   5   8          2.80          6.74         4.83 o                         
  -9   5   8         95.84         90.77        16.30 o                         
  -8   5   8         72.70         96.72        19.06 o                         
  -7   5   8        292.78        291.44        39.93 o                         
  -6   5   8          0.18         -2.12         4.77 o                         
  -5   5   8        479.16        535.28        48.60 o                         
  -4   5   8        246.80        239.11        16.81 o                         
  -3   5   8        116.43        119.24         5.95 o                         
  -2   5   8          0.90          1.72         2.23 o                         
  -1   5   8        227.66        212.68        14.59 o                         
   0   5   8          4.85          6.48         2.90 o                         
   1   5   8        129.15        139.50        15.51 o                         
   2   5   8        194.05        192.19        18.89 o                         
   3   5   8         35.80         33.49         9.52 o                         
   4   5   8          4.01          0.84         5.13 o                         
 -11   6   8         13.98          6.80         4.39 o                         
 -10   6   8          2.17          1.74         5.05 o                         
  -9   6   8         20.04          4.59        10.21 o                         
  -8   6   8        374.78        399.33        26.49 o                         
  -7   6   8          5.38          8.64         5.63 o                         
  -6   6   8        148.46        148.54        15.49 o                         
  -5   6   8        194.98        221.45        18.41 o                         
  -4   6   8         14.89         24.63         8.26 o                         
  -3   6   8        113.92        100.23         7.73 o                         
  -2   6   8         67.90         58.49        11.41 o                         
  -1   6   8         82.20         79.41         9.55 o                         
   0   6   8         28.13         15.03         4.69 o                         
   1   6   8         30.14         44.59         9.33 o                         
   2   6   8          6.28         14.42         5.39 o                         
   3   6   8         27.59         21.92        12.61 o                         
 -10   7   8          2.96          2.78         4.23 o                         
  -9   7   8          8.21         11.71         5.63 o                         
  -8   7   8         42.10         52.99        10.77 o                         
  -7   7   8         35.09         31.24        12.31 o                         
  -6   7   8         34.89         43.79         9.45 o                         
  -5   7   8         33.41         35.80         8.19 o                         
  -4   7   8         44.47         56.26         9.71 o                         
  -3   7   8        174.41        190.53        20.81 o                         
  -2   7   8          5.65          1.71         6.03 o                         
  -1   7   8         37.11         35.79        11.46 o                         
   0   7   8         51.36         45.58        10.86 o                         
   1   7   8          0.58         -0.20         6.32 o                         
  -9   8   8         19.84         27.93         9.32 o                         
  -8   8   8          3.94          9.39         6.38 o                         
  -7   8   8         16.53          8.49         5.20 o                         
  -6   8   8         10.08          2.90        13.50 o                         
  -5   8   8         78.81        130.58        25.48 o                         
  -4   8   8         47.14         38.52        14.42 o                         
  -3   8   8          1.69          2.90         5.20 o                         
  -2   8   8          4.62          3.94         5.84 o                         
  -1   8   8         29.71         48.22        16.46 o                         
   1 -14   9          1.27          0.76         4.98 o                         
   2 -14   9          2.20        -12.51        13.60 o                         
   3 -14   9         17.10         16.82         5.42 o                         
   4 -14   9          4.82          1.66         3.61 o                         
   5 -14   9          6.09          6.90         4.40 o                         
  -2 -13   9         70.95        124.72        26.01 o                         
  -1 -13   9         16.61         27.78        14.42 o                         
   0 -13   9         60.56         61.10        12.51 o                         
   1 -13   9         47.77         60.64        12.05 o                         
   2 -13   9          0.26          5.98         4.81 o                         
   3 -13   9         67.33         58.36         9.39 o                         
   4 -13   9         71.43         66.58         8.46 o                         
   5 -13   9          1.27          5.46         3.91 o                         
   6 -13   9          1.38          3.46         4.11 o                         
   7 -13   9         14.12          6.00         4.86 o                         
  -4 -12   9          1.24          3.35         6.91 o                         
  -3 -12   9         82.46        123.21        25.16 o                         
  -2 -12   9          0.04          3.16         7.24 o                         
  -1 -12   9          7.32         24.36        11.19 o                         
   0 -12   9         33.36         50.10        11.59 o                         
   1 -12   9          0.01         12.39         8.31 o                         
   2 -12   9          0.34          9.83         5.46 o                         
   3 -12   9         43.08         57.22         8.97 o                         
   4 -12   9          6.40          7.11         3.93 o                         
   5 -12   9          8.37         15.49         6.48 o                         
   6 -12   9        146.72        169.07        19.85 o                         
   7 -12   9          5.60         10.56         4.25 o                         
   8 -12   9         16.08         22.22         6.12 o                         
  -5 -11   9         39.32         61.05        13.79 o                         
  -4 -11   9        187.69        206.11        31.16 o                         
  -3 -11   9          9.42         21.46         9.28 o                         
  -2 -11   9         50.83         49.25        16.00 o                         
  -1 -11   9         97.89        120.78        22.06 o                         
   0 -11   9          1.82         -1.67         4.10 o                         
   1 -11   9        281.93        263.93        22.16 o                         
   2 -11   9         94.97         95.28        14.85 o                         
   3 -11   9          7.74         12.82         4.60 o                         
   4 -11   9        442.10        434.40        23.11 o                         
   5 -11   9         11.83          8.58        12.05 o                         
   6 -11   9        533.17        501.53        30.17 o                         
   7 -11   9         11.22         17.84         6.22 o                         
   8 -11   9         14.35         11.22         6.82 o                         
   9 -11   9         15.29         14.30         9.12 o                         
  -7 -10   9         32.52         24.80         8.85 o                         
  -6 -10   9         12.72          6.91        10.80 o                         
  -5 -10   9          8.42          3.89         9.41 o                         
  -4 -10   9         27.12         29.69        11.13 o                         
  -3 -10   9        126.25        119.87        22.46 o                         
  -2 -10   9        103.23        101.88        19.63 o                         
  -1 -10   9          6.03          1.45         6.52 o                         
   0 -10   9         75.96         69.38        19.26 o                         
   1 -10   9         22.22         40.39         8.95 o                         
   2 -10   9          3.98          6.51         4.16 o                         
   3 -10   9        183.04        218.57        15.43 o                         
   4 -10   9         78.30         62.73         8.52 o                         
   5 -10   9        320.31        299.79        21.87 o                         
   6 -10   9         47.05         52.17         8.40 o                         
   7 -10   9         32.78         32.46         7.32 o                         
   8 -10   9         26.80         26.80         6.56 o                         
   9 -10   9         15.82         30.48         9.22 o                         
  -8  -9   9          0.27         -6.78         6.78 o                         
  -7  -9   9          0.01         -4.35         6.58 o                         
  -6  -9   9          0.34          9.22         8.49 o                         
  -5  -9   9         41.51         49.82        13.10 o                         
  -4  -9   9         14.24         14.35         8.36 o                         
  -3  -9   9        554.87        526.13        42.74 o                         
  -2  -9   9        921.15        942.80        55.21 o                         
  -1  -9   9         19.69         20.81         4.17 o                         
   0  -9   9          6.24          2.59         2.65 o                         
   1  -9   9        258.42        267.83        26.60 o                         
   2  -9   9        533.75        541.52        22.62 o                         
   3  -9   9        840.32        775.91        33.49 o                         
   4  -9   9        381.11        350.54        19.02 o                         
   5  -9   9          0.49          0.46         3.28 o                         
   6  -9   9          0.12          1.37         4.40 o                         
   7  -9   9          4.41          3.00         4.05 o                         
   8  -9   9        131.98        161.51        14.76 o                         
   9  -9   9        139.84        177.41        19.84 o                         
  10  -9   9          0.77          5.81         5.07 o                         
  -9  -8   9          3.88         -0.72         5.14 o                         
  -8  -8   9          1.39          0.79         6.06 o                         
  -7  -8   9          4.27          5.35         4.28 o                         
  -6  -8   9         20.94         19.31         6.53 o                         
  -5  -8   9        138.74        141.86        15.72 o                         
  -4  -8   9          7.05         -3.07         4.40 o                         
  -3  -8   9        106.97         93.68        12.64 o                         
  -2  -8   9        338.08        321.68        22.13 o                         
  -1  -8   9        630.11        667.11        18.23 o                         
   0  -8   9        287.75        290.98        17.18 o                         
   1  -8   9         35.89         46.13         5.74 o                         
   2  -8   9        121.76        125.68        10.10 o                         
   3  -8   9        136.11        126.25        13.03 o                         
   4  -8   9        310.58        305.37        21.30 o                         
   5  -8   9          0.39         -0.19         2.88 o                         
   6  -8   9         52.76         49.48        11.56 o                         
   7  -8   9         99.49         95.10        13.81 o                         
   8  -8   9        191.88        205.54        26.32 o                         
   9  -8   9          4.57          3.56         6.22 o                         
  10  -8   9         23.74         17.27         7.40 o                         
  -9  -7   9          1.90          6.26        10.17 o                         
  -8  -7   9          6.96         -1.74         3.62 o                         
  -7  -7   9         39.72         38.45        13.53 o                         
  -6  -7   9         20.34         21.38         6.56 o                         
  -5  -7   9         54.33         77.16        11.52 o                         
  -4  -7   9        124.31        110.66        18.44 o                         
  -3  -7   9        277.16        278.14        11.70 o                         
  -2  -7   9        360.64        363.05        15.33 o                         
  -1  -7   9         42.11         40.24         5.92 o                         
   0  -7   9        114.44        129.23        10.24 o                         
   1  -7   9         26.08         32.92         8.53 o                         
   2  -7   9          0.07         -0.63         2.37 o                         
   3  -7   9        103.61        102.55         9.01 o                         
   4  -7   9        139.81        134.17        10.73 o                         
   5  -7   9         30.77         42.28         7.46 o                         
   6  -7   9          1.25         10.02         4.07 o                         
   7  -7   9          0.01          4.20         5.27 o                         
   8  -7   9         16.44         17.09         5.62 o                         
   9  -7   9         42.13         55.93        10.85 o                         
  10  -7   9          5.86         10.21         6.62 o                         
 -10  -6   9         26.31         31.93        12.25 o                         
  -9  -6   9          5.10         11.76         5.54 o                         
  -8  -6   9        151.02        164.04        16.78 o                         
  -7  -6   9         10.19          3.92         3.75 o                         
  -6  -6   9          0.49          1.42         4.35 o                         
  -5  -6   9        246.30        266.43        18.92 o                         
  -4  -6   9        162.03        174.64        22.13 o                         
  -3  -6   9        200.32        226.37        11.10 o                         
  -2  -6   9          3.50          4.25         4.17 o                         
  -1  -6   9        306.48        279.17        23.70 o                         
   0  -6   9        489.46        477.25        17.96 o                         
   1  -6   9         23.28         28.54         3.79 o                         
   2  -6   9          1.41          1.15         2.36 o                         
   3  -6   9        622.34        677.13        21.27 o                         
   4  -6   9          3.55          2.67         3.52 o                         
   5  -6   9         98.93        110.43         9.85 o                         
   6  -6   9        169.22        200.86        17.23 o                         
   7  -6   9        352.78        352.67        23.64 o                         
   8  -6   9         12.06         10.81         5.40 o                         
   9  -6   9         45.73         33.27         9.61 o                         
  10  -6   9          0.29          0.83         6.45 o                         
 -11  -5   9         16.24         18.96        11.52 o                         
 -10  -5   9          2.88          3.19         8.49 o                         
  -9  -5   9         54.59         53.11        10.00 o                         
  -8  -5   9        192.30        175.82        17.03 o                         
  -7  -5   9        255.98        229.56        18.08 o                         
  -6  -5   9        852.37        902.47        34.27 o                         
  -5  -5   9          0.36         -0.34         3.05 o                         
  -4  -5   9         61.10         59.72         6.69 o                         
  -3  -5   9        926.05        897.69        30.57 o                         
  -2  -5   9         20.87         24.18         5.04 o                         
  -1  -5   9       1094.47       1119.53        22.54 o                         
   0  -5   9        152.37        152.45         7.96 o                         
   1  -5   9        423.92        437.53        11.68 o                         
   2  -5   9         91.42        110.64         5.92 o                         
   3  -5   9        919.73        885.37        16.20 o                         
   4  -5   9         64.67         63.91         5.80 o                         
   5  -5   9        541.32        540.06        20.53 o                         
   6  -5   9        524.96        523.30        26.89 o                         
   7  -5   9        437.02        453.63        26.26 o                         
   8  -5   9         29.41         30.38         8.56 o                         
   9  -5   9         55.49         65.75        11.41 o                         
  10  -5   9          5.24         21.37         7.93 o                         
 -11  -4   9        104.91        115.31        22.06 o                         
 -10  -4   9          7.96          1.55         3.18 o                         
  -9  -4   9         15.50         15.35         4.92 o                         
  -8  -4   9          2.09          2.87         3.09 o                         
  -7  -4   9        176.19        172.70        14.90 o                         
  -6  -4   9        106.00         87.26        10.45 o                         
  -5  -4   9       1137.60       1110.10        57.30 o                         
  -4  -4   9        107.05        112.59        10.37 o                         
  -3  -4   9        177.21        197.09        11.44 o                         
  -2  -4   9        269.12        284.83         7.42 o                         
  -1  -4   9        169.95        172.88         7.68 o                         
   0  -4   9         68.80         68.10         5.23 o                         
   1  -4   9         85.83         83.02         4.31 o                         
   2  -4   9        141.06        133.84         5.47 o                         
   3  -4   9        243.48        226.18         7.10 o                         
   4  -4   9          8.23          8.85         2.09 o                         
   5  -4   9         47.37         43.27         4.41 o                         
   6  -4   9        346.25        345.49        12.83 o                         
   7  -4   9          3.59         11.84         4.22 o                         
   8  -4   9         55.79         59.98        10.15 o                         
   9  -4   9          5.63          1.05         3.64 o                         
  10  -4   9        121.11        129.08        26.67 o                         
 -11  -3   9          2.36          5.31         9.28 o                         
 -10  -3   9         12.00         15.12         6.65 o                         
  -9  -3   9         32.74         35.86         5.67 o                         
  -8  -3   9         22.75         20.84         4.25 o                         
  -7  -3   9          0.27          2.97         1.78 o                         
  -6  -3   9        116.38        120.41         8.30 o                         
  -5  -3   9        257.35        249.68        12.20 o                         
  -4  -3   9        224.16        202.50        14.04 o                         
  -3  -3   9       1076.48       1178.77        29.34 o                         
  -2  -3   9        737.62        757.92        12.80 o                         
  -1  -3   9        300.67        297.18        10.92 o                         
   0  -3   9         46.01         39.13         3.21 o                         
   1  -3   9          7.88          4.45         1.12 o                         
   2  -3   9          4.59          5.34         1.59 o                         
   3  -3   9          0.77          1.62         1.16 o                         
   4  -3   9          4.46          4.66         1.63 o                         
   5  -3   9         47.92         52.51         4.44 o                         
   6  -3   9         12.89         13.81         2.40 o                         
   7  -3   9        100.59         99.45        10.00 o                         
   8  -3   9         56.95         77.10         9.71 o                         
   9  -3   9         55.40         58.51        12.35 o                         
 -12  -2   9          3.28          1.91         9.22 o                         
 -11  -2   9          0.01          8.26         4.13 o                         
 -10  -2   9          0.55          1.59         2.13 o                         
  -9  -2   9          8.39          9.62         3.57 o                         
  -8  -2   9         16.72         17.08         3.82 o                         
  -7  -2   9         58.20         51.54         6.04 o                         
  -6  -2   9         40.60         44.86         4.13 o                         
  -5  -2   9          0.36         -1.44         1.85 o                         
  -4  -2   9         32.34         28.94         4.67 o                         
  -3  -2   9         61.29         58.19         6.82 o                         
  -2  -2   9         40.21         39.08         3.10 o                         
  -1  -2   9         39.24         33.19         2.62 o                         
   0  -2   9         64.67         58.88         4.30 o                         
   1  -2   9         12.53         13.13         3.68 o                         
   2  -2   9        107.92        109.78         5.59 o                         
   3  -2   9        259.06        252.60         8.72 o                         
   4  -2   9        612.34        579.07        13.53 o                         
   5  -2   9        128.12        122.90         7.01 o                         
   6  -2   9         30.65         31.35         3.77 o                         
   7  -2   9          3.21         10.81         4.21 o                         
   8  -2   9         30.73         34.19         8.72 o                         
   9  -2   9          1.29        -10.99        10.99 o                         
 -12  -1   9          0.01          5.27         8.23 o                         
 -11  -1   9          1.29          2.16         5.66 o                         
 -10  -1   9         13.62         13.41         4.17 o                         
  -9  -1   9        304.84        278.10        13.31 o                         
  -8  -1   9         23.12         21.88         3.87 o                         
  -7  -1   9         46.41         37.93         4.24 o                         
  -6  -1   9         18.19         17.93         3.29 o                         
  -5  -1   9        123.34        128.42         6.49 o                         
  -4  -1   9         43.47         45.12         5.78 o                         
  -3  -1   9          3.99          1.89         0.95 o                         
  -2  -1   9          5.35          3.07         1.08 o                         
  -1  -1   9        513.34        499.28        18.52 o                         
   0  -1   9        182.99        183.24        16.47 o                         
   1  -1   9        406.93        430.93        20.81 o                         
   2  -1   9         13.58         16.60         5.26 o                         
   3  -1   9        109.58        112.01        12.02 o                         
   4  -1   9        267.19        267.68        10.41 o                         
   5  -1   9         65.29         63.52         5.81 o                         
   6  -1   9         92.99        103.29        13.97 o                         
   7  -1   9          5.19          5.28         6.88 o                         
   8  -1   9         33.59         23.18        11.26 o                         
 -12   0   9         22.18         24.16        11.39 o                         
 -11   0   9         81.07         94.08        10.44 o                         
 -10   0   9         16.12         11.64         3.09 o                         
  -9   0   9         41.90         38.12         4.90 o                         
  -8   0   9        406.18        411.37        15.94 o                         
  -7   0   9         66.55         75.40         5.45 o                         
  -6   0   9         88.70         84.56         6.82 o                         
  -5   0   9         29.84         43.29         4.80 o                         
  -4   0   9          3.44          2.81         2.12 o                         
  -3   0   9         11.97         13.45         2.10 o                         
  -2   0   9        504.64        528.21         6.38 o                         
  -1   0   9        173.68        190.96        11.81 o                         
   0   0   9        107.98         96.42        12.61 o                         
   1   0   9        265.75        248.15        15.38 o                         
   2   0   9          0.01          2.37         4.44 o                         
   3   0   9        527.07        487.48        13.48 o                         
   4   0   9          1.87          3.63         1.86 o                         
   5   0   9        138.35        149.12        10.85 o                         
   6   0   9        384.54        376.16        26.57 o                         
   7   0   9        140.70        169.73        27.60 o                         
   8   0   9         25.51         51.22        16.26 o                         
 -12   1   9         16.15         15.59         4.67 o                         
 -11   1   9          6.92          3.85         3.62 o                         
 -10   1   9         15.49         24.53         5.35 o                         
  -9   1   9        742.33        674.96        26.23 o                         
  -8   1   9        289.61        288.95        16.48 o                         
  -7   1   9         56.98         49.51         6.56 o                         
  -6   1   9          0.06         -0.37         2.38 o                         
  -5   1   9        344.54        371.22        14.52 o                         
  -4   1   9         59.05         58.06         5.21 o                         
  -3   1   9         25.53         19.86         2.46 o                         
  -2   1   9        122.38        116.21         7.17 o                         
  -1   1   9        130.36        130.53         7.21 o                         
   0   1   9          2.20          6.41         2.34 o                         
   1   1   9          2.90         -1.84         2.02 o                         
   2   1   9       1335.93       1331.69        38.84 o                         
   3   1   9        966.68        874.94        18.91 o                         
   4   1   9        385.46        362.65        23.26 o                         
   5   1   9          5.57         11.46         6.29 o                         
   6   1   9         60.96         91.13        20.15 o                         
   7   1   9          0.11         -1.05         4.94 o                         
 -12   2   9          0.05          3.85         3.14 o                         
 -11   2   9          4.06          4.15         4.27 o                         
 -10   2   9         88.88         95.77        10.53 o                         
  -9   2   9         33.98         30.58         5.88 o                         
  -8   2   9         41.82         41.41         6.45 o                         
  -7   2   9         28.30         39.30         7.75 o                         
  -6   2   9         12.66         17.37         4.90 o                         
  -5   2   9         49.56         49.03         7.54 o                         
  -4   2   9        390.15        392.41        13.08 o                         
  -3   2   9          4.32          4.21         1.58 o                         
  -2   2   9         36.66         34.15         4.33 o                         
  -1   2   9         58.49         60.79         4.66 o                         
   0   2   9         28.33         27.99         3.63 o                         
   1   2   9        113.41        121.63         9.77 o                         
   2   2   9         19.70         24.86         5.33 o                         
   3   2   9        232.28        235.50        17.83 o                         
   4   2   9        167.02        143.84        15.15 o                         
   5   2   9          1.23          3.88         7.64 o                         
   6   2   9         17.67         13.17         9.28 o                         
 -12   3   9          0.20         -0.67         5.69 o                         
 -11   3   9          7.58          8.55         4.72 o                         
 -10   3   9         32.61         36.27         6.72 o                         
  -9   3   9          1.59         -1.40         2.78 o                         
  -8   3   9        250.60        255.62        19.29 o                         
  -7   3   9          3.48          0.82         3.98 o                         
  -6   3   9         39.65         38.30         6.95 o                         
  -5   3   9          0.24          5.07         3.14 o                         
  -4   3   9        112.85        111.76         8.87 o                         
  -3   3   9        103.99        110.16         8.18 o                         
  -2   3   9         19.99         25.48         5.21 o                         
  -1   3   9         68.29         69.85        10.92 o                         
   0   3   9          3.67          1.57         1.89 o                         
   1   3   9          8.53          5.00         3.12 o                         
   2   3   9          0.11         -2.70         2.91 o                         
   3   3   9         38.70         59.35        10.58 o                         
   4   3   9          1.65          0.72         3.49 o                         
   5   3   9         17.77          6.12         5.33 o                         
 -12   4   9          0.55          1.58         3.42 o                         
 -11   4   9          0.32          0.26         4.05 o                         
 -10   4   9         22.37         30.63         6.40 o                         
  -9   4   9          0.43          3.29         6.98 o                         
  -8   4   9         30.78         24.41         6.45 o                         
  -7   4   9         41.88         28.24         7.17 o                         
  -6   4   9        211.78        232.46        17.34 o                         
  -5   4   9         31.52         30.65         8.30 o                         
  -4   4   9          0.09          0.31         2.61 o                         
  -3   4   9       1445.97       1413.95        26.58 o                         
  -2   4   9          4.47          1.09         1.77 o                         
  -1   4   9         11.71          8.61         2.49 o                         
   0   4   9         16.82         16.23         4.93 o                         
   1   4   9        183.13        154.97        15.98 o                         
   2   4   9         36.23         30.51         8.26 o                         
   3   4   9          1.71          0.66         3.99 o                         
   4   4   9         23.90         34.12         9.37 o                         
 -11   5   9          8.53          7.49         5.53 o                         
 -10   5   9          0.05          1.37         6.09 o                         
  -9   5   9         44.27         44.17         9.58 o                         
  -8   5   9         25.02         45.65         9.47 o                         
  -7   5   9         35.44         25.87         7.05 o                         
  -6   5   9         49.79         52.16         8.93 o                         
  -5   5   9         57.92         45.33         9.88 o                         
  -4   5   9        188.37        186.08        14.78 o                         
  -3   5   9         28.79         26.84         5.13 o                         
  -2   5   9        170.03        116.85        17.98 o                         
  -1   5   9        303.70        289.81        50.31 o                         
   0   5   9         60.58         86.98        11.71 o                         
   1   5   9          9.30          6.20         4.90 o                         
   2   5   9         10.25          3.17         4.04 o                         
   3   5   9          2.00          9.00         8.13 o                         
 -10   6   9          0.34          0.83         4.52 o                         
  -9   6   9         37.65         39.46        13.50 o                         
  -8   6   9        165.43        168.63        17.77 o                         
  -7   6   9         13.14         21.98         6.30 o                         
  -6   6   9        163.79        138.09        14.87 o                         
  -5   6   9        247.95        240.16        18.64 o                         
  -4   6   9         12.91         16.39        10.53 o                         
  -3   6   9        105.75        122.64        24.53 o                         
  -2   6   9          0.54         10.37        10.30 o                         
  -1   6   9         29.05         29.44         9.34 o                         
   0   6   9          5.92         27.06        13.56 o                         
   1   6   9          8.39         20.94        11.98 o                         
   2   6   9          2.95          9.74        10.67 o                         
  -9   7   9          4.76          8.51         5.60 o                         
  -8   7   9          1.66         -1.61         4.35 o                         
  -7   7   9         51.43         64.40        17.98 o                         
  -6   7   9        108.07        117.16        24.30 o                         
  -5   7   9         66.29         62.56        19.49 o                         
  -4   7   9          1.26         -3.29         8.03 o                         
  -3   7   9          0.01         -0.31         6.41 o                         
  -2   7   9         12.18         13.10         7.09 o                         
  -1   7   9          0.10         -1.09         5.76 o                         
   0   7   9         16.13         22.32        13.50 o                         
  -7   8   9          1.00          4.08         8.89 o                         
  -6   8   9         39.47         54.26        17.84 o                         
  -5   8   9          3.18          6.12         5.66 o                         
  -4   8   9          1.37          5.60         8.62 o                         
  -3   8   9          3.50         -7.11         7.11 o                         
   2 -14  10          3.25          5.11         6.25 o                         
   3 -14  10          3.48          7.96         4.98 o                         
   4 -14  10          4.85          4.09         3.63 o                         
  -2 -13  10          0.58         -3.23         6.39 o                         
  -1 -13  10          0.93         -1.78         8.62 o                         
   0 -13  10        123.35        131.06        25.42 o                         
   1 -13  10         39.26         48.85        10.52 o                         
   2 -13  10         28.43         46.08        10.66 o                         
   3 -13  10          0.04         -1.79         4.81 o                         
   4 -13  10         10.32         14.74         9.76 o                         
   5 -13  10         36.89         39.00         7.27 o                         
   6 -13  10          7.58         13.78         6.28 o                         
  -4 -12  10         58.53         37.80        15.47 o                         
  -3 -12  10          0.48         -8.23         8.23 o                         
  -2 -12  10         28.35         18.96        10.07 o                         
  -1 -12  10         50.17         66.18        17.98 o                         
   0 -12  10         77.05         67.08        11.78 o                         
   1 -12  10         54.95         42.93         9.00 o                         
   2 -12  10         97.29        100.45        18.74 o                         
   3 -12  10         70.72         90.20        11.22 o                         
   4 -12  10        194.49        193.90        14.08 o                         
   5 -12  10          1.48         -0.98         5.24 o                         
   6 -12  10         20.50         30.83         7.21 o                         
   7 -12  10          0.19         -1.24         4.54 o                         
   8 -12  10          3.12          2.46         4.04 o                         
  -5 -11  10         15.44         18.06        17.05 o                         
  -4 -11  10        142.14        179.94        29.11 o                         
  -3 -11  10         11.09         20.48        14.95 o                         
  -2 -11  10        304.97        307.93        35.98 o                         
  -1 -11  10         48.05         69.20        16.53 o                         
   0 -11  10        203.92        182.71        18.87 o                         
   1 -11  10        102.78        113.27        14.85 o                         
   2 -11  10        166.66        167.95        14.30 o                         
   3 -11  10        888.37        908.70        33.16 o                         
   4 -11  10        226.04        204.36        14.01 o                         
   5 -11  10         96.76         96.01        13.97 o                         
   6 -11  10         22.26         26.79         6.10 o                         
   7 -11  10         13.16         18.79         5.97 o                         
   8 -11  10          3.93          3.30         5.85 o                         
  -6 -10  10          4.32         12.07         6.06 o                         
  -5 -10  10          0.90         -1.26         3.75 o                         
  -4 -10  10          0.20         -8.16         8.16 o                         
  -3 -10  10         41.69         22.65        11.39 o                         
  -2 -10  10        280.03        222.46        29.52 o                         
  -1 -10  10        289.53        226.95        28.99 o                         
   0 -10  10        177.03        165.17        17.08 o                         
   1 -10  10        113.64        116.22        14.19 o                         
   2 -10  10       1134.64       1126.68        40.93 o                         
   3 -10  10        396.38        373.93        20.17 o                         
   4 -10  10         58.22         48.52         8.09 o                         
   5 -10  10         17.12         31.94         6.79 o                         
   6 -10  10         49.52         45.79         8.13 o                         
   7 -10  10        151.30        154.23        14.43 o                         
   8 -10  10        101.15        102.96        12.22 o                         
   9 -10  10          6.14          7.24         7.31 o                         
  -8  -9  10         27.97         29.30        13.17 o                         
  -7  -9  10          7.45         17.05        10.47 o                         
  -6  -9  10         25.85         17.41         6.85 o                         
  -5  -9  10          7.58          3.63         4.22 o                         
  -4  -9  10         25.89         12.51         6.09 o                         
  -3  -9  10        209.73        237.93        20.72 o                         
  -2  -9  10        877.26        866.95        38.58 o                         
  -1  -9  10        198.67        169.16        17.99 o                         
   0  -9  10        922.37        914.48        30.69 o                         
   1  -9  10         29.21         20.59         6.66 o                         
   2  -9  10         68.23         74.44         8.78 o                         
   3  -9  10          0.48          6.65         3.82 o                         
   4  -9  10         74.44         71.99        13.47 o                         
   5  -9  10         80.59         66.79         8.73 o                         
   6  -9  10         10.23         10.41         3.61 o                         
   7  -9  10          7.39         24.60         6.24 o                         
   8  -9  10         96.62         99.72        15.06 o                         
   9  -9  10         11.74         16.30         6.86 o                         
  -8  -8  10          3.11          5.12         4.07 o                         
  -7  -8  10          2.87          0.70         3.80 o                         
  -6  -8  10         95.84         87.60        13.09 o                         
  -5  -8  10        243.74        221.31        28.40 o                         
  -4  -8  10         87.72        107.50        13.74 o                         
  -3  -8  10        185.26        178.89        21.25 o                         
  -2  -8  10        108.29        109.73        13.40 o                         
  -1  -8  10        498.64        495.68        15.18 o                         
   0  -8  10         55.19         56.11         7.11 o                         
   1  -8  10        506.07        490.99        21.00 o                         
   2  -8  10         36.41         43.31         5.68 o                         
   3  -8  10        100.83        113.90        10.14 o                         
   4  -8  10         12.45         16.47         4.23 o                         
   5  -8  10          0.09         12.04         5.57 o                         
   6  -8  10         16.75         12.87         4.57 o                         
   7  -8  10        120.43        122.44        15.80 o                         
   8  -8  10         56.03         53.32        23.57 o                         
   9  -8  10         31.45         31.86        18.04 o                         
  -9  -7  10          9.79         12.68         6.12 o                         
  -8  -7  10          0.09          6.92         5.61 o                         
  -7  -7  10        333.88        337.81        24.59 o                         
  -6  -7  10         63.06         75.14        11.86 o                         
  -5  -7  10         41.44         50.17        13.70 o                         
  -4  -7  10        211.70        215.88        18.08 o                         
  -3  -7  10         38.03         39.08         9.38 o                         
  -2  -7  10        632.92        650.78        21.63 o                         
  -1  -7  10          3.82         10.63         4.30 o                         
   0  -7  10          4.06          1.69         2.71 o                         
   1  -7  10          4.54          3.00         3.21 o                         
   2  -7  10         45.17         50.73         5.74 o                         
   3  -7  10        167.07        194.70        15.77 o                         
   4  -7  10          2.19          5.80         2.32 o                         
   5  -7  10         10.92          7.54         3.50 o                         
   6  -7  10        247.50        248.45        15.81 o                         
   7  -7  10          1.56         -5.11         5.11 o                         
   8  -7  10          8.12          9.92         6.89 o                         
   9  -7  10         31.07         32.09        15.28 o                         
 -10  -6  10         34.15         26.24         8.16 o                         
  -9  -6  10         98.65        102.54        13.97 o                         
  -8  -6  10        150.89        124.77        16.50 o                         
  -7  -6  10        106.17        105.47        13.25 o                         
  -6  -6  10        260.46        248.89        19.40 o                         
  -5  -6  10        191.78        193.82        24.18 o                         
  -4  -6  10          2.89          0.29         2.30 o                         
  -3  -6  10         57.33         61.72         6.35 o                         
  -2  -6  10          0.09          3.81         2.73 o                         
  -1  -6  10         28.71         35.71         7.64 o                         
   0  -6  10          3.54          8.08         3.54 o                         
   1  -6  10          0.16          1.30         2.27 o                         
   2  -6  10          3.78          2.27         2.05 o                         
   3  -6  10          0.00          3.15         2.62 o                         
   4  -6  10        203.95        208.55        11.07 o                         
   5  -6  10         16.01         14.56         3.38 o                         
   6  -6  10         47.76         44.94         8.24 o                         
   7  -6  10         39.62         55.68         9.79 o                         
   8  -6  10         21.01         23.46        15.51 o                         
   9  -6  10        179.50        205.67        20.22 o                         
 -10  -5  10          0.01          6.17         4.81 o                         
  -9  -5  10         75.30         85.29        12.14 o                         
  -8  -5  10         50.47         48.94        16.76 o                         
  -7  -5  10        415.03        380.18        30.42 o                         
  -6  -5  10        932.72        882.87        34.43 o                         
  -5  -5  10         23.48         27.72        11.46 o                         
  -4  -5  10        200.92        209.99        13.69 o                         
  -3  -5  10         19.69         19.18         4.84 o                         
  -2  -5  10        108.70        115.41         5.73 o                         
  -1  -5  10        318.30        364.65        13.59 o                         
   0  -5  10        248.47        249.24        10.93 o                         
   1  -5  10         73.14         57.81         5.54 o                         
   2  -5  10        343.89        358.75         9.12 o                         
   3  -5  10         63.84         57.18         4.16 o                         
   4  -5  10       1341.45       1361.91        32.59 o                         
   5  -5  10         47.60         42.97         6.35 o                         
   6  -5  10        106.49        105.95         9.85 o                         
   7  -5  10          2.88          2.91         4.48 o                         
   8  -5  10          0.34          2.55         4.36 o                         
   9  -5  10         47.22         32.73         9.61 o                         
 -11  -4  10          1.05          5.20         7.04 o                         
 -10  -4  10          6.77          0.06         4.70 o                         
  -9  -4  10          0.64         -2.96         2.96 o                         
  -8  -4  10        270.26        243.72        18.76 o                         
  -7  -4  10         11.61         10.24         3.12 o                         
  -6  -4  10        620.20        553.81        25.69 o                         
  -5  -4  10        167.25        193.92        18.48 o                         
  -4  -4  10         43.87         44.87         5.99 o                         
  -3  -4  10         75.15         73.15        14.16 o                         
  -2  -4  10        271.11        282.26         8.42 o                         
  -1  -4  10          0.44          2.15         2.21 o                         
   0  -4  10         27.76         37.32         6.62 o                         
   1  -4  10         14.76         19.51         2.88 o                         
   2  -4  10          3.55          4.20         1.36 o                         
   3  -4  10        280.76        239.56         8.11 o                         
   4  -4  10         28.63         31.12         3.38 o                         
   5  -4  10        143.56        139.47         8.73 o                         
   6  -4  10          0.54          1.82         2.03 o                         
   7  -4  10          0.49          5.67         7.74 o                         
   8  -4  10         49.24         54.59        18.24 o                         
   9  -4  10          2.53          5.20         7.90 o                         
 -11  -3  10         29.80         45.83         9.51 o                         
 -10  -3  10          4.92         12.50         5.13 o                         
  -9  -3  10         48.88         60.60         9.61 o                         
  -8  -3  10          0.18         -2.39         2.51 o                         
  -7  -3  10        555.42        569.87        20.25 o                         
  -6  -3  10         19.11         18.71         3.63 o                         
  -5  -3  10         34.24         36.54        13.37 o                         
  -4  -3  10        273.55        260.93        27.68 o                         
  -3  -3  10        253.63        253.22        11.03 o                         
  -2  -3  10         85.92         85.80         4.91 o                         
  -1  -3  10         53.86         52.18         4.26 o                         
   0  -3  10         38.81         31.09         2.72 o                         
   1  -3  10          0.57          0.92         0.87 o                         
   2  -3  10         16.27         14.75         1.70 o                         
   3  -3  10        120.35        112.38         5.90 o                         
   4  -3  10        312.69        301.84        10.17 o                         
   5  -3  10         91.43         92.50         8.17 o                         
   6  -3  10          0.00         -0.37         1.76 o                         
   7  -3  10          0.25         -2.70         8.69 o                         
   8  -3  10          3.11          9.66        11.19 o                         
   9  -3  10         10.97          3.46         9.71 o                         
 -11  -2  10          0.10          1.97         3.55 o                         
 -10  -2  10         24.41         21.07         6.43 o                         
  -9  -2  10          3.85          6.43         3.40 o                         
  -8  -2  10         11.27         15.27         3.78 o                         
  -7  -2  10         25.11         29.02         4.66 o                         
  -6  -2  10        182.00        169.45        10.28 o                         
  -5  -2  10        138.55        136.95         8.78 o                         
  -4  -2  10          9.38          8.25         6.58 o                         
  -3  -2  10        307.63        333.99        10.55 o                         
  -2  -2  10          3.05          2.46         1.64 o                         
  -1  -2  10         11.47          9.08         2.03 o                         
   0  -2  10         99.70        106.82        10.77 o                         
   1  -2  10          2.66         -0.92         5.33 o                         
   2  -2  10         90.58         78.19        10.37 o                         
   3  -2  10        113.41        101.17         4.84 o                         
   4  -2  10          4.90          5.52         2.08 o                         
   5  -2  10         12.31         12.37         2.89 o                         
   6  -2  10         17.45         18.14         4.33 o                         
   7  -2  10         14.43         13.49         6.51 o                         
   8  -2  10         59.74         46.46        11.17 o                         
 -12  -1  10          1.65          6.72        10.93 o                         
 -11  -1  10          9.75         22.98        11.72 o                         
 -10  -1  10         17.73         18.32         6.59 o                         
  -9  -1  10         90.68        101.65         8.10 o                         
  -8  -1  10        261.44        265.33        12.11 o                         
  -7  -1  10        168.49        193.38         9.50 o                         
  -6  -1  10        300.36        314.35         9.69 o                         
  -5  -1  10         13.48         17.46         2.33 o                         
  -4  -1  10          3.53          3.63         1.01 o                         
  -3  -1  10         71.19         77.31         3.95 o                         
  -2  -1  10         47.77         54.22         2.23 o                         
  -1  -1  10         84.20         90.98         8.54 o                         
   0  -1  10         14.16         10.60         4.94 o                         
   1  -1  10         61.96         49.85        10.87 o                         
   2  -1  10        370.48        364.83        30.98 o                         
   3  -1  10        793.85        751.47        31.77 o                         
   4  -1  10        373.08        381.68        18.01 o                         
   5  -1  10        154.24        160.22        11.87 o                         
   6  -1  10        344.70        355.38        26.21 o                         
   7  -1  10         66.86         69.74        12.61 o                         
   8  -1  10          0.16         16.33        11.13 o                         
 -12   0  10         37.44         20.15        12.31 o                         
 -11   0  10          0.45          4.59         3.12 o                         
 -10   0  10          7.67          2.79         4.37 o                         
  -9   0  10        166.23        157.97        12.95 o                         
  -8   0  10        123.75        124.41         7.34 o                         
  -7   0  10          2.82          2.62         2.80 o                         
  -6   0  10        228.50        210.56        13.32 o                         
  -5   0  10        187.00        175.87        10.12 o                         
  -4   0  10        110.08        104.30         6.31 o                         
  -3   0  10        352.49        350.52         9.59 o                         
  -2   0  10          8.57          9.50         2.63 o                         
  -1   0  10        199.33        203.10        12.85 o                         
   0   0  10          1.18          5.14         2.40 o                         
   1   0  10        259.30        238.92        15.94 o                         
   2   0  10        169.41        183.38        14.83 o                         
   3   0  10         17.47         18.14         5.36 o                         
   4   0  10        460.71        400.46        24.96 o                         
   5   0  10         38.17         45.05         6.80 o                         
   6   0  10         40.22         45.53        10.00 o                         
   7   0  10          0.89          4.15         5.66 o                         
 -12   1  10         56.47         54.21         8.76 o                         
 -11   1  10          0.01          2.98         3.54 o                         
 -10   1  10        134.02         85.76        10.21 o                         
  -9   1  10        294.77        280.91        17.55 o                         
  -8   1  10        185.77        216.80        14.70 o                         
  -7   1  10        113.36        123.47        10.51 o                         
  -6   1  10         76.95         83.70         8.46 o                         
  -5   1  10         28.20         23.97         3.91 o                         
  -4   1  10        124.20        122.82         9.30 o                         
  -3   1  10         23.54         28.60         3.10 o                         
  -2   1  10        143.81        161.62         9.08 o                         
  -1   1  10         90.89         89.16        10.27 o                         
   0   1  10        105.48        107.49         7.35 o                         
   1   1  10         48.73         56.34         7.01 o                         
   2   1  10         74.14         55.94         8.49 o                         
   3   1  10        255.18        245.21        18.61 o                         
   4   1  10          0.09          6.98         4.81 o                         
   5   1  10          1.26         -0.87         5.17 o                         
   6   1  10         62.96         40.76        14.22 o                         
 -12   2  10          9.87         17.79         5.78 o                         
 -11   2  10          0.76         -4.14         4.14 o                         
 -10   2  10         66.67         72.49         9.68 o                         
  -9   2  10          0.12         -1.58         3.92 o                         
  -8   2  10        135.93        117.01        11.05 o                         
  -7   2  10          0.47         11.43         4.83 o                         
  -6   2  10         20.79         20.59         6.75 o                         
  -5   2  10         11.60          9.53         4.08 o                         
  -4   2  10        263.41        280.25        13.12 o                         
  -3   2  10          3.24          5.25         1.91 o                         
  -2   2  10         42.96         50.37         9.99 o                         
  -1   2  10         79.02         68.58         7.18 o                         
   0   2  10         73.33         72.32         7.44 o                         
   1   2  10          0.65         -0.61         2.04 o                         
   2   2  10          0.08          1.35         2.49 o                         
   3   2  10         10.61          5.10         2.96 o                         
   4   2  10          1.45         -3.61         4.01 o                         
   5   2  10          5.44         11.32         8.03 o                         
 -11   3  10         14.36         15.00         9.48 o                         
 -10   3  10          4.71         10.66         7.16 o                         
  -9   3  10          1.72         11.23         4.30 o                         
  -8   3  10         27.45         26.65        11.06 o                         
  -7   3  10        645.83        691.91        30.51 o                         
  -6   3  10          6.98         21.28         6.05 o                         
  -5   3  10        234.18        263.14        16.76 o                         
  -4   3  10         88.41         99.69         8.51 o                         
  -3   3  10          0.76          1.28         3.30 o                         
  -2   3  10          4.24          4.45         3.32 o                         
  -1   3  10        112.29        120.26         8.29 o                         
   0   3  10          0.83          2.72         2.04 o                         
   1   3  10         12.09         10.77         3.11 o                         
   2   3  10         67.37         80.97        10.03 o                         
   3   3  10         26.70         11.74        16.53 o                         
   4   3  10         13.59          8.64         6.55 o                         
 -11   4  10          0.16          1.13         5.76 o                         
 -10   4  10         15.53         19.27         5.41 o                         
  -9   4  10         40.34         53.46        18.83 o                         
  -8   4  10        254.46        251.48        28.13 o                         
  -7   4  10         51.94         55.07        13.99 o                         
  -6   4  10       1284.97       1372.66        42.39 o                         
  -5   4  10         22.34         27.75         6.25 o                         
  -4   4  10         94.32         87.93         8.31 o                         
  -3   4  10         33.65         20.40         7.67 o                         
  -2   4  10         44.67         45.65        10.49 o                         
  -1   4  10         16.59         10.40         5.83 o                         
   0   4  10          0.15         14.68         9.35 o                         
   1   4  10         11.13          9.78         4.88 o                         
   2   4  10          0.40         -0.29         4.67 o                         
   3   4  10          3.07         -4.43         5.38 o                         
 -10   5  10          5.73          6.67         7.01 o                         
  -9   5  10          4.06          1.81         5.27 o                         
  -8   5  10         55.34         64.44        10.72 o                         
  -7   5  10        338.66        309.58        39.77 o                         
  -6   5  10         46.76         42.57         8.45 o                         
  -5   5  10         19.51         47.80        15.47 o                         
  -4   5  10        264.76        241.86        22.84 o                         
  -3   5  10         23.67         34.31         9.34 o                         
  -2   5  10         20.57         37.00        11.42 o                         
  -1   5  10         17.26         22.87         9.33 o                         
   0   5  10         12.67         20.81        11.85 o                         
   1   5  10         10.01          7.24         6.19 o                         
   2   5  10          6.82         33.25        12.84 o                         
  -9   6  10        104.01        121.44        25.16 o                         
  -8   6  10        103.78         95.03        22.39 o                         
  -7   6  10          2.15          6.25         7.37 o                         
  -6   6  10         78.67         57.36        17.65 o                         
  -5   6  10          6.16         28.57        15.08 o                         
  -4   6  10          2.31         -3.23         8.62 o                         
  -3   6  10         20.07         22.31         9.28 o                         
  -2   6  10          5.56          7.58         9.97 o                         
  -1   6  10          0.06         -3.55         4.35 o                         
   0   6  10         34.28         36.21        15.60 o                         
  -7   7  10          0.84         -0.53         6.32 o                         
  -6   7  10         11.98         14.68        10.21 o                         
  -5   7  10         13.69         17.12        11.26 o                         
  -4   7  10          0.39          9.68        11.59 o                         
  -3   7  10         14.10         21.88         8.01 o                         
  -2 -13  11         32.45         75.46        21.86 o                         
  -1 -13  11         13.72         28.11        11.65 o                         
   0 -13  11          6.92         28.84        14.55 o                         
   1 -13  11         22.98         46.91        14.85 o                         
   2 -13  11         89.33         92.87        14.12 o                         
   3 -13  11         21.16         11.94         8.55 o                         
   4 -13  11          3.38         15.05         5.05 o                         
   5 -13  11         27.83         21.01        18.65 o                         
   6 -13  11          0.00          3.69         6.38 o                         
  -4 -12  11         49.83         69.20        19.03 o                         
  -3 -12  11         32.03         42.86        16.33 o                         
  -2 -12  11          3.87          0.92         8.89 o                         
  -1 -12  11          2.24         -3.82         8.16 o                         
   0 -12  11         45.21         65.61        12.11 o                         
   1 -12  11          5.21          9.88         6.12 o                         
   2 -12  11          5.72         16.20        10.63 o                         
   3 -12  11          0.07          1.90         6.66 o                         
   4 -12  11         60.51         67.83         8.82 o                         
   5 -12  11         21.24         23.42         6.22 o                         
   6 -12  11         60.25         84.08        11.35 o                         
   7 -12  11          8.58          4.88         4.23 o                         
  -5 -11  11         28.09         24.93         8.32 o                         
  -4 -11  11          0.56         10.20        10.67 o                         
  -3 -11  11         49.44         35.29        13.96 o                         
  -2 -11  11        166.23        126.47        23.71 o                         
  -1 -11  11         21.74         21.07         9.48 o                         
   0 -11  11         19.89         32.86         8.05 o                         
   1 -11  11          0.12          3.62         4.38 o                         
   2 -11  11        216.08        220.58        16.28 o                         
   3 -11  11          1.34          3.17         3.66 o                         
   4 -11  11          0.13          4.65         4.13 o                         
   5 -11  11         49.42         54.74         8.68 o                         
   6 -11  11         83.71        104.78        12.11 o                         
   7 -11  11          3.94          4.82         4.25 o                         
   8 -11  11          1.09         -1.45         4.64 o                         
  -6 -10  11         78.03         69.24        13.32 o                         
  -5 -10  11         43.75         55.16        14.55 o                         
  -4 -10  11        243.14        223.87        30.44 o                         
  -3 -10  11         16.51         10.08         5.09 o                         
  -2 -10  11          5.73         10.11         4.57 o                         
  -1 -10  11        673.79        698.79        50.21 o                         
   0 -10  11        119.08        129.31        19.00 o                         
   1 -10  11         63.68         66.98        10.66 o                         
   2 -10  11        145.62        136.20        12.13 o                         
   3 -10  11        321.68        328.93        18.97 o                         
   4 -10  11          0.80          1.84         3.86 o                         
   5 -10  11         37.54         50.15         8.19 o                         
   6 -10  11         96.06        100.25        11.63 o                         
   7 -10  11        140.23        150.95        14.38 o                         
   8 -10  11         68.36         61.38         9.41 o                         
  -7  -9  11         30.27         42.41        11.09 o                         
  -6  -9  11         29.23         28.29         6.97 o                         
  -5  -9  11         66.25         44.02        10.48 o                         
  -4  -9  11         52.11         45.35        14.26 o                         
  -3  -9  11         51.97         43.90         9.52 o                         
  -2  -9  11         12.11          4.45         4.75 o                         
  -1  -9  11        162.18        162.64        16.95 o                         
   0  -9  11        531.48        541.07        23.81 o                         
   1  -9  11         37.84         36.33         7.21 o                         
   2  -9  11         22.21         20.06         4.57 o                         
   3  -9  11        113.57        115.65        10.80 o                         
   4  -9  11         47.70         47.01         7.03 o                         
   5  -9  11         15.99         19.69         5.15 o                         
   6  -9  11         35.74         36.12         6.78 o                         
   7  -9  11         13.76         16.96         5.36 o                         
   8  -9  11         62.14         70.32        13.00 o                         
  -8  -8  11         70.34         70.35        12.29 o                         
  -7  -8  11         12.39         17.80         6.74 o                         
  -6  -8  11          0.08          4.93         4.67 o                         
  -5  -8  11         42.85         32.54         7.16 o                         
  -4  -8  11         19.92          9.67         6.25 o                         
  -3  -8  11          6.17          4.35         4.56 o                         
  -2  -8  11        351.57        347.05        28.24 o                         
  -1  -8  11         94.26         69.11        11.39 o                         
   0  -8  11          0.72          7.93         3.15 o                         
   1  -8  11         12.97         12.96         4.43 o                         
   2  -8  11        120.57        115.94         8.81 o                         
   3  -8  11          2.89         -2.47         2.82 o                         
   4  -8  11         95.17         90.32         8.44 o                         
   5  -8  11         26.19         25.93         5.59 o                         
   6  -8  11         61.81         77.87         9.70 o                         
   7  -8  11         15.10         19.56         7.08 o                         
   8  -8  11          9.99          1.12         6.12 o                         
   9  -8  11        185.70        178.24        40.90 o
[truncated: 95,824 more chars]
